# Supplementary material for: In-Depth Profiling of the Peripheral Blood Mononuclear Cells Proteome for Clinical Blood Proteomics
Source: Int J Proteomics. 2014 Mar 3;2014:129259. doi: 10.1155/2014/129259 (PMC3958665; doi:10.1155/2014/129259)
Supplement: Supplementary file 1 — The supplementary material contains 5 sheets: Table “S1-protein groups” contains all details about identified protein groups. Table “S1-peptide groups” contains the details about identified peptide groups. Table “S1-PSMs” contains the details about all Peptide Spectral Matches. The Table “S2-Filtered Proteins” summarizes information on selected proteins of interest. Table “S3-Method_variation_overlap” contains an exemplary calculation of overlap between different LC-MS-acquisition methods. [file 129259.f1.xlsx]

## Sheet: S1-MS runs
MS run	LC gradient
2h LC HCD 1	5-30% ACN, standard gradient
2h LC HCD exlusion list	5-30% ACN, standard gradient
2h LC HCD 2	5-30% ACN, standard gradient
2h LC HCD 3	5-30% ACN, standard gradient
2h LC HCD 4	5-30% ACN, standard gradient
2h LC HCD 5	5-30% ACN, standard gradient
2h LC HCD (m/z 300-1500) 1	5-30% ACN, standard gradient
2h LC HCD (m/z 300-1500) 2	5-30% ACN, standard gradient
2h LC HCD (m/z 300-1500) 3	5-30% ACN, standard gradient
2h LC HCD (m/z 300-1500) 4	5-30% ACN, standard gradient
2h LC HCD (m/z 300-536)	5-30% ACN, standard gradient
2h LC HCD (m/z 531-679)	5-30% ACN, standard gradient
2h LC HCD (m/z 674-840)	5-30% ACN, standard gradient
2h LC HCD (m/z 835-1500)	5-30% ACN, standard gradient
4h LC HCD 1	5-30% ACN, standard gradient
4h LC HCD 2	5-30% ACN, standard gradient
6h LC HCD 1	5-30% ACN, standard gradient
6h LC HCD 2	5-30% ACN, standard gradient
8h LC HCD 1	5-30% ACN, standard gradient
8h LC HCD 2	5-30% ACN, standard gradient
SCX Fraction 1 2h LC HCD	5-30% ACN, standard gradient
SCX Fraction 2 2h LC HCD	5-30% ACN, standard gradient
SCX Fraction 3 2h LC HCD	5-30% ACN, standard gradient
SCX Fraction 4 2h LC HCD	5-30% ACN, standard gradient
SCX Fraction 5 2h LC HCD	5-30% ACN, standard gradient
SCX Fraction 6 2h LC HCD	5-30% ACN, standard gradient
SCX Fraction 7 2h LC HCD	5-30% ACN, standard gradient
SCX Fraction 8 2h LC HCD	5-30% ACN, standard gradient
SCX Fraction 9 2h LC HCD	5-30% ACN, standard gradient
SCX Fraction 1 2h LC HCD exclusion list	5-30% ACN, standard gradient
SCX Fraction 2 2h LC HCD exclusion list	5-30% ACN, standard gradient
SCX Fraction 3 2h LC HCD exclusion list	5-30% ACN, standard gradient
SCX Fraction 4 2h LC HCD exclusion list	5-30% ACN, standard gradient
SCX Fraction 5 2h LC HCD exclusion list	5-30% ACN, standard gradient
SCX Fraction 6 2h LC HCD exclusion list	5-30% ACN, standard gradient
SCX Fraction 7 2h LC HCD exclusion list	5-30% ACN, standard gradient
SCX Fraction 8 2h LC HCD exclusion list	5-30% ACN, standard gradient
SCX Fraction 9 2h LC HCD exclusion list	5-30% ACN, standard gradient
SCX Fraction 10 2h LC HCD exclusion list	5-30% ACN, standard gradient
SCX Fraction 1 2h LC (15-30% ACN) - optimized LC gradient	see MS run column
SCX Fraction 2 2h LC (15-30% ACN) - optimized LC gradient	see MS run column
SCX Fraction 3 2h LC (5-30% ACN) - optimized LC gradient	see MS run column
SCX Fraction 4 2h LC (0-30% ACN) - optimized LC gradient	see MS run column
SCX Fraction 5 2h LC (0-30% ACN) - optimized LC gradient	see MS run column
SCX Fraction 6 2h LC (5-30% ACN) - optimized LC gradient	see MS run column
SCX Fraction 7 2h LC (10-30% ACN) - optimized LC gradient	see MS run column
SCX Fraction 8 2h LC (5-30% ACN) - optimized LC gradient	see MS run column
SCX Fraction 9 2h LC (0-30% ACN) - optimized LC gradient	see MS run column
SCX Fraction 10 4h LC (5-30% ACN) - optimized LC gradient	see MS run column

## Sheet: S2-protein groups
Protein (leading protein of a group)					Sum					Peptides
Accession	Description	# AAs	MW [kDa]	calc. pI	Sum(Coverage)	Sum(# Proteins)	Sum(# Unique Peptides)	Sum(# Peptides)	Sum(# PSMs)	# Peptides 2h LC HCD 1	# Peptides 2h LC HCD exlusion list	# Peptides 2h LC HCD 2	# Peptides 2h LC HCD 3	# Peptides 2h LC HCD 4	# Peptides 2h LC HCD 5	# Peptides 2h LC HCD (m/z 300-1500) 1	# Peptides 2h LC HCD (m/z 300-1500) 2	# Peptides 2h LC HCD (m/z 300-1500) 3	# Peptides 2h LC HCD (m/z 300-1500) 4	# Peptides 2h LC HCD (m/z 300-536)	# Peptides 2h LC HCD (m/z 531-679)	# Peptides 2h LC HCD (m/z 674-840)	# Peptides 2h LC HCD (m/z 835-1500)	# Peptides 4h LC HCD 1	# Peptides 4h LC HCD 2	# Peptides 6h LC HCD 1	# Peptides 6h LC HCD 2	# Peptides 8h LC HCD 1	# Peptides 8h LC HCD 2	# Peptides SCX Fraction 1 2h LC HCD	# Peptides SCX Fraction 2 2h LC HCD	# Peptides SCX Fraction 3 2h LC HCD	# Peptides SCX Fraction 4 2h LC HCD	# Peptides SCX Fraction 5 2h LC HCD	# Peptides SCX Fraction 6 2h LC HCD	# Peptides SCX Fraction 7 2h LC HCD	# Peptides SCX Fraction 8 2h LC HCD	# Peptides SCX Fraction 9 2h LC HCD	# Peptides SCX Fraction 10 2h LC HCD	# Peptides SCX Fraction 1 2h LC HCD exclusion list	# Peptides SCX Fraction 2 2h LC HCD exclusion list	# Peptides SCX Fraction 3 2h LC HCD exclusion list	# Peptides SCX Fraction 4 2h LC HCD exclusion list	# Peptides SCX Fraction 5 2h LC HCD exclusion list	# Peptides SCX Fraction 6 2h LC HCD exclusion list	# Peptides SCX Fraction 7 2h LC HCD exclusion list	# Peptides SCX Fraction 8 2h LC HCD exclusion list	# Peptides SCX Fraction 9 2h LC HCD exclusion list	# Peptides SCX Fraction 10 2h LC HCD exclusion list
P35579	Myosin-9 OS=Homo sapiens GN=MYH9 PE=1 SV=4 - [MYH9_HUMAN]	1960	226.4	5.6	0.7918	2	180	218	6767	114	83	114	126	121	126	118	113	113	116	12	50	67	68	133	132	147	147	149	151	5	29	41	21	19	20	29	35	26	29	5	29	34	15	15	15	26	32	14	27
P60709	Actin, cytoplasmic 1 OS=Homo sapiens GN=ACTB PE=1 SV=1 - [ACTB_HUMAN]	375	41.7	5.48	0.7813	2	12	33	6566	21	20	21	21	18	21	21	20	23	22	4	9	15	10	24	23	23	23	23	23	2	6	9	8	9	12	9	11	9	8	2	5	9	10	10	9	10	7	8	7
Q9Y490	Talin-1 OS=Homo sapiens GN=TLN1 PE=1 SV=3 - [TLN1_HUMAN]	2541	269.6	6.07	0.7828	3	159	185	6258	116	81	111	114	123	119	114	112	118	112	14	48	57	59	134	132	140	140	139	147	15	38	47	33	20	16	19	14	19	16	18	37	38	30	12	11	9	9	15	16
P21333	Filamin-A OS=Homo sapiens GN=FLNA PE=1 SV=4 - [FLNA_HUMAN]	2647	280.6	6.06	0.7223	1	160	175	6053	101	82	103	110	114	116	110	109	111	102	6	41	61	64	129	124	132	128	137	133	14	32	45	28	19	16	21	20	16	25	13	29	36	17	12	12	14	16	15	15
P02768	Serum albumin OS=Homo sapiens GN=ALB PE=1 SV=2 - [ALBU_HUMAN]	609	69.3	6.28	0.8473	2	64	64	4512	44	41	46	48	50	49	44	45	46	46	5	26	23	30	49	51	51	51	53	50		8	17	13	10	8	12	11	9	14		8	14	7	6	5	11	9	8	17
P68133	Actin, alpha skeletal muscle OS=Homo sapiens GN=ACTA1 PE=1 SV=1 - [ACTS_HUMAN]	377	42	5.39	0.4589	1	2	22	2916	14	14	14	14	11	14	14	13	16	14	4	7	8	4	15	15	15	15	15	15	1	4	6	5	5	8	6	8	5	5		3	6	6	6	5	6	5	3	4
P68032	Actin, alpha cardiac muscle 1 OS=Homo sapiens GN=ACTC1 PE=1 SV=1 - [ACTC_HUMAN]	377	42	5.39	0.4589	3	1	21	2912	14	14	14	14	11	14	14	13	16	14	4	7	8	4	15	15	15	15	16	15		4	6	5	5	7	6	8	5	5		3	6	6	6	5	6	5	3	4
P12814	Alpha-actinin-1 OS=Homo sapiens GN=ACTN1 PE=1 SV=2 - [ACTN1_HUMAN]	892	103	5.41	0.7881	1	40	72	2296	34	23	40	37	48	51	45	41	40	36	4	14	20	25	42	52	54	57	52	56	4	14	14	11	6	8	7	11	5	8	2	14	10	9	2	6	7	5	7	4
P07996	Thrombospondin-1 OS=Homo sapiens GN=THBS1 PE=1 SV=2 - [TSP1_HUMAN]	1170	129.3	4.94	0.6068	3	66	66	2253	37	27	38	41	41	42	38	36	34	36	1	14	18	23	47	46	51	46	49	47	2	10	20	12	13	4	6	6	6	6	2	8	17	9	4	2	4	5	4	6
Q09666	Neuroblast differentiation-associated protein AHNAK OS=Homo sapiens GN=AHNAK PE=1 SV=2 - [AHNK_HUMAN]	5890	628.7	6.15	0.7238	2	253	256	2105	45	6	49	52	48	59	46	41	37	46	1	23	24	40	89	96	109	114	125	121	16	32	27	4	14	28	31	4	1	9	13	13	4	2	9	17	13	2	2	5
P18206	Vinculin OS=Homo sapiens GN=VCL PE=1 SV=4 - [VINC_HUMAN]	1134	123.7	5.66	0.7672	1	88	88	2094	56	31	56	61	55	60	56	53	53	53	3	18	26	23	58	64	68	73	71	72	5	16	32	20	7	4	5	6	3	2	4	11	27	9	4	4	5	4	3	4
P08670	Vimentin OS=Homo sapiens GN=VIM PE=1 SV=4 - [VIME_HUMAN]	466	53.6	5.12	0.9013	18	48	55	1985	33	20	34	34	34	34	31	34	34	34	1	17	14	16	46	42	43	43	42	43	1	5	16	17	8	6	5	9	6	6	1	5	15	11	4	5	5	5	3	5
P08514	Integrin alpha-IIb OS=Homo sapiens GN=ITGA2B PE=1 SV=3 - [ITA2B_HUMAN]	1039	113.3	5.38	0.4803	1	48	49	1836	32	19	27	31	32	31	30	29	29	27	2	14	9	16	34	32	32	35	38	35	3	8	14	9	7	4	4	6	4	2	4	8	12	6	4	4	2	3	1
P02775	Platelet basic protein OS=Homo sapiens GN=PPBP PE=1 SV=3 - [CXCL7_HUMAN]	128	13.9	8.79	0.5391	1	10	10	1710	8	7	7	7	7	8	6	6	6	6	2	4	3	3	9	8	7	8	10	9		2	3	2	2		2	3	4	4		2	2	2			2	3	4	2
P06733	Alpha-enolase OS=Homo sapiens GN=ENO1 PE=1 SV=2 - [ENOA_HUMAN]	434	47.1	7.39	0.7673	1	37	42	1680	17	16	16	22	14	20	16	20	18	19	1	10	9	17	24	18	21	25	25	27	3	10	8	4	5	4	5	5	3	2	3	7	5	3	3		2	5	3	2
P62805	Histone H4 OS=Homo sapiens GN=HIST1H4A PE=1 SV=2 - [H4_HUMAN]	103	11.4	11.36	0.6408	1	12	12	1677	8	9	8	8	10	9	7	7	7	9	4	5	3	4	9	9	10	9	11	10		1	3	2	2	3	5	5	2	4		1	3	2	1	2	3	5	2	4
Q96KK5	Histone H2A type 1-H OS=Homo sapiens GN=HIST1H2AH PE=1 SV=3 - [H2A1H_HUMAN]	128	13.9	10.89	0.7188	3	0	12	1533	6	7	8	7	7	7	6	6	5	7	2	4	2	2	8	8	6	8	8	7	1	2	3	3	3	2	2	1	1	3	1	2	3	4	4	4	3	3	1	4
Q9BTM1	Histone H2A.J OS=Homo sapiens GN=H2AFJ PE=1 SV=1 - [H2AJ_HUMAN]	129	14	10.9	0.7054	1	1	12	1523	6	6	7	7	7	7	5	5	5	6	2	4	1	2	7	7	6	7	8	7	1	2	3	3	3	2	2	1	1	3	1	2	3	4	4	4	3	3	1	4
A5A3E0	POTE ankyrin domain family member F OS=Homo sapiens GN=POTEF PE=1 SV=2 - [POTEF_HUMAN]	1075	121.4	6.2	0.1349	1	1	12	1496	7	6	6	6	5	7	8	6	8	7	2	4	1	3	7	7	8	7	7	7		1	2	4	4	4	2	3	4	4		1	2	5	4	3	2	1	2	3
Q562R1	Beta-actin-like protein 2 OS=Homo sapiens GN=ACTBL2 PE=1 SV=2 - [ACTBL_HUMAN]	376	42	5.59	0.2447	1	2	13	1483	7	9	7	7	4	7	6	6	8	7	2	4	5	1	9	7	7	7	8	8		2	3	4	4	3	3	4	2	1		2	3	5	5	4	3	2	3	2
Q93077	Histone H2A type 1-C OS=Homo sapiens GN=HIST1H2AC PE=1 SV=3 - [H2A1C_HUMAN]	130	14.1	11.05	0.7077	1	0	11	1468	5	6	7	5	6	5	5	5	4	5	2	3	2	1	6	7	5	7	7	6	1	2	3	3	3	2	1	1	1	2	1	2	3	4	4	4	2	3	1	3
P04908	Histone H2A type 1-B/E OS=Homo sapiens GN=HIST1H2AB PE=1 SV=2 - [H2A1B_HUMAN]	130	14.1	11.05	0.7077	2	2	11	1460	5	5	6	4	4	5	5	5	5	6	2	3	2	1	6	7	6	8	6	6	1	2	3	3	3	2	1	1	1	3	1	2	3	4	3	4	2	3	1	3
P58876	Histone H2B type 1-D OS=Homo sapiens GN=HIST1H2BD PE=1 SV=2 - [H2B1D_HUMAN]	126	13.9	10.32	0.754	9	1	15	1457	11	11	9	9	7	9	8	7	8	7	4	5	4	3	7	10	11	11	10	10		3	3	4	4	3	3	5	4	3		2	4	4	4	3	3	5		4
Q99880	Histone H2B type 1-L OS=Homo sapiens GN=HIST1H2BL PE=1 SV=3 - [H2B1L_HUMAN]	126	13.9	10.32	0.754	2	0	15	1440	11	10	8	9	7	9	8	7	8	7	4	5	4	3	7	9	11	11	10	10		3	3	5	4	2	2	5	4	3		2	4	3	4	2	2	5		4
P04406	Glyceraldehyde-3-phosphate dehydrogenase OS=Homo sapiens GN=GAPDH PE=1 SV=3 - [G3P_HUMAN]	335	36	8.46	0.7075	1	22	23	1411	14	11	13	17	17	17	15	16	17	16	1	8	5	8	18	18	18	17	19	18	2	5	5	5	4	2	2	3	2	3	2	4	3	5	2	1	2	2	2	3
P14618	Pyruvate kinase isozymes M1/M2 OS=Homo sapiens GN=PKM PE=1 SV=4 - [KPYM_HUMAN]	531	57.9	7.84	0.7495	3	42	42	1309	24	14	25	27	29	29	25	27	25	24	1	8	10	13	32	29	31	32	38	36	3	8	12	6	5	3	1	3	2	6	3	5	8	3	5	1	1	3		4
Q6FI13	Histone H2A type 2-A OS=Homo sapiens GN=HIST2H2AA3 PE=1 SV=3 - [H2A2A_HUMAN]	130	14.1	10.9	0.7077	1	0	12	1296	6	7	8	7	7	7	7	6	5	7	2	4	2	2	8	8	6	8	8	7	2	2	3	3	3	2	1			4	2	2	3	4	4	4	3	3	1	4
Q16777	Histone H2A type 2-C OS=Homo sapiens GN=HIST2H2AC PE=1 SV=4 - [H2A2C_HUMAN]	129	14	10.9	0.7054	1	1	12	1292	6	7	7	7	7	7	6	5	5	6	2	4	1	2	7	7	6	7	8	8	2	2	3	3	3	2	1			4	2	2	3	4	4	4	3	3	1	5
O43707	Alpha-actinin-4 OS=Homo sapiens GN=ACTN4 PE=1 SV=2 - [ACTN4_HUMAN]	911	104.8	5.44	0.7146	1	39	66	1255	23	8	26	27	29	35	26	26	28	24	4	8	16	15	31	36	36	43	44	42	2	10	12	8	3	6	6	7	5	8	2	5	6	6	1	4	2	3	6
Q8N257	Histone H2B type 3-B OS=Homo sapiens GN=HIST3H2BB PE=1 SV=3 - [H2B3B_HUMAN]	126	13.9	10.32	0.6984	2	2	13	1242	9	9	7	8	6	8	7	6	7	6	3	5	4	2	6	7	9	9	8	8		3	3	4	3	1	1	5	3	3		2	4	2	4	2	2	5		4
P67936	Tropomyosin alpha-4 chain OS=Homo sapiens GN=TPM4 PE=1 SV=3 - [TPM4_HUMAN]	248	28.5	4.69	0.8226	3	16	38	1233	20	11	18	24	22	24	21	22	20	22	2	11	9	10	25	24	29	24	28	29		1	10	7	3	3	5	6	6	5		2	8	3	1	3	4	7	1	5
P02671	Fibrinogen alpha chain OS=Homo sapiens GN=FGA PE=1 SV=2 - [FIBA_HUMAN]	866	94.9	6.01	0.4192	2	44	44	1130	23	12	25	22	27	29	26	24	26	25	5	12	12	10	30	28	30	30	32	32	2	3	10	6	5	6	2	6	6	4	2	1	8	2	2	3	1	5	5	2
P06396	Gelsolin OS=Homo sapiens GN=GSN PE=1 SV=1 - [GELS_HUMAN]	782	85.6	6.28	0.4476	1	39	39	1097	14	13	15	19	20	21	18	20	17	19	2	10	6	9	23	27	24	26	24	24	3	4	9	10	6	3	1	3	4	2	3	4	7	9	4	1	1	5	4	2
P61224	Ras-related protein Rap-1b OS=Homo sapiens GN=RAP1B PE=1 SV=1 - [RAP1B_HUMAN]	184	20.8	5.78	0.8424	2	7	17	1077	10	9	11	11	11	12	11	10	9	10	1	1	6	6	13	11	13	12	13	14	1	4	5	4	2	2	3	6	4	2		3	5	2	1	2	1	3	2	1
P0CG38	POTE ankyrin domain family member I OS=Homo sapiens GN=POTEI PE=2 SV=1 - [POTEI_HUMAN]	1075	121.2	6.21	0.1163	1	1	10	1055	6	5	5	5	4	6	7	5	7	6	2	3	1	2	6	6	7	6	6	6	1		1	3	3	4	1	1	3	4			1	4	3	2	1	1	2	3
P10412	Histone H1.4 OS=Homo sapiens GN=HIST1H1E PE=1 SV=2 - [H14_HUMAN]	219	21.9	11.03	0.5616	2	7	25	1041	15	14	15	19	14	15	14	14	14	16	2	9	6	3	17	16	18	14	18	16		2	6	5	1	4	7	7	4	4		2	4	3	1	4	5	5	5	3
P13796	Plastin-2 OS=Homo sapiens GN=LCP1 PE=1 SV=6 - [PLSL_HUMAN]	627	70.2	5.43	0.8166	1	42	49	1026	23	14	27	27	29	27	26	24	24	27	2	11	15	17	27	36	36	35	38	37	2	7	11	12	2	2	6	3	4	3	2	6	8	6	1		5	5	2	2
P02675	Fibrinogen beta chain OS=Homo sapiens GN=FGB PE=1 SV=2 - [FIBB_HUMAN]	491	55.9	8.27	0.7984	1	43	43	1002	19	18	19	24	25	21	22	22	24	21	1	5	11	17	26	27	31	26	34	29	1	5	6	7	5	5	2	4	4	5	1	4	3	5	3	3	1	2	3	4
P16104	Histone H2A.x OS=Homo sapiens GN=H2AFX PE=1 SV=2 - [H2AX_HUMAN]	143	15.1	10.74	0.6993	1	4	12	991	6	3	7	5	7	7	5	5	5	5	3	3		1	7	7	8	8	9	9	1	1	5	3	2	1	1	2	1	3		1	3	4	2	2	1	2	1	2
Q86UX7	Fermitin family homolog 3 OS=Homo sapiens GN=FERMT3 PE=1 SV=1 - [URP2_HUMAN]	667	75.9	6.98	0.6732	1	41	41	991	19	15	18	19	21	23	19	19	21	19	3	5	8	14	22	25	30	26	29	31	2	8	7	6	2	4	4	4	4	7	2	8	6	5	1	2	3	4	2	4
P16402	Histone H1.3 OS=Homo sapiens GN=HIST1H1D PE=1 SV=2 - [H13_HUMAN]	221	22.3	11.02	0.6244	2	12	27	982	12	14	14	19	16	13	15	12	15	15	3	7	8	3	15	15	16	14	19	16		2	6	5	1	4	7	8	5	1		2	4	3	1	4	5	7	2	4
P26038	Moesin OS=Homo sapiens GN=MSN PE=1 SV=3 - [MOES_HUMAN]	577	67.8	6.4	0.74	1	42	57	977	20	10	23	26	27	28	24	21	22	22		19	10	7	32	31	36	43	35	41	2	7	13	12	2		9	7	6	2	1	4	11	9			6	4	2	1
P16403	Histone H1.2 OS=Homo sapiens GN=HIST1H1C PE=1 SV=2 - [H12_HUMAN]	213	21.4	10.93	0.5822	2	8	24	955	13	14	14	17	13	16	14	13	13	13	3	8	6	2	15	12	13	12	15	15		2	6	5	1	4	8	7	2	2		2	4	4	1	4	6	5	2	5
P23528	Cofilin-1 OS=Homo sapiens GN=CFL1 PE=1 SV=3 - [COF1_HUMAN]	166	18.5	8.09	0.8554	2	24	25	945	10	12	15	15	13	15	13	16	14	13		6	8	11	18	17	17	19	21	17	1	2	7	2	2	2	2	4	2	5	1	2	4	3	2	3	4	6	3	5
P11021	78 kDa glucose-regulated protein OS=Homo sapiens GN=HSPA5 PE=1 SV=2 - [GRP78_HUMAN]	654	72.3	5.16	0.6147	2	43	46	926	24	7	22	29	27	29	27	23	22	20	1	10	15	19	28	31	32	33	32	35	4	10	8	3		4	12	6	2	5	2	8	8	2		2	7	4	1	2
P11142	Heat shock cognate 71 kDa protein OS=Homo sapiens GN=HSPA8 PE=1 SV=1 - [HSP7C_HUMAN]	646	70.9	5.52	0.6146	1	26	44	925	22	15	21	26	25	27	26	23	26	24	4	11	10	13	31	33	30	33	33	36	3	5	14	3	1	2	2	5	5	6	3	5	14	1	1		2	2	5	2
P62834	Ras-related protein Rap-1A OS=Homo sapiens GN=RAP1A PE=1 SV=1 - [RAP1A_HUMAN]	184	21	6.67	0.6957	1	3	13	902	7	6	5	6	6	7	7	6	5	6			5	4	8	7	8	6	8	9		3	4	4	2	2	3	5	2	2		3	4	2	1	1	1	3	1	1
P07437	Tubulin beta chain OS=Homo sapiens GN=TUBB PE=1 SV=2 - [TBB5_HUMAN]	444	49.6	4.89	0.7455	3	6	27	892	10	11	14	18	14	18	15	14	12	13		5	7	10	21	20	21	23	23	22	1	6	7	4	2	1	3	3	2	1	1	5	6	3	3	1	3	3
Q00610	Clathrin heavy chain 1 OS=Homo sapiens GN=CLTC PE=1 SV=5 - [CLH1_HUMAN]	1675	191.5	5.69	0.5325	1	80	80	858	20	4	29	22	28	28	25	23	19	26	3	10	12	9	46	45	46	46	50	48	2	8	16	8	2	5	8	6	2	7		3	7		1	2	4	2		3
P06753	Tropomyosin alpha-3 chain OS=Homo sapiens GN=TPM3 PE=1 SV=1 - [TPM3_HUMAN]	284	32.8	4.72	0.6092	2	9	30	858	12	7	10	15	13	10	11	11	10	10	2	5	7	5	15	16	18	21	20	19		1	6	3	3	2	2	3	8	3		1	3	2	1		3	4	3	5
P05106	Integrin beta-3 OS=Homo sapiens GN=ITGB3 PE=1 SV=2 - [ITB3_HUMAN]	788	87	5.24	0.5749	2	45	45	857	23	12	21	26	24	23	23	21	18	21	1	7	10	17	28	24	30	32	33	32	2	5	8	2	2	5	7	6	5	2	1	5	5	3	1	2	5	4	3	3
Q15149	Plectin OS=Homo sapiens GN=PLEC PE=1 SV=3 - [PLEC_HUMAN]	4684	531.5	5.96	0.449	2	177	184	818	10		10	11	16	14	5	9	9	8	2	4	8	13	35	37	65	56	70	66	6	18	29	26	4	4	7	9	11	2	2	3	3	6	3	1	4	3	2
P35580	Myosin-10 OS=Homo sapiens GN=MYH10 PE=1 SV=3 - [MYH10_HUMAN]	1976	228.9	5.54	0.126	1	3	31	813	17	14	18	21	15	19	19	15	17	17	3	9	8	5	17	18	21	21	19	20		2	5	2	3	1	4	5	6	5		2	5	2	3	2	4	5	3	3
P68366	Tubulin alpha-4A chain OS=Homo sapiens GN=TUBA4A PE=1 SV=1 - [TBA4A_HUMAN]	448	49.9	5.06	0.5938	3	6	22	811	13	11	13	16	14	12	14	12	14	13	1	5	9	8	14	18	18	17	19	19	4	6	8	4	2	1	1	4	1	3	4	6	5	2		1	1	2		2
P07951	Tropomyosin beta chain OS=Homo sapiens GN=TPM2 PE=1 SV=1 - [TPM2_HUMAN]	284	32.8	4.7	0.6056	2	7	29	809	11	6	9	16	13	16	12	13	12	13	2	4	7	7	17	14	18	17	17	19		1	6	3	3	2	4	5	5	3		1	5	2	1		3	5	2	3
P00488	Coagulation factor XIII A chain OS=Homo sapiens GN=F13A1 PE=1 SV=4 - [F13A_HUMAN]	732	83.2	6.09	0.5314	2	37	37	807	15	9	16	20	16	21	14	14	12	15	1	11	7	10	19	22	24	26	28	21	4	7	3	3	2	3	3	1	2	4	4	6	4	4	3	1	1	1	2	2
P68371	Tubulin beta-4B chain OS=Homo sapiens GN=TUBB4B PE=1 SV=1 - [TBB4B_HUMAN]	445	49.8	4.89	0.6831	4	6	27	804	10	9	11	17	14	16	16	15	14	14		5	8	11	20	20	20	21	23	21	2	5	6	4	2	1	3	3	2			5	5	3	3	1	3	4
P08133	Annexin A6 OS=Homo sapiens GN=ANXA6 PE=1 SV=3 - [ANXA6_HUMAN]	673	75.8	5.6	0.7103	2	53	54	801	25	4	20	22	25	24	22	25	21	20	2	11	12	8	26	29	36	36	33	31	1	4	14	5	2	3	8	8	2	2	2	3	7	3	2	2	5	3	1	1
Q8IUE6	Histone H2A type 2-B OS=Homo sapiens GN=HIST2H2AB PE=1 SV=3 - [H2A2B_HUMAN]	130	14	10.89	0.7231	1	2	10	800	4	4	4	4	6	5	4	3	4	3	2	3		2	3	4	5	5	6	6	1	1	4	3	3	2	1	1	1	1		1	2	3	3	3	1	1	1	4
P07900	Heat shock protein HSP 90-alpha OS=Homo sapiens GN=HSP90AA1 PE=1 SV=5 - [HS90A_HUMAN]	732	84.6	5.02	0.6093	7	37	56	794	15	3	24	26	26	23	23	20	18	19	3	2	9	6	31	30	34	35	40	37	1	5	11	4	1	2	6	6	4	7		5	8	2		2	4	4	2	6
P04275	von Willebrand factor OS=Homo sapiens GN=VWF PE=1 SV=4 - [VWF_HUMAN]	2813	309.1	5.48	0.4159	2	96	97	783	20		19	21	25	25	23	24	19	21		10	10	16	48	43	47	46	53	51	3	10	14	12	5	6	4	9	4	3	4	4	5	1	1	3		2	3	1
P22626	Heterogeneous nuclear ribonucleoproteins A2/B1 OS=Homo sapiens GN=HNRNPA2B1 PE=1 SV=2 - [ROA2_HUMAN]	353	37.4	8.95	0.5496	1	21	25	758	16	7	15	16	17	18	15	15	15	15	1	8	9	3	20	17	21	19	21	19		1	8	5	4	2	3	1		6		1	5	4	2	2	2	2		4
P07737	Profilin-1 OS=Homo sapiens GN=PFN1 PE=1 SV=2 - [PROF1_HUMAN]	140	15	8.27	0.65	1	13	13	745	10	8	8	8	9	9	7	8	9	9	4	4	3	5	11	12	10	10	11	9	1	5	4	2	1	3	2	2	1	2	1	5	3			2	1	2	1	1
Q13201	Multimerin-1 OS=Homo sapiens GN=MMRN1 PE=1 SV=3 - [MMRN1_HUMAN]	1228	138	7.93	0.4593	3	56	56	712	21	4	14	21	20	23	19	17	13	13	1	6	10	9	26	29	34	31	37	31	3	6	11	7	1	3	3	4	3	5	3	5	5	3		1		3	2	3
P30101	Protein disulfide-isomerase A3 OS=Homo sapiens GN=PDIA3 PE=1 SV=4 - [PDIA3_HUMAN]	505	56.7	6.35	0.6158	1	39	39	710	15	6	16	20	19	19	17	16	16	17	2	6	9	8	25	27	27	28	27	29	1	6	10	2		5	4	4	2	2		5	10	1		4	3	4	2	2
P63104	14-3-3 protein zeta/delta OS=Homo sapiens GN=YWHAZ PE=1 SV=1 - [1433Z_HUMAN]	245	27.7	4.79	0.8041	4	17	27	693	12	10	14	13	14	14	14	13	13	13		6	7	7	13	18	17	18	15	18	2	4	7	4	1	4	4		3	1	3	3	4	2	2	1	1		2	1
P02679	Fibrinogen gamma chain OS=Homo sapiens GN=FGG PE=1 SV=3 - [FIBG_HUMAN]	453	51.5	5.62	0.6004	1	30	30	683	10	9	16	16	15	16	15	13	12	13	1	7	6	10	18	18	20	20	23	20	2	3	4	5	1	2	5	6	4	2	1	2	4	4		1	4	2	4	3
P35749	Myosin-11 OS=Homo sapiens GN=MYH11 PE=1 SV=3 - [MYH11_HUMAN]	1972	227.2	5.5	0.1258	10	1	29	680	13	10	15	18	14	16	15	15	16	15	1	6	9	6	18	16	18	19	17	17		5	6	1	1	1	2	4	4	2	1	5	6	1	1	2	2	4	2	1
P14625	Endoplasmin OS=Homo sapiens GN=HSP90B1 PE=1 SV=1 - [ENPL_HUMAN]	803	92.4	4.84	0.5504	1	39	52	657	16	5	26	26	24	18	18	17	15	17	1	8	6	9	25	27	27	29	32	33	1	7	11	8		5	5	4	1	2	1	1	8	7	1	1	3	3	3	2
P84243	Histone H3.3 OS=Homo sapiens GN=H3F3A PE=1 SV=2 - [H33_HUMAN]	136	15.3	11.27	0.7353	2	3	13	652	7	9	7	10	8	8	10	6	7	8	4	3	1	1	8	8	9	8	9	8			3	3	3	2	2	3	3	1			4	4	3	2	1	4	4	4
P35609	Alpha-actinin-2 OS=Homo sapiens GN=ACTN2 PE=1 SV=1 - [ACTN2_HUMAN]	894	103.8	5.45	0.2304	1	2	21	641	7	2	8	7	14	13	9	8	9	7	1	4	4	5	8	10	11	13	13	14		4	5	5	1		2	2		3		4	3	3			3	2	1
Q9BYX7	Putative beta-actin-like protein 3 OS=Homo sapiens GN=POTEKP PE=5 SV=1 - [ACTBM_HUMAN]	375	42	6.33	0.232	1	1	7	640	3	2	3	3	2	4	4	2	4	3		2		3	4	4	4	4	4	4		1	1	2	2	2	2	2	1	2		1	1	2	2	2	1		1	1
Q96A08	Histone H2B type 1-A OS=Homo sapiens GN=HIST1H2BA PE=1 SV=3 - [H2B1A_HUMAN]	127	14.2	10.32	0.5197	1	1	7	631	6	4	4	5	4	4	4	4	4	4	3	3	2		4	4	5	5	4	4		1	1	3	3	1		2	1	2		1	1	2	2	1	1	3		2
Q9Y4G6	Talin-2 OS=Homo sapiens GN=TLN2 PE=1 SV=4 - [TLN2_HUMAN]	2542	271.4	5.57	0.0779	3	1	26	629	18	13	16	15	18	15	16	13	16	15		6	7	5	18	18	20	18	17	21		6	11	5	3	1		2	1	2		6	9	5	2			1		3
P09493	Tropomyosin alpha-1 chain OS=Homo sapiens GN=TPM1 PE=1 SV=2 - [TPM1_HUMAN]	284	32.7	4.74	0.6197	2	10	28	626	10	5	9	16	12	11	10	14	12	12	2	5	7	4	15	13	15	15	18	19		1	4	2	3	2	3	5	6	3		1	3	1	1		2	6	3	6
P08238	Heat shock protein HSP 90-beta OS=Homo sapiens GN=HSP90AB1 PE=1 SV=4 - [HS90B_HUMAN]	724	83.2	5.03	0.5746	4	24	45	621	14	2	21	21	23	18	17	15	15	17	1	5	7	4	23	22	25	29	30	28	1	6	9	1		2	4	4	3	3	1	5	8	2	1	2	3	1	2	4
P07237	Protein disulfide-isomerase OS=Homo sapiens GN=P4HB PE=1 SV=3 - [PDIA1_HUMAN]	508	57.1	4.87	0.7736	1	38	38	619	14	2	15	16	17	18	18	16	15	14	1	5	11	6	21	23	22	24	26	29		5	10	5		4	5	3	2	2		4	7	1	1	3	5	4	2	3
P19338	Nucleolin OS=Homo sapiens GN=NCL PE=1 SV=3 - [NUCL_HUMAN]	710	76.6	4.7	0.4775	1	50	51	617	18	1	21	22	21	24	15	16	15	13		5	9	3	23	28	26	28	26	29	1	4	14	5		3	6	8	2	2		2	10	1		2	5	9		1
P06702	Protein S100-A9 OS=Homo sapiens GN=S100A9 PE=1 SV=1 - [S10A9_HUMAN]	114	13.2	6.13	0.8772	1	11	11	610	7	6	7	8	7	8	8	7	7	6	2	6	3	5	9	6	7	8	10	7		1	2	2	1	1	6	4	3	3			1	1	1	2	4	5	2	2
P09104	Gamma-enolase OS=Homo sapiens GN=ENO2 PE=1 SV=3 - [ENOG_HUMAN]	434	47.2	5.03	0.4631	1	10	15	594	4	3	4	5	3	3	5	5	3	4		3	1	4	5	4	6	7	8	7	1	4	1	2	1	1	1	2	1	1	1	1	1		1		1	1	1	1
P04075	Fructose-bisphosphate aldolase A OS=Homo sapiens GN=ALDOA PE=1 SV=2 - [ALDOA_HUMAN]	364	39.4	8.09	0.6484	2	21	27	587	14	6	14	17	15	16	14	15	12	13		7	9	4	16	14	18	19	18	19	1	1	8	4			2	5	4	4	1	1	8	1			2	6	2	1
P68104	Elongation factor 1-alpha 1 OS=Homo sapiens GN=EEF1A1 PE=1 SV=1 - [EF1A1_HUMAN]	462	50.1	9.01	0.4892	3	25	25	585	8	11	13	10	13	14	12	12	11	9		5	6	6	14	16	16	18	17	18		1	6	4	1		1	4	2	5		1	5	2	1			4	1	3
Q9H4B7	Tubulin beta-1 chain OS=Homo sapiens GN=TUBB1 PE=1 SV=1 - [TBB1_HUMAN]	451	50.3	5.17	0.6386	1	18	23	582	12	11	12	17	13	15	15	14	14	14		6	7	6	18	18	18	19	19	18		3	8	5	2	2	4	3	1			3	6	3		1	2	2
P62937	Peptidyl-prolyl cis-trans isomerase A OS=Homo sapiens GN=PPIA PE=1 SV=2 - [PPIA_HUMAN]	165	18	7.81	0.6303	5	13	15	566	9	10	8	12	11	12	12	11	10	10	2	5	5	4	11	12	11	12	14	12		2	7	5	1	2	2	3				3	7	4		2	2	1		1
P16401	Histone H1.5 OS=Homo sapiens GN=HIST1H1B PE=1 SV=3 - [H15_HUMAN]	226	22.6	10.92	0.5575	2	15	24	564	9	7	11	11	11	12	9	8	8	9	4	5	5	2	12	12	14	11	14	14		2	4	3	2	4	4	5	3	3		2	4	4	1	4	3	5	2	3
Q9NY65	Tubulin alpha-8 chain OS=Homo sapiens GN=TUBA8 PE=1 SV=1 - [TBA8_HUMAN]	449	50.1	5.06	0.4521	2	5	18	558	10	5	10	11	7	8	10	7	9	9	1	1	5	7	9	11	11	11	12	13	2	4	5	2	2		1	3	1	3	2	4	1	1			1	1		2
P68431	Histone H3.1 OS=Homo sapiens GN=HIST1H3A PE=1 SV=2 - [H31_HUMAN]	136	15.4	11.12	0.7353	3	1	13	558	6	9	6	8	7	7	9	5	5	6	3	2			8	8	9	8	9	8			3	4	3	2	1	2	2	2			4	3	3	2		3	3	4
P00558	Phosphoglycerate kinase 1 OS=Homo sapiens GN=PGK1 PE=1 SV=3 - [PGK1_HUMAN]	417	44.6	8.1	0.801	1	34	34	552	12	5	12	16	13	15	15	14	15	14	2	10	6	8	18	20	19	19	23	21	1	6	6	3	3	2	2	2	2	3	1	4	4	2	3	1	2	3	1	1
P0C0S5	Histone H2A.Z OS=Homo sapiens GN=H2AFZ PE=1 SV=2 - [H2AZ_HUMAN]	128	13.5	10.58	0.5391	2	3	5	552	4	3	3	4	4	4	4	3	4	4	3	2	1	1	4	4	3	3	3	4		1	2	1	1					2	1	1	2	1	1	1				2
P60660	Myosin light polypeptide 6 OS=Homo sapiens GN=MYL6 PE=1 SV=2 - [MYL6_HUMAN]	151	16.9	4.65	0.6689	3	7	10	546	6	8	8	8	9	8	8	8	8	9	1	2	5	4	8	8	8	8	9	9		1	4	3	1	1	2	2	2			1	5	2	1		1	2	2	1
P60174	Triosephosphate isomerase OS=Homo sapiens GN=TPI1 PE=1 SV=3 - [TPIS_HUMAN]	286	30.8	5.92	0.7448	1	20	20	545	12	5	12	12	14	15	13	13	13	12		7	5	6	15	16	16	17	18	15	2	3	6	3	1	1	2	3	1	1	2	3	6	2			2	3	3	1
Q9BQE3	Tubulin alpha-1C chain OS=Homo sapiens GN=TUBA1C PE=1 SV=1 - [TBA1C_HUMAN]	449	49.9	5.1	0.559	3	7	23	542	14	9	12	15	11	13	13	11	15	13	1	5	7	7	11	15	15	16	17	18	3	6	7	3	1	1	1	3	1	3	4	6	5	1		1	1	2		2
O75083	WD repeat-containing protein 1 OS=Homo sapiens GN=WDR1 PE=1 SV=4 - [WDR1_HUMAN]	606	66.2	6.65	0.5677	1	32	32	541	15	7	15	12	18	16	11	13	10	11		3	6	10	18	24	22	24	19	20	1	4	6	6	3	3	2	4	2	3	1	2	7	2	3	1	1	3	1	5
P31146	Coronin-1A OS=Homo sapiens GN=CORO1A PE=1 SV=4 - [COR1A_HUMAN]	461	51	6.68	0.5922	2	28	29	538	12	9	16	17	16	16	15	14	15	14	3	4	6	4	19	18	21	20	21	20	1	2	7	6	3		2	4	2	1		3	6	3	1		3	2	1	2
Q71DI3	Histone H3.2 OS=Homo sapiens GN=HIST2H3A PE=1 SV=3 - [H32_HUMAN]	136	15.4	11.27	0.7353	3	1	13	538	5	8	5	8	7	7	9	5	5	6	3	2			7	8	8	8	8	8			3	4	3	2	1	2	2	2			4	3	3	2		3	3	3
Q01518	Adenylyl cyclase-associated protein 1 OS=Homo sapiens GN=CAP1 PE=1 SV=5 - [CAP1_HUMAN]	475	51.9	8.06	0.6063	2	34	34	530	12	10	16	16	16	17	17	10	14	14	1	8	7	8	15	18	18	22	20	22	4	4	9	1	2	2	3	1	2	3	4	3	5	3	1		3		1	3
P61158	Actin-related protein 3 OS=Homo sapiens GN=ACTR3 PE=1 SV=3 - [ARP3_HUMAN]	418	47.3	5.88	0.6986	2	21	27	526	10	3	11	12	12	12	11	13	13	11		1	5	8	17	16	19	19	18	19	1	5	7	5	2	2	1	3	1		1	3	2	1	2	1	1	2	1	1
P0CG39	POTE ankyrin domain family member J OS=Homo sapiens GN=POTEJ PE=3 SV=1 - [POTEJ_HUMAN]	1038	117.3	5.97	0.1098	1	1	9	524	5	4	4	4	3	5	6	4	6	5	1	3		2	5	5	6	5	5	5			1	3	3	4	1		2	3			1	4	3	2	1		1	2
Q9Y3Z3	SAM domain and HD domain-containing protein 1 OS=Homo sapiens GN=SAMHD1 PE=1 SV=2 - [SAMH1_HUMAN]	626	72.2	7.14	0.6933	1	45	45	512	14	1	13	13	17	20	11	8	13	9	1	6	4	7	20	23	24	27	29	29	1	5	8	6	4	1	3	2	3	2	1	2	4	3	4		2	4		3
P08575	Receptor-type tyrosine-protein phosphatase C OS=Homo sapiens GN=PTPRC PE=1 SV=2 - [PTPRC_HUMAN]	1304	147.2	6.15	0.3804	2	53	53	510	12	2	10	20	13	17	11	13	12	12	1	3	9	5	26	29	35	27	35	33	1	8	6	4	1	1	5	6	6	3		2	3	2	1		3	2	2	1
P46940	Ras GTPase-activating-like protein IQGAP1 OS=Homo sapiens GN=IQGAP1 PE=1 SV=1 - [IQGA1_HUMAN]	1657	189.1	6.48	0.5365	2	67	72	508	6		12	12	12	13	8	8	9	12	1	1	3	8	29	29	33	34	44	40	3	9	12	2	5	3	5	2	1	3	2	1	3	1	3	1	2	2		1
P62979	Ubiquitin-40S ribosomal protein S27a OS=Homo sapiens GN=RPS27A PE=1 SV=2 - [RS27A_HUMAN]	156	18	9.64	0.6667	4	12	12	505	3	4	5	5	4	5	5	6	5	5	1	2	3	2	5	5	6	5	7	6	1	1	2	1	1	1	2	2	1		1	1	3		1		1	1	1	1
P20700	Lamin-B1 OS=Homo sapiens GN=LMNB1 PE=1 SV=2 - [LMNB1_HUMAN]	586	66.4	5.16	0.7031	1	40	46	500	17	2	15	13	15	15	13	11	11	12	1	3	8	8	25	20	22	22	22	27		3	13	2	2	1	4	4	3	4		4	4	2	2		3	1	3	1
P07355	Annexin A2 OS=Homo sapiens GN=ANXA2 PE=1 SV=2 - [ANXA2_HUMAN]	339	38.6	7.75	0.7139	1	10	32	496	10	2	13	12	10	14	17	15	12	16		7	5	8	18	22	22	18	23	22		6	11	3			5	3	5			5	4	3			2	4	3	1
P27797	Calreticulin OS=Homo sapiens GN=CALR PE=1 SV=1 - [CALR_HUMAN]	417	48.1	4.44	0.6307	1	26	26	495	12	9	14	11	13	14	11	12	12	13	1	1	7	13	14	14	15	17	15	17	1	1	5	4	3	1		2	3	3	1	1	3	5	2			1	2	6
P55072	Transitional endoplasmic reticulum ATPase OS=Homo sapiens GN=VCP PE=1 SV=4 - [TERA_HUMAN]	806	89.3	5.26	0.6836	5	50	50	483	8	2	10	14	18	18	10	12	10	9		1	8	8	27	23	23	25	27	28	2	8	7	3	1	2	1	6	1	3	3	3		2	1	1	1	6	3	3
P12956	X-ray repair cross-complementing protein 6 OS=Homo sapiens GN=XRCC6 PE=1 SV=2 - [XRCC6_HUMAN]	609	69.8	6.64	0.5813	3	39	39	481	9		12	13	12	16	12	15	15	13	1	6	5	6	22	22	23	21	20	18	1	5	4	3	2	3	5	3	4	2	1		2	1	1	1	3	2	3	2
P19105	Myosin regulatory light chain 12A OS=Homo sapiens GN=MYL12A PE=1 SV=2 - [ML12A_HUMAN]	171	19.8	4.81	0.6667	2	5	12	479	9	6	9	9	8	9	8	8	8	9		2	4	4	10	8	9	10	12	10	1	2	6	3		2	1	1	1	1	1	2	3	4				3	1	1
P15311	Ezrin OS=Homo sapiens GN=EZR PE=1 SV=4 - [EZRI_HUMAN]	586	69.4	6.27	0.5546	2	22	36	473	11	4	11	14	11	10	9	9	11	12		8	5	4	14	17	22	25	21	23	2	1	10	6	1		4	3		1	2	1	6	4	1		4	4		1
P37802	Transgelin-2 OS=Homo sapiens GN=TAGLN2 PE=1 SV=3 - [TAGL2_HUMAN]	199	22.4	8.25	0.8945	1	19	20	473	10	6	11	11	14	15	10	12	9	14	1	3	6	6	14	14	15	15	16	16	2	3	6	5	3	1	1		3		1	1	5	2	2	1	1			1
P04083	Annexin A1 OS=Homo sapiens GN=ANXA1 PE=1 SV=2 - [ANXA1_HUMAN]	346	38.7	7.02	0.7225	1	28	28	468	8	2	12	11	10	14	7	12	11	10		5	5	7	16	15	17	14	21	17		4	6	1	1	2	3	2	2	2		4	5	1	1	1	1	1	2	1
P02776	Platelet factor 4 OS=Homo sapiens GN=PF4 PE=1 SV=2 - [PLF4_HUMAN]	101	10.8	8.62	0.4455	1	4	7	467	6	4	4	4	5	5	4	4	4	3		3	2	3	5	4	6	6	6	5		1				1	2	2		2		1				1	1	2		2
P29401	Transketolase OS=Homo sapiens GN=TKT PE=1 SV=3 - [TKT_HUMAN]	623	67.8	7.66	0.5762	1	33	34	454	5	1	11	11	17	15	12	9	10	9	1	5	5	6	19	18	15	19	17	19	3	2	5	2	4	3	4	3	1	1	3	3	2	2	3	3	3	2	2	1
P61604	10 kDa heat shock protein, mitochondrial OS=Homo sapiens GN=HSPE1 PE=1 SV=2 - [CH10_HUMAN]	102	10.9	8.92	0.7745	1	11	11	453	7	4	8	7	9	9	8	10	9	9	1	4	2	3	8	10	9	9	9	8		2	4	2		1	2	2	3			2	5	1			2	1	1
Q00839	Heterogeneous nuclear ribonucleoprotein U OS=Homo sapiens GN=HNRNPU PE=1 SV=6 - [HNRPU_HUMAN]	825	90.5	6	0.3988	1	38	38	453	10	2	11	15	14	13	15	9	13	8	1	5	5	6	16	20	20	23	21	22		1	6	7	3	1	5	9	1				3	6	1	1	3	5		1
P08567	Pleckstrin OS=Homo sapiens GN=PLEK PE=1 SV=3 - [PLEK_HUMAN]	350	40.1	8.28	0.5943	1	21	21	447	8	8	10	13	12	11	9	7	11	9	1	2	3	8	11	11	12	13	12	14	1	1		2	1		2	3	3	4	2	1	2	3			1	2	1	1
P08107	Heat shock 70 kDa protein 1A/1B OS=Homo sapiens GN=HSPA1A PE=1 SV=5 - [HSP71_HUMAN]	641	70	5.66	0.6131	2	29	35	436	11	5	13	10	12	14	10	9	8	10	2	3	5	5	16	21	20	22	18	24	1	3	9	2	1		1	3	2	3	3	4	9	2	1		1	2	2	2
Q14766	Latent-transforming growth factor beta-binding protein 1 OS=Homo sapiens GN=LTBP1 PE=1 SV=4 - [LTBP1_HUMAN]	1721	186.7	5.96	0.3074	2	43	43	427	10	1	11	12	14	12	12	13	12	12	2	3	11	9	21	22	23	23	27	21	2	3	9	4	3	2	5	1	3	2		4	3	1	1	2	4	1	1
Q13418	Integrin-linked protein kinase OS=Homo sapiens GN=ILK PE=1 SV=2 - [ILK_HUMAN]	452	51.4	8.07	0.5376	1	24	24	426	12	7	12	11	13	12	10	12	14	12	1	5	7	2	11	13	13	15	13	18		3	6	2	3		3	1	2	3		2	5	2	2		3	1	2	1
Q13813	Spectrin alpha chain, non-erythrocytic 1 OS=Homo sapiens GN=SPTAN1 PE=1 SV=3 - [SPTN1_HUMAN]	2472	284.4	5.35	0.4527	3	98	98	423	4		6	6	9	9	5	4	5	4		2	5	7	22	20	25	27	36	36	1	8	8	6	2	6	9	3	4	3			1	3	3	2	2	3	1
P40926	Malate dehydrogenase, mitochondrial OS=Homo sapiens GN=MDH2 PE=1 SV=3 - [MDHM_HUMAN]	338	35.5	8.68	0.6953	2	20	20	421	11	3	12	14	12	11	13	10	12	11	2	2	9	5	15	17	17	13	18	19	2	9	5				1	1	1	2	1	5	2	1			1	2	2	2
P48735	Isocitrate dehydrogenase [NADP], mitochondrial OS=Homo sapiens GN=IDH2 PE=1 SV=2 - [IDHP_HUMAN]	452	50.9	8.69	0.5774	1	29	31	418	8	1	11	12	9	14	7	9	6	9	1	2	8	5	15	13	17	18	17	23		3	5	4		5	7	3	2	4		1	3	2		3	1	2	1	1
P10809	60 kDa heat shock protein, mitochondrial OS=Homo sapiens GN=HSPD1 PE=1 SV=2 - [CH60_HUMAN]	573	61	5.87	0.6667	1	37	37	407	10	1	13	8	15	15	7	9	7	11		3	5	6	19	23	21	19	22	23	2	9	7	1	1	1	1	1		2	2	2	4	1	1		1	1		1
P54652	Heat shock-related 70 kDa protein 2 OS=Homo sapiens GN=HSPA2 PE=1 SV=1 - [HSP72_HUMAN]	639	70	5.74	0.2113	1	1	18	406	9	10	9	10	10	10	11	10	11	12	1	6	4	3	11	13	13	14	14	15	1	2	7	3	1	1	1	2	3	2	1	2	8	1	1		1	1	2
P13010	X-ray repair cross-complementing protein 5 OS=Homo sapiens GN=XRCC5 PE=1 SV=3 - [XRCC5_HUMAN]	732	82.7	5.81	0.4822	1	38	39	401	7	1	10	11	11	12	11	11	9	10	2	2	4	1	17	19	17	18	22	22	1	2	7	1	1	2	4	5	3	3		1	2	2	1		2	2	1	3
P05164	Myeloperoxidase OS=Homo sapiens GN=MPO PE=1 SV=1 - [PERM_HUMAN]	745	83.8	8.97	0.498	3	34	34	400	7		15	12	10	14	10	8	9	9	1	3	5	3	18	20	19	21	25	24	1	3	9	7	1	1	2	1	2	1	1	2	3	3		1		1
O00299	Chloride intracellular channel protein 1 OS=Homo sapiens GN=CLIC1 PE=1 SV=4 - [CLIC1_HUMAN]	241	26.9	5.17	0.834	3	19	20	398	11	4	9	11	11	11	12	11	11	11	1	2	2	7	13	13	13	12	14	13	4	4	2	4	4	1	1	1		1	4	1	3	5	2	1		1
P31946	14-3-3 protein beta/alpha OS=Homo sapiens GN=YWHAB PE=1 SV=3 - [1433B_HUMAN]	246	28.1	4.83	0.6382	2	7	18	397	6	5	8	7	9	11	7	9	8	8		5	5	2	10	9	11	11	10	12	1	3	5	3	1	1	1		1	1	1	2	4	2	1	1			2	1
P50395	Rab GDP dissociation inhibitor beta OS=Homo sapiens GN=GDI2 PE=1 SV=2 - [GDIB_HUMAN]	445	50.6	6.47	0.6809	2	21	29	396	7	1	10	12	12	12	10	7	12	8		2	9	5	17	15	19	18	18	19	2	5	4	1	2	4	4		1	1	2	4	2		1	2	1		2	1
P05109	Protein S100-A8 OS=Homo sapiens GN=S100A8 PE=1 SV=1 - [S10A8_HUMAN]	93	10.8	7.03	0.9462	1	14	14	390	8	7	8	11	11	11	9	9	10	10	2	6	3	2	9	12	8	10	9	13			3	3	1		1	2	2	4			3	1			2	2	1	3
Q15942	Zyxin OS=Homo sapiens GN=ZYX PE=1 SV=1 - [ZYX_HUMAN]	572	61.2	6.67	0.5385	1	20	20	384	9	1	9	9	12	9	9	9	12	12	1	3	7	5	11	12	14	12	17	13	1	3	4	1		3	4	1	1	1	1	3	2	1		2	3	1
O75369	Filamin-B OS=Homo sapiens GN=FLNB PE=1 SV=2 - [FLNB_HUMAN]	2602	278	5.73	0.0999	1	12	27	373	7	8	10	9	8	7	8	9	9	6	1	4	4	2	11	11	11	8	11	10		2	5	6	4	2	2		1	1		2	4	3	1	1	1	1	1	1
P27105	Erythrocyte band 7 integral membrane protein OS=Homo sapiens GN=STOM PE=1 SV=3 - [STOM_HUMAN]	288	31.7	7.88	0.7257	2	17	17	362	5	4	5	7	9	11	9	9	8	8		3	2	7	11	10	11	11	12	13	2	3	3	4	2		1	2	1	2	1	2	2	2			1			2
P07195	L-lactate dehydrogenase B chain OS=Homo sapiens GN=LDHB PE=1 SV=2 - [LDHB_HUMAN]	334	36.6	6.05	0.5958	2	19	22	352	8	3	12	10	8	10	7	7	8	8	1	2	8	5	12	9	11	12	14	12	2	3	5	1	3	2	3	2			1	3	4	3	1	1	2			1
P35241	Radixin OS=Homo sapiens GN=RDX PE=1 SV=1 - [RADI_HUMAN]	583	68.5	6.37	0.247	1	2	19	349	10	4	8	9	8	9	6	7	9	9		8	5	1	7	9	12	14	14	13	1	1	4	3			5	3	1	1	1		4	3			4	3		1
P04899	Guanine nucleotide-binding protein G(i) subunit alpha-2 OS=Homo sapiens GN=GNAI2 PE=1 SV=3 - [GNAI2_HUMAN]	355	40.4	5.54	0.6282	6	12	20	348	8		8	9	11	7	8	7	8	10		1	3	5	13	12	13	12	11	12	2	3	4	1	1	1		1	1	1	1	3		2				1	1	1
A6NMY6	Putative annexin A2-like protein OS=Homo sapiens GN=ANXA2P2 PE=5 SV=2 - [AXA2L_HUMAN]	339	38.6	6.95	0.5044	1	1	23	347	7	1	9	8	7	10	13	11	8	11		4	4	5	13	15	15	12	15	16		4	9	2			3	2	3			3	3	2			2	3	2	1
P62258	14-3-3 protein epsilon OS=Homo sapiens GN=YWHAE PE=1 SV=1 - [1433E_HUMAN]	255	29.2	4.74	0.6667	1	17	20	347	6	2	7	10	10	12	7	9	8	8		2	6	3	13	12	16	16	15	17		3	8	4			4		1			1	3	1			1	2	1
Q9H0U4	Ras-related protein Rab-1B OS=Homo sapiens GN=RAB1B PE=1 SV=1 - [RAB1B_HUMAN]	201	22.2	5.73	0.8358	10	6	16	346	8	1	10	10	11	11	8	8	9	10	1	5	5	1	13	12	14	12	15	13	2	3	4	5	1		1	2		1	2	2	3	3				1
P52566	Rho GDP-dissociation inhibitor 2 OS=Homo sapiens GN=ARHGDIB PE=1 SV=3 - [GDIR2_HUMAN]	201	23	5.21	0.7065	2	15	15	342	7	7	7	8	9	7	11	8	5	7		4	1	4	8	6	10	13	13	11		1	3	4	1	3	2			3		1	2	3		2	1			3
P61160	Actin-related protein 2 OS=Homo sapiens GN=ACTR2 PE=1 SV=1 - [ARP2_HUMAN]	394	44.7	6.74	0.6218	1	20	21	340	2	2	4	7	5	7	4	3	4	5	1	2	1	1	10	5	9	10	11	9	1	2	2	1	1	3	1	1	2	1		2		2	2	1		2	3
P09651	Heterogeneous nuclear ribonucleoprotein A1 OS=Homo sapiens GN=HNRNPA1 PE=1 SV=5 - [ROA1_HUMAN]	372	38.7	9.13	0.3844	2	9	14	339	10	1	9	9	10	12	7	7	7	7	1	3	5	1	10	11	12	13	11	12		1	3	3		1	2	3		2		1	3			1		2		2
Q93084	Sarcoplasmic/endoplasmic reticulum calcium ATPase 3 OS=Homo sapiens GN=ATP2A3 PE=1 SV=2 - [AT2A3_HUMAN]	1043	113.9	5.57	0.3778	1	29	37	328	7	1	5	9	11	10	7	7	6	5	1	1	3	6	15	12	16	21	17	24	2	3	7	2	3		1	3	3	3	1	1	3	1	2			1	1	1
Q02539	Histone H1.1 OS=Homo sapiens GN=HIST1H1A PE=1 SV=3 - [H11_HUMAN]	215	21.8	10.99	0.2884	2	2	10	328	4	4	4	6	5	4	4	4	4	5		4	1	1	5	4	5	4	6	5		1	3	3	1	2	5	1	1			1	2	2	1	3	2
Q04917	14-3-3 protein eta OS=Homo sapiens GN=YWHAH PE=1 SV=4 - [1433F_HUMAN]	246	28.2	4.84	0.626	2	13	19	324	9	4	11	12	10	9	6	8	7	7		3	5	3	9	11	12	15	11	13			7	3	1	1	2		2				5	1	1	1			1
P09429	High mobility group protein B1 OS=Homo sapiens GN=HMGB1 PE=1 SV=3 - [HMGB1_HUMAN]	215	24.9	5.74	0.5442	2	14	16	319	5	8	8	7	7	9	6	7	6	7	1	3	4	5	10	9	9	10	10	12						2	1	3		5			1		1		1	4	1	5
P23284	Peptidyl-prolyl cis-trans isomerase B OS=Homo sapiens GN=PPIB PE=1 SV=2 - [PPIB_HUMAN]	216	23.7	9.41	0.5972	3	17	18	317	7	5	8	11	10	9	8	9	10	10	1	5	3	4	9	10	12	12	9	12		1	5	1	1	3	2	1	2	1		2	3	2	1	2	1			2
P27824	Calnexin OS=Homo sapiens GN=CANX PE=1 SV=2 - [CALX_HUMAN]	592	67.5	4.6	0.3818	2	22	22	315	10	2	7	9	8	8	9	10	6	7	1	2	5	5	13	11	16	13	15	14		2	3		1	3	3	1		2		1	2		1		1	1		1
P27348	14-3-3 protein theta OS=Homo sapiens GN=YWHAQ PE=1 SV=1 - [1433T_HUMAN]	245	27.7	4.78	0.5592	2	12	18	314	6	3	8	6	8	7	6	6	5	5		4	4	4	11	9	15	14	13	15			4	4	2	2			1	1			3	1		1		1	1	1
P06576	ATP synthase subunit beta, mitochondrial OS=Homo sapiens GN=ATP5B PE=1 SV=3 - [ATPB_HUMAN]	529	56.5	5.4	0.6522	1	24	24	313	3	2	7	11	10	13	7	9	8	9	1	1	6	6	9	14	13	15	16	14	2	5	6	1	1	1	2		1		2	2	4	1	2		1
P07384	Calpain-1 catalytic subunit OS=Homo sapiens GN=CAPN1 PE=1 SV=1 - [CAN1_HUMAN]	714	81.8	5.67	0.5042	2	34	35	312	7		9	8	9	7	7	4	5	5		5	4	3	14	19	19	19	20	17	3	3	4	12	1	1		1		1	1	1	2	5	1		1	2	1
P62820	Ras-related protein Rab-1A OS=Homo sapiens GN=RAB1A PE=1 SV=3 - [RAB1A_HUMAN]	205	22.7	6.21	0.7073	9	5	15	309	7	1	7	9	10	11	7	6	8	8	1	4	5	1	12	10	11	10	11	12	2	2	6	5	1		1				2	3	3	3			1
P62328	Thymosin beta-4 OS=Homo sapiens GN=TMSB4X PE=1 SV=2 - [TYB4_HUMAN]	44	5	5.06	0.4545	2	5	8	305	5	5	5	5	6	4	5	5	5	4		1	4	4	5	3	4	4	5	4			1	1		3	2	2	1	1			2	2		2	3	1	2	1
P13639	Elongation factor 2 OS=Homo sapiens GN=EEF2 PE=1 SV=4 - [EF2_HUMAN]	858	95.3	6.83	0.5793	1	42	44	304	4		8	11	6	10	5	4	3	4		2	2	2	16	14	16	17	24	20	1	4	5	5	2		3	2		1		3	2	4	1			2		1
Q14697	Neutral alpha-glucosidase AB OS=Homo sapiens GN=GANAB PE=1 SV=3 - [GANAB_HUMAN]	944	106.8	6.14	0.3909	1	35	36	302	7		6	8	10	9	7	6	9	7	1	3	5	3	15	20	17	19	17	18		3	4	4	3	3	4	1	2	1				2	2	2	3		1
P48059	LIM and senescent cell antigen-like-containing domain protein 1 OS=Homo sapiens GN=LIMS1 PE=1 SV=4 - [LIMS1_HUMAN]	325	37.2	8.05	0.6615	2	22	22	298	10	3	10	15	13	12	9	9	8	10		8	4	7	14	14	13	17	17	16		1	3	1		1	1	2		3		2	3	1		1	1			1
P61626	Lysozyme C OS=Homo sapiens GN=LYZ PE=1 SV=1 - [LYSC_HUMAN]	148	16.5	9.16	0.6622	1	11	11	297	5	5	5	7	6	7	6	5	6	4		4	2	1	7	5	7	6	6	7		1	2	3	6	2						1	2	3	6			1
P04040	Catalase OS=Homo sapiens GN=CAT PE=1 SV=3 - [CATA_HUMAN]	527	59.7	7.39	0.5332	1	27	27	294	8		6	6	11	10	5	7	11	7		2	2	6	16	13	17	16	21	15		2	7	2	1	1	2	4	2	5		1	2		2	1	1	3	2	1
Q9NZN3	EH domain-containing protein 3 OS=Homo sapiens GN=EHD3 PE=1 SV=2 - [EHD3_HUMAN]	535	60.8	6.57	0.5944	1	14	30	287	11		9	14	10	12	10	6	8	9	2	3	4	2	10	13	10	14	13	14		3	7	3	2		2	5	1	1			2	2	1		1	5	1
P24844	Myosin regulatory light polypeptide 9 OS=Homo sapiens GN=MYL9 PE=1 SV=4 - [MYL9_HUMAN]	172	19.8	4.92	0.6628	1	5	12	283	8	5	8	8	7	8	5	8	7	7		3	4	3	8	7	9	8	12	9	1	1	4	3		1	1		2	2	1	1	2	3				1		2
P50552	Vasodilator-stimulated phosphoprotein OS=Homo sapiens GN=VASP PE=1 SV=3 - [VASP_HUMAN]	380	39.8	8.94	0.55	1	25	25	283	7		8	7	7	7	5	5	3	5		2	7	1	7	6	12	14	15	13		1	3			1	4	3	2	2		1	1			1	1	3	1	1
P61981	14-3-3 protein gamma OS=Homo sapiens GN=YWHAG PE=1 SV=2 - [1433G_HUMAN]	247	28.3	4.89	0.664	2	11	18	278	6	4	6	6	7	6	6	6	7	6		2	4	3	8	8	9	10	10	11	2		8	4		1	1		1	2			3	1	1	1		1	1
P00338	L-lactate dehydrogenase A chain OS=Homo sapiens GN=LDHA PE=1 SV=2 - [LDHA_HUMAN]	332	36.7	8.27	0.5331	4	18	21	277	8	1	8	6	9	7	8	7	6	5	1	1	7	4	8	7	11	11	13	10	1	4	7	3	1	1	1					2	7	3	3	1
Q9H4M9	EH domain-containing protein 1 OS=Homo sapiens GN=EHD1 PE=1 SV=2 - [EHD1_HUMAN]	534	60.6	6.83	0.573	1	18	31	277	6		9	9	4	7	9	4	5	6	2	2	2	3	11	15	13	14	15	15		5	4	3	1		4	4	3	3				2			1	4	1	2
Q01082	Spectrin beta chain, non-erythrocytic 1 OS=Homo sapiens GN=SPTBN1 PE=1 SV=2 - [SPTB2_HUMAN]	2364	274.4	5.57	0.3786	4	67	79	276			5	3	6	4	1	4	4	5		1	3	3	17	11	16	20	20	27	2	7	11	5	1	4	5	4	1	1	1	3	3	2		1	1	1
O00151	PDZ and LIM domain protein 1 OS=Homo sapiens GN=PDLIM1 PE=1 SV=4 - [PDLI1_HUMAN]	329	36	7.02	0.5502	1	16	16	274	6	3	8	9	8	6	7	6	6	7		1	5	5	10	11	8	11	10	14	1	2	4			1		3	1		1		3			1		3
P06748	Nucleophosmin OS=Homo sapiens GN=NPM1 PE=1 SV=2 - [NPM_HUMAN]	294	32.6	4.78	0.6088	2	17	17	274	5	4	8	9	7	8	8	6	9	6		6	3	4	12	8	10	11	11	11	1	1	5	2		1			2	1	1	1	5	1				1	2	2
P19367	Hexokinase-1 OS=Homo sapiens GN=HK1 PE=1 SV=3 - [HXK1_HUMAN]	917	102.4	6.8	0.4831	2	44	46	274	5		7	11	8	10	4	5	5	4	1	2	4	3	18	10	15	18	20	26	1	4	11	6		1	3	1	1		1	1	1	3		1	2	1
P22314	Ubiquitin-like modifier-activating enzyme 1 OS=Homo sapiens GN=UBA1 PE=1 SV=3 - [UBA1_HUMAN]	1058	117.8	5.76	0.3526	1	30	30	273	9		9	9	7	10	8	7	8	6		5	5	4	10	16	18	18	19	14		4	8	1		1	2	3			1	2	1			1	1	3
P07910	Heterogeneous nuclear ribonucleoproteins C1/C2 OS=Homo sapiens GN=HNRNPC PE=1 SV=4 - [HNRPC_HUMAN]	306	33.6	5.08	0.5392	5	23	23	270	7	2	8	9	6	10	7	8	5	9	1	1	9	3	8	11	9	9	11	9	1	2	5	2	1		4	2	2		1	1	6		1		4		2
P52209	6-phosphogluconate dehydrogenase, decarboxylating OS=Homo sapiens GN=PGD PE=1 SV=3 - [6PGD_HUMAN]	483	53.1	7.23	0.5487	2	27	27	268	9		6	10	7	7	6	3	7	4			5	3	13	17	15	16	15	15	1		7	2		1	1	1	4				2	2		1		1	2
P31150	Rab GDP dissociation inhibitor alpha OS=Homo sapiens GN=GDI1 PE=1 SV=2 - [GDIA_HUMAN]	447	50.6	5.14	0.5817	1	14	22	267	6	1	6	7	7	7	5	3	5	4		2	4	7	16	12	14	14	15	15	2	3	4	2	1	1	1		1		2	2	2						1	1
O15144	Actin-related protein 2/3 complex subunit 2 OS=Homo sapiens GN=ARPC2 PE=1 SV=1 - [ARPC2_HUMAN]	300	34.3	7.36	0.75	1	24	24	267	6	1	5	12	5	8	7	6	5	10	2	1	5	2	13	10	11	12	14	15		2	2	1			1	1	2	2		1	3				1	1	1	2
Q14019	Coactosin-like protein OS=Homo sapiens GN=COTL1 PE=1 SV=3 - [COTL1_HUMAN]	142	15.9	5.67	0.838	1	14	14	267	5	2	9	8	8	6	7	7	5	6		1	4	3	9	9	11	11	12	12		2	4	4	4		1	1	1	1		1	4	3	1		1		1
P08758	Annexin A5 OS=Homo sapiens GN=ANXA5 PE=1 SV=2 - [ANXA5_HUMAN]	320	35.9	5.05	0.7281	1	22	23	265	2	1	3	10	11	10	8	6	8	10		4	3	2	11	14	9	11	13	12	1	3	8	2			1		1		2	2	6	2				1
O15143	Actin-related protein 2/3 complex subunit 1B OS=Homo sapiens GN=ARPC1B PE=1 SV=3 - [ARC1B_HUMAN]	372	40.9	8.35	0.4946	1	14	16	265	8	1	7	9	9	10	10	8	7	8		6	4	3	11	7	13	11	13	11		1	4	4	2		3	1		1			3	2	1		2	2		1
Q9HBI1	Beta-parvin OS=Homo sapiens GN=PARVB PE=1 SV=1 - [PARVB_HUMAN]	364	41.7	6.73	0.3654	2	17	17	265	2	2	3	4	7	6	5	6	5	6		3	2	3	10	8	10	10	11	8		4	3			2	1	1		3		3	2			1	2	2		3
P61978	Heterogeneous nuclear ribonucleoprotein K OS=Homo sapiens GN=HNRNPK PE=1 SV=1 - [HNRPK_HUMAN]	463	50.9	5.54	0.5292	1	23	23	263	5	3	6	8	8	7	6	8	9	6		3	4	5	6	8	13	14	14	10	3	3	4	2				1			2	3	4					1
P47756	F-actin-capping protein subunit beta OS=Homo sapiens GN=CAPZB PE=1 SV=4 - [CAPZB_HUMAN]	277	31.3	5.59	0.6318	1	16	16	260	7	1	7	8	6	6	4	7	6	6	1	1	5	4	8	7	10	7	11	9		2	4	1		1	2	2	2		1	1	1	1		1	1	2	1
O95810	Serum deprivation-response protein OS=Homo sapiens GN=SDPR PE=1 SV=3 - [SDPR_HUMAN]	425	47.1	5.21	0.4424	1	16	16	256	6	2	8	9	9	8	8	7	6	6		1	7	5	7	11	7	9	10	10	1	2	4	1	1	2	1			2	1	1	3	1		1	1
P13667	Protein disulfide-isomerase A4 OS=Homo sapiens GN=PDIA4 PE=1 SV=2 - [PDIA4_HUMAN]	645	72.9	5.07	0.4868	3	35	36	255	5		7	5	10	7	5	5	3	6	1	2	4	3	12	10	15	14	14	13	2	6	6	1	4	2	2	2	2	1	1	1	2		3		1	1	3
P38646	Stress-70 protein, mitochondrial OS=Homo sapiens GN=HSPA9 PE=1 SV=2 - [GRP75_HUMAN]	679	73.6	6.16	0.4698	1	29	30	254	6	1	5	9	10	8	5	5	7	5	1	3	2	6	10	11	14	12	14	15	1	6	8	1	1	1				1	1	2	4		1			2
Q14103	Heterogeneous nuclear ribonucleoprotein D0 OS=Homo sapiens GN=HNRNPD PE=1 SV=1 - [HNRPD_HUMAN]	355	38.4	7.81	0.369	1	15	17	253	6	1	6	6	9	9	6	6	5	5	1	4	3	6	8	7	10	8	11	9	1	2	3	1		1	2	1	1	1	1	2	2	1		1	2	1	1
P10720	Platelet factor 4 variant OS=Homo sapiens GN=PF4V1 PE=1 SV=1 - [PF4V_HUMAN]	104	11.5	9.1	0.5673	1	3	6	251	4	2	3	3	2	2	2	2	2	1		1	1	2	3	3	3	4	5	3		1				1	1	2		3							1	2		1
P61026	Ras-related protein Rab-10 OS=Homo sapiens GN=RAB10 PE=1 SV=1 - [RAB10_HUMAN]	200	22.5	8.38	0.71	8	11	15	249	5	1	7	8	9	8	7	7	7	8	1	4	3	1	7	8	7	7	9	10		2	7	4			1	1	1			1	3	2			1
P78527	DNA-dependent protein kinase catalytic subunit OS=Homo sapiens GN=PRKDC PE=1 SV=3 - [PRKDC_HUMAN]	4128	468.8	7.12	0.2289	1	85	85	246	1		3	2	4	6	1	3		3		1	6	3	10	17	18	19	15	24	2	8	10	11	3	3	3	4	1				1		1
Q9ULV4	Coronin-1C OS=Homo sapiens GN=CORO1C PE=1 SV=1 - [COR1C_HUMAN]	474	53.2	7.08	0.4367	1	21	22	244	6	1	10	8	7	8	5	6	6	5		2	2	4	9	10	13	13	12	13		2	6	1	1		4	1	2			2	1	1			3	1	1	2
P29350	Tyrosine-protein phosphatase non-receptor type 6 OS=Homo sapiens GN=PTPN6 PE=1 SV=1 - [PTN6_HUMAN]	595	67.5	7.78	0.5126	2	27	28	242	5		5	4	6	6	6	4	6	4		1	3	5	12	13	14	19	14	17		3	7	3	1			2	1	1	1	1	2	1				1		1
O75367	Core histone macro-H2A.1 OS=Homo sapiens GN=H2AFY PE=1 SV=4 - [H2AY_HUMAN]	372	39.6	9.79	0.4516	1	12	14	240	4		6	7	5	6		3	2	3		4	2	1	9	8	9	8	12	10	1	1	5	1	1	1	2	1		1	1		3		1	1	1	1	1
Q9H299	SH3 domain-binding glutamic acid-rich-like protein 3 OS=Homo sapiens GN=SH3BGRL3 PE=1 SV=1 - [SH3L3_HUMAN]	93	10.4	4.93	0.5699	2	10	10	240	4	3	5	5	4	4	5	5	5	5		3		2	5	6	7	5	6	6		1	1	3	3	1	1	4	1	2		1		3		1	1			1
P14317	Hematopoietic lineage cell-specific protein OS=Homo sapiens GN=HCLS1 PE=1 SV=3 - [HCLS1_HUMAN]	486	54	4.81	0.4733	1	25	25	238	4		5	6	8	8	7	7	6	7	2	1	2	5	11	12	10	12	13	13		2	4	1	3	3	2	3		2	1	1	1		2	2		2
P25705	ATP synthase subunit alpha, mitochondrial OS=Homo sapiens GN=ATP5A1 PE=1 SV=1 - [ATPA_HUMAN]	553	59.7	9.13	0.6438	1	35	35	236	9		6	6	7	9	3	5	4	4		4	2	3	8	11	16	17	16	15	1	2	6	3	2		1	3			1	1	2	2				2
P37837	Transaldolase OS=Homo sapiens GN=TALDO1 PE=1 SV=2 - [TALDO_HUMAN]	337	37.5	6.81	0.5282	2	22	22	236	7	1	1	7	7	9	8	6	6	8		3	3	3	12	11	13	12	13	13		5	7	1				3		1		4	1		1			1		1
P51991	Heterogeneous nuclear ribonucleoprotein A3 OS=Homo sapiens GN=HNRNPA3 PE=1 SV=2 - [ROA3_HUMAN]	378	39.6	9.01	0.3201	1	13	16	236	7		6	7	7	7	5	6	5	6	1	1	2	1	10	8	9	8	9	9		1	4			4	3	1	1	1			1		1	3		1		3
P52272	Heterogeneous nuclear ribonucleoprotein M OS=Homo sapiens GN=HNRNPM PE=1 SV=3 - [HNRPM_HUMAN]	730	77.5	8.7	0.5384	1	39	39	232	7		5	8	5	6	6	5	6	5		3	5	3	13	12	18	16	17	17		3	5	4	1		1	3	1	3		1	1				1	1	1	1
P61006	Ras-related protein Rab-8A OS=Homo sapiens GN=RAB8A PE=1 SV=1 - [RAB8A_HUMAN]	207	23.7	9.07	0.5894	8	6	15	232	4	1	4	7	5	6	5	4	4	6	1	3	3	2	9	8	8	9	9	10		1	6	2			1		1			1	4	2	1		1		1
P07359	Platelet glycoprotein Ib alpha chain OS=Homo sapiens GN=GP1BA PE=1 SV=1 - [GP1BA_HUMAN]	626	68.9	6.68	0.2268	1	14	14	229	5	2	4	8	5	8	8	7	8	8		2	1	5	7	8	9	10	10	9		3	3	3	2				1	1		2	2	4	1				1
P11216	Glycogen phosphorylase, brain form OS=Homo sapiens GN=PYGB PE=1 SV=5 - [PYGB_HUMAN]	843	96.6	6.86	0.5563	1	35	42	228	6		4	7	6	7	4	3	4	5	1	2	2	1	10	10	14	17	15	18	1	2	7	4	1	2	2	2	2	2		1	1	1		1		1	1
Q13576	Ras GTPase-activating-like protein IQGAP2 OS=Homo sapiens GN=IQGAP2 PE=1 SV=4 - [IQGA2_HUMAN]	1575	180.5	5.64	0.3537	2	46	51	227	2		4	4	8	5	1	2		3	2	1	1	3	9	13	17	21	18	21	2	6	6	3	2		2	4	1	1	2		2		1		1			1
Q03252	Lamin-B2 OS=Homo sapiens GN=LMNB2 PE=1 SV=3 - [LMNB2_HUMAN]	600	67.6	5.35	0.4833	1	26	33	226	6		4	6	6	7	5	3	7	1	1	3	3	3	15	14	14	16	17	16	1	4	8	5			1	1	4	2	1		2	1	1				2
P61163	Alpha-centractin OS=Homo sapiens GN=ACTR1A PE=1 SV=1 - [ACTZ_HUMAN]	376	42.6	6.64	0.3644	3	7	13	222	3	1	3	4	1	2	3	3	3	3			2	2	6	8	7	7	8	6		1	3	1	3	1	1	1	1				1	1	2	1
Q06323	Proteasome activator complex subunit 1 OS=Homo sapiens GN=PSME1 PE=1 SV=1 - [PSME1_HUMAN]	249	28.7	6.02	0.6265	1	17	17	221	5	1	4	8	6	5	4	3	3	4		2	3	5	9	11	11	9	13	12		2	4	1	1		1	2	1	1			2	1	1		1	3	1
P19971	Thymidine phosphorylase OS=Homo sapiens GN=TYMP PE=1 SV=2 - [TYPH_HUMAN]	482	49.9	5.53	0.5	1	20	20	219	2		5	7	7	7	6	2	5	5		3	3	2	9	11	11	9	14	9		3	5	2			2	1		1					1		2
P50990	T-complex protein 1 subunit theta OS=Homo sapiens GN=CCT8 PE=1 SV=4 - [TCPQ_HUMAN]	548	59.6	5.6	0.5401	1	31	31	217	11		10	7	7	10	7	5	6	5		2	5	3	12	14	8	13	13	10	2	3	10	3			2	4	1		1	1	4	1			1	1
P26641	Elongation factor 1-gamma OS=Homo sapiens GN=EEF1G PE=1 SV=3 - [EF1G_HUMAN]	437	50.1	6.67	0.4119	1	21	21	214	5		5	8	8	9	3	6	5	6		3	2	3	6	9	12	13	13	15	1		4	3	2		2	3		1	1	1	1	1			2	2		1
P31948	Stress-induced-phosphoprotein 1 OS=Homo sapiens GN=STIP1 PE=1 SV=1 - [STIP1_HUMAN]	543	62.6	6.8	0.5138	1	37	37	211	4		5	5	6	4	3	4	3	2		1		3	8	10	17	13	20	15	2	1	5	5			1	5	3	2	2	1		2			1	1	2	3
P09211	Glutathione S-transferase P OS=Homo sapiens GN=GSTP1 PE=1 SV=2 - [GSTP1_HUMAN]	210	23.3	5.64	0.5524	1	9	9	211	6	4	7	7	6	7	5	6	6	5		1	2	5	8	8	7	8	7	8		2	1		2	1	1			1		2	2		2
P11413	Glucose-6-phosphate 1-dehydrogenase OS=Homo sapiens GN=G6PD PE=1 SV=4 - [G6PD_HUMAN]	515	59.2	6.84	0.5883	2	28	28	209	1		7	6	7	6	3	3	3	4	1	2	1	3	8	9	10	10	13	10	2	2	5	5		1		3	1	2		1		2				2	1	2
P33241	Lymphocyte-specific protein 1 OS=Homo sapiens GN=LSP1 PE=1 SV=1 - [LSP1_HUMAN]	339	37.2	4.74	0.4838	1	15	15	209	5		9	9	6	7	8	7	9	7	1	2	4	4	10	8	11	9	9	8		1	2	1	1		2	2	2	1		1	1	1	1		1	1	2	1
Q70J99	Protein unc-13 homolog D OS=Homo sapiens GN=UNC13D PE=1 SV=1 - [UN13D_HUMAN]	1090	123.2	6.65	0.4119	1	34	35	207	3		3	6	5	5	2	2	4	4		3	1	2	9	13	12	12	16	17	1	6	3	2		1	2	1	2	3	1	1				1		1	2	1
O60610	Protein diaphanous homolog 1 OS=Homo sapiens GN=DIAPH1 PE=1 SV=2 - [DIAP1_HUMAN]	1272	141.3	5.41	0.3341	2	39	39	204	4		5	7	5	6	2	2	1	1		3		1	10	13	11	9	15	11	2	5	7	1		1	2	3	3	3	1	2	2						3	1
Q15404	Ras suppressor protein 1 OS=Homo sapiens GN=RSU1 PE=1 SV=3 - [RSU1_HUMAN]	277	31.5	8.65	0.6643	1	16	16	203	3	2	3	7	7	5	7	5	5	8		2	2	5	9	6	8	9	7	10	1	2	2	1	1			1		1	1		3	1				2		1
P30041	Peroxiredoxin-6 OS=Homo sapiens GN=PRDX6 PE=1 SV=3 - [PRDX6_HUMAN]	224	25	6.38	0.7366	1	21	21	202	4	2	3	7	3	6	3	4	3	5		2	2	4	8	9	10	9	10	10	1	3	4	1	3	2	1			1	1	2	4	2	1		1
P42167	Lamina-associated polypeptide 2, isoforms beta/gamma OS=Homo sapiens GN=TMPO PE=1 SV=2 - [LAP2B_HUMAN]	454	50.6	9.38	0.4471	1	7	16	202	4	1	5	5	9	6	3	3	3	4		2	2	5	7	7	8	6	7	9		3	3	1	1	2	2	1	2			1	1	1	2	2	1		1
O43390	Heterogeneous nuclear ribonucleoprotein R OS=Homo sapiens GN=HNRNPR PE=1 SV=1 - [HNRPR_HUMAN]	633	70.9	8.13	0.3965	1	18	25	201	2		4	6	6	5	5	6	5	4		5	1	2	11	10	9	11	10	10	1	2	5	2	1		3	4		1	1	3	1	2	1		3	1
P30040	Endoplasmic reticulum resident protein 29 OS=Homo sapiens GN=ERP29 PE=1 SV=4 - [ERP29_HUMAN]	261	29	7.31	0.5287	2	16	16	201	8		7	7	6	7	6	7	7	4	1	1	3	5	11	9	7	9	10	8		4	5	1		1				2		1	2		1					1
Q15084	Protein disulfide-isomerase A6 OS=Homo sapiens GN=PDIA6 PE=1 SV=1 - [PDIA6_HUMAN]	440	48.1	5.08	0.5432	1	21	22	201	3	1	4	7	7	5	4	5	4	7		3	2	4	8	4	9	9	10	9		3	3	5	3	2	2	1		1	1	3	1	3	1	1				1
P06744	Glucose-6-phosphate isomerase OS=Homo sapiens GN=GPI PE=1 SV=4 - [G6PI_HUMAN]	558	63.1	8.32	0.353	1	23	24	200	3	1	6	8	6	8	5	3	5	5	1	2	3	2	8	8	11	11	13	14	1	3	4	1	3	1	2		1	1	1	2	2	1	1		1			1
P52907	F-actin-capping protein subunit alpha-1 OS=Homo sapiens GN=CAPZA1 PE=1 SV=3 - [CAZA1_HUMAN]	286	32.9	5.69	0.6259	1	9	14	200	4	3	3	6	6	4	5	4	4	5		1	4	5	5	7	8	8	7	9	1	2	1	2	1	3	1	1		1	1	1	1		1	2			1	1
P05556	Integrin beta-1 OS=Homo sapiens GN=ITGB1 PE=1 SV=2 - [ITB1_HUMAN]	798	88.4	5.39	0.2594	1	22	22	200	6		8	6	4	6	3	4	3	6		1	5	3	10	12	16	12	14	15		2	4	1	1	1	1	1	1	1			2		2	1			1
Q16181	Septin-7 OS=Homo sapiens GN=SEPT7 PE=1 SV=2 - [SEPT7_HUMAN]	437	50.6	8.63	0.4439	2	18	19	200	5		7	6	6	4	3	5	3	5		1	5	5	10	10	10	12	11	12		3	1	2	1	1	1	2	3	1		2		1	1	1		1
P09874	Poly [ADP-ribose] polymerase 1 OS=Homo sapiens GN=PARP1 PE=1 SV=4 - [PARP1_HUMAN]	1014	113	8.88	0.431	1	43	43	199	1		1	3	3	2	2	1	1	1		2	2	1	11	10	19	19	23	16	2	1	4	1	2	2	3	4	1	1	1		2		1	3		1		1
Q08211	ATP-dependent RNA helicase A OS=Homo sapiens GN=DHX9 PE=1 SV=4 - [DHX9_HUMAN]	1270	140.9	6.84	0.352	2	37	37	199	2		4	5	2	6	3	3	3	4		1	4	5	11	8	18	12	12	12		2	4	3	1	4	1		1	1		1	1	1		2		1
P04843	Dolichyl-diphosphooligosaccharide--protein glycosyltransferase subunit 1 OS=Homo sapiens GN=RPN1 PE=1 SV=1 - [RPN1_HUMAN]	607	68.5	6.38	0.4596	1	26	26	198	5		9	7	5	7	5	5	4	4	1	2	5	2	11	13	11	12	11	13		1	6	1		1		2		1		1	3		1			1
Q14847	LIM and SH3 domain protein 1 OS=Homo sapiens GN=LASP1 PE=1 SV=2 - [LASP1_HUMAN]	261	29.7	7.05	0.5096	1	17	17	198	8		5	8	7	9	7	6	7	8		4	4	2	9	10	10	10	10	14			4	2	1		1	2	1	3			2	1				2	1	1
P13797	Plastin-3 OS=Homo sapiens GN=PLS3 PE=1 SV=4 - [PLST_HUMAN]	630	70.8	5.6	0.1381	1	2	9	198	3	3	4	4	5	5	5	5	5	5	1	2	3	3	5	5	6	6	7	6		1	3	2	1	1	2	1	1			1	2				1	1
Q92930	Ras-related protein Rab-8B OS=Homo sapiens GN=RAB8B PE=1 SV=2 - [RAB8B_HUMAN]	207	23.6	9.07	0.5604	8	5	13	198	3	1	2	4	4	4	3	3	3	5	1	3	2		8	7	8	8	10	9		2	7	2			1					1	3	2
P07203	Glutathione peroxidase 1 OS=Homo sapiens GN=GPX1 PE=1 SV=4 - [GPX1_HUMAN]	203	22.1	6.55	0.6158	1	11	11	197	3		7	8	5	5	5	6	4	6	1	1	4	3	9	8	8	8	8	9	1		6	2	1	2			1		1		1			1		1	1
P39019	40S ribosomal protein S19 OS=Homo sapiens GN=RPS19 PE=1 SV=2 - [RS19_HUMAN]	145	16.1	10.32	0.5655	1	13	13	196	3		7	6	6	7	8	7	6	5	2	3	2	2	7	10	7	9	7	10		1	5	1		1	2		1				3			1	1		1
P30740	Leukocyte elastase inhibitor OS=Homo sapiens GN=SERPINB1 PE=1 SV=1 - [ILEU_HUMAN]	379	42.7	6.28	0.5251	2	19	20	195	5	1	9	7	6	6	5	3	4	4		2	1	2	10	9	8	12	12	8		4	1	2			3	2	1	1		3	2					1	1
Q9UBW5	Bridging integrator 2 OS=Homo sapiens GN=BIN2 PE=1 SV=3 - [BIN2_HUMAN]	565	61.8	5.15	0.4832	2	19	21	194	5		7	3	4	7	4	5	7	4		3	4	4	10	10	10	8	12	11	1	1	2	2	1	1	1	2	2	1	1	1	1			1	1	1	1
P16615	Sarcoplasmic/endoplasmic reticulum calcium ATPase 2 OS=Homo sapiens GN=ATP2A2 PE=1 SV=1 - [AT2A2_HUMAN]	1042	114.7	5.34	0.2591	1	19	27	193	4		1	3	6	4	3	3	1	3			3	4	9	9	12	12	14	16	2	2	4	1		2		1	2		1	1		1		1		1	1
P62136	Serine/threonine-protein phosphatase PP1-alpha catalytic subunit OS=Homo sapiens GN=PPP1CA PE=1 SV=1 - [PP1A_HUMAN]	330	37.5	6.33	0.7242	2	7	19	193	4		5	8	5	4	3	6	5	5	1	3	1	2	10	9	11	10	13	13	2		2	2			4	4	1				1	1				1
O15145	Actin-related protein 2/3 complex subunit 3 OS=Homo sapiens GN=ARPC3 PE=1 SV=3 - [ARPC3_HUMAN]	178	20.5	8.59	0.3876	1	10	10	193	4	2	6	7	5	4	4	5	6	4	1	2	2	2	6	5	7	6	7	7		2	2	2	2		1		1	1		1	2	3			1			1
P39687	Acidic leucine-rich nuclear phosphoprotein 32 family member A OS=Homo sapiens GN=ANP32A PE=1 SV=1 - [AN32A_HUMAN]	249	28.6	4.09	0.3414	3	6	13	192	4	1	5	6	5	6	6	7	7	6	1	2	5	2	4	5	6	5	6	8		3	1	1	1	2	1	1	1			2	1	1	1	2		1	1	2
P62158	Calmodulin OS=Homo sapiens GN=CALM1 PE=1 SV=2 - [CALM_HUMAN]	149	16.8	4.22	0.7651	3	9	9	191	2	2	2	4	2	3	3	3	2	2			1	1	4	4	5	5	5	4	2			1	1	1	2	1	1		1			1	1	1	1		1
P08754	Guanine nucleotide-binding protein G(k) subunit alpha OS=Homo sapiens GN=GNAI3 PE=1 SV=3 - [GNAI3_HUMAN]	354	40.5	5.69	0.4605	6	7	15	190	4		3	2	2	1	2	2	3	4		1	2		5	4	5	3	7	6		3	2	3	1			1		1		1		1						1
P16109	P-selectin OS=Homo sapiens GN=SELP PE=1 SV=3 - [LYAM3_HUMAN]	830	90.8	6.6	0.3277	1	24	24	190	3		6	9	7	4	6	5	5	5		1	5	6	10	8	10	12	15	12		7	6	5	2		1	1	1	1		1	1	1
Q5SSJ5	Heterochromatin protein 1-binding protein 3 OS=Homo sapiens GN=HP1BP3 PE=1 SV=1 - [HP1B3_HUMAN]	553	61.2	9.67	0.3436	1	22	22	190	6		4	5	6	5	5	5	5	4		1	4	1	8	11	14	13	13	13		4	3	3		1		3				2		2				2
P09972	Fructose-bisphosphate aldolase C OS=Homo sapiens GN=ALDOC PE=1 SV=2 - [ALDOC_HUMAN]	364	39.4	6.87	0.3489	2	5	11	188	4	2	4	5	5	4	5	4	3	3		2	3	2	6	4	5	6	6	6	1		2	2	1			1	2		1		3		1			2
Q01813	6-phosphofructokinase type C OS=Homo sapiens GN=PFKP PE=1 SV=2 - [K6PP_HUMAN]	784	85.5	7.55	0.3546	1	21	28	188	3		5	6	5	8	5	3	2	1		1	1	1	11	11	9	18	17	17	1	3	6	2		2					1	2	1	1	2	1		1
P40925	Malate dehydrogenase, cytoplasmic OS=Homo sapiens GN=MDH1 PE=1 SV=4 - [MDHC_HUMAN]	334	36.4	7.36	0.4701	1	15	15	187	5		6	8	8	9	5	5	5	5		2	5	1	9	8	11	7	8	9		3	4	3	1	2	1	2		1		2	4	1		1		1
P05107	Integrin beta-2 OS=Homo sapiens GN=ITGB2 PE=1 SV=2 - [ITB2_HUMAN]	769	84.7	6.95	0.4317	2	28	29	186	4	1	3	5	4	5	3	3	1	5		2	3	1	11	10	16	18	11	17	1	3	7	4	1	1	3	1		1		1	1	1			2
P00491	Purine nucleoside phosphorylase OS=Homo sapiens GN=PNP PE=1 SV=2 - [PNPH_HUMAN]	289	32.1	6.95	0.737	1	16	16	185	3	1	5	5	8	7	6	4	4	4	1	2	2	1	7	9	10	10	9	11	1	2	2	4				1	3	1	1	1		1				2	1	1
Q9BSJ8	Extended synaptotagmin-1 OS=Homo sapiens GN=ESYT1 PE=1 SV=1 - [ESYT1_HUMAN]	1104	122.8	5.83	0.3188	3	29	29	185	5		3	4	5	6	4	4	4	4	1	1	2	7	7	10	14	13	13	15	3	4	2	2	1	1	2	2	2	1	1		2	1			1	1
P09486	SPARC OS=Homo sapiens GN=SPARC PE=1 SV=1 - [SPRC_HUMAN]	303	34.6	4.84	0.5644	1	13	13	185	3	1	4	4	5	5	4	4	5	4	1	2	2	4	6	6	7	7	10	7		1	1			1	2	3		2		1					1	2		1
P23396	40S ribosomal protein S3 OS=Homo sapiens GN=RPS3 PE=1 SV=2 - [RS3_HUMAN]	243	26.7	9.66	0.7531	1	19	19	185	3		3	6	6	7	4	6	2	6		3	1	2	9	14	12	14	13	13		3	5	3	1		1	1				2	1	2
Q06830	Peroxiredoxin-1 OS=Homo sapiens GN=PRDX1 PE=1 SV=1 - [PRDX1_HUMAN]	199	22.1	8.13	0.6633	1	9	13	184	4	2	7	6	8	6	7	6	5	4			3	1	9	8	11	10	9	9		3	6	1	1			1	2	1		2	4						2
Q14141	Septin-6 OS=Homo sapiens GN=SEPT6 PE=1 SV=4 - [SEPT6_HUMAN]	434	49.7	6.67	0.5184	3	12	18	183	3		3	2	5	4	6	4	5	6		1	3	3	8	10	12	10	12	8	1	4	2		3	4			1	2	1	1			3				1
P49368	T-complex protein 1 subunit gamma OS=Homo sapiens GN=CCT3 PE=1 SV=4 - [TCPG_HUMAN]	545	60.5	6.49	0.5101	2	28	28	183	6		5	4	7	4	3	4	3	4	1		2	2	8	10	9	12	13	11		4	5	6	1	1	2	2					1	3			1	2		1
P21796	Voltage-dependent anion-selective channel protein 1 OS=Homo sapiens GN=VDAC1 PE=1 SV=2 - [VDAC1_HUMAN]	283	30.8	8.54	0.735	1	15	17	182	6		6	7	7	5	4	6	5	5	1	3	2	3	6	4	7	10	10	11		5	3		1	1				1		1	4		1
P09960	Leukotriene A-4 hydrolase OS=Homo sapiens GN=LTA4H PE=1 SV=2 - [LKHA4_HUMAN]	611	69.2	6.18	0.4877	1	26	26	181	7		5	6	4	5	2	2	5	3		2	1	3	9	9	16	16	7	16	2	5	4		1		1	3			2	1	1		1			3	1
P51149	Ras-related protein Rab-7a OS=Homo sapiens GN=RAB7A PE=1 SV=1 - [RAB7A_HUMAN]	207	23.5	6.7	0.7971	1	17	17	181	6	1	7	8	6	6	6	6	7	6		1	3	3	9	7	7	9	13	10	1	4	2	2				1	1		1	1	1					1
Q9NQC3	Reticulon-4 OS=Homo sapiens GN=RTN4 PE=1 SV=2 - [RTN4_HUMAN]	1192	129.9	4.5	0.0931	1	7	7	181	2	1	3	3	3	3	3	3	2	2		1	2	1	4	4	5	3	3	4		2	2	2	1					1		2	1			1	1			1
Q7KZF4	Staphylococcal nuclease domain-containing protein 1 OS=Homo sapiens GN=SND1 PE=1 SV=1 - [SND1_HUMAN]	910	101.9	7.17	0.4396	2	34	34	180	2		6	4	3	4	1	3	2	3		1	4	1	5	8	12	13	12	14	3	1	6	7	2	1	3	2	1					2	2	1	1		1
P06737	Glycogen phosphorylase, liver form OS=Homo sapiens GN=PYGL PE=1 SV=4 - [PYGL_HUMAN]	847	97.1	7.17	0.5348	1	36	43	179	5		3	5	4	3	2	1	3	2			1	3	8	10	9	14	15	16	1		5	3		3	2	2	1	2				1			1		1
P36578	60S ribosomal protein L4 OS=Homo sapiens GN=RPL4 PE=1 SV=5 - [RL4_HUMAN]	427	47.7	11.06	0.4801	1	26	26	179	3		1	5	5	6	4	4	1	3			4	1	9	12	9	11	10	14	2	1	3	3				4	1	2					1			5	1
P60842	Eukaryotic initiation factor 4A-I OS=Homo sapiens GN=EIF4A1 PE=1 SV=1 - [IF4A1_HUMAN]	406	46.1	5.48	0.4951	1	7	20	179	6	1	4	5	6	7	5	4	6	3		2	4	1	9	10	8	11	8	12	1	2	4	2		1	3	3		1			1	1		1	1	2
Q99497	Protein DJ-1 OS=Homo sapiens GN=PARK7 PE=1 SV=2 - [PARK7_HUMAN]	189	19.9	6.79	0.7672	1	15	15	179	4	1	7	5	6	5	3	3	4	2		1	2	2	6	9	8	8	9	10	1	2	3	1	2	2	2	2			1		2	1	1	1	1	1
P51608	Methyl-CpG-binding protein 2 OS=Homo sapiens GN=MECP2 PE=1 SV=1 - [MECP2_HUMAN]	486	52.4	9.95	0.4547	1	20	20	177	3		2	5	4	4	5	3	4	4		1	4	4	8	9	12	8	10	14	1	4	3		1	4	3	2		1		2	1		1	1	2	2
P42166	Lamina-associated polypeptide 2, isoform alpha OS=Homo sapiens GN=TMPO PE=1 SV=2 - [LAP2A_HUMAN]	694	75.4	7.66	0.196	1	1	10	175	4	1	5	5	6	6	3	3	3	3		2	1	4	6	7	7	5	7	7		2	1		1	2	1	1	1			1	1	1	2	2
P61204	ADP-ribosylation factor 3 OS=Homo sapiens GN=ARF3 PE=1 SV=2 - [ARF3_HUMAN]	181	20.6	7.43	0.6519	5	5	11	174	2	1	3	3	4	6	5	3	5	5	2	2	2	3	6	6	8	8	8	7	1	4	1	1						1	1	4	1
Q15833	Syntaxin-binding protein 2 OS=Homo sapiens GN=STXBP2 PE=1 SV=2 - [STXB2_HUMAN]	593	66.4	6.55	0.5177	1	27	29	173	6		3	7	7	5	3	6	5	4	1	2	3	3	9	13	15	8	10	12		3	6	3		1		1				1	3			1
Q14974	Importin subunit beta-1 OS=Homo sapiens GN=KPNB1 PE=1 SV=2 - [IMB1_HUMAN]	876	97.1	4.78	0.3516	1	25	25	172	1		2	6	7	4	4	4	3	6		3	2	3	7	10	15	12	11	12		6	2	2			3	2				2	1	1			1
Q9NYL9	Tropomodulin-3 OS=Homo sapiens GN=TMOD3 PE=1 SV=1 - [TMOD3_HUMAN]	352	39.6	5.19	0.5398	3	19	19	171	3		5	4	3	5	4	6	4	4		2	2	3	6	7	6	9	10	11	2	2	2	2	2	1	1	3		2		1	1		2		1
P30459	HLA class I histocompatibility antigen, A-74 alpha chain OS=Homo sapiens GN=HLA-A PE=2 SV=1 - [1A74_HUMAN]	365	40.9	6.47	0.4356	5	0	12	170	3		3	4	5	6	3	5	6	6			2	4	8	9	9	10	9	9		2	3	1	1				1	1		1	1	1	1				1
Q99798	Aconitate hydratase, mitochondrial OS=Homo sapiens GN=ACO2 PE=1 SV=2 - [ACON_HUMAN]	780	85.4	7.61	0.5141	1	31	31	168	3		1	4	2	2	2	2	2	1		1	1	4	8	9	12	12	13	13	1	3	4	3	2	1	4	2	1	1	1	2		1	1	1	2	1
P26583	High mobility group protein B2 OS=Homo sapiens GN=HMGB2 PE=1 SV=2 - [HMGB2_HUMAN]	209	24	7.81	0.4928	2	13	17	168	4	3	2	3	6	5	4	5	5	3		2	2	3	4	6	6	6	7	9			1			1	2	5		2			2		1		2	3		3
Q14204	Cytoplasmic dynein 1 heavy chain 1 OS=Homo sapiens GN=DYNC1H1 PE=1 SV=5 - [DYHC1_HUMAN]	4646	532.1	6.4	0.1877	1	69	69	167			2	1	2	3		1	1	1		1	1		7	8	11	13	12	14		5	5	9	3	3	3	4	1	1				1		1
P26447	Protein S100-A4 OS=Homo sapiens GN=S100A4 PE=1 SV=1 - [S10A4_HUMAN]	101	11.7	6.11	0.5446	1	9	9	166	5	2	5	5	5	4	4	6	4	5	1	3	2		5	4	6	5	6	5			2	1			1	1	1	1			2	1			1	3	2	1
P14314	Glucosidase 2 subunit beta OS=Homo sapiens GN=PRKCSH PE=1 SV=2 - [GLU2B_HUMAN]	528	59.4	4.41	0.3182	2	18	18	165	3		6	4	8	5	3	6	6	5			3	1	8	5	12	7	12	10	1		5	2	1	1	4	2	1		1		2		1		1	1
P15153	Ras-related C3 botulinum toxin substrate 2 OS=Homo sapiens GN=RAC2 PE=1 SV=1 - [RAC2_HUMAN]	192	21.4	7.61	0.474	3	6	11	164	5	1	6	5	4	6	5	5	4	6		2	3	2	7	6	5	4	4	5	1	1	3	3	3	1		1			1	2	3	2	1	1				1
P04179	Superoxide dismutase [Mn], mitochondrial OS=Homo sapiens GN=SOD2 PE=1 SV=2 - [SODM_HUMAN]	222	24.7	8.25	0.3423	1	9	9	164	3	1	3	4	4	4	3	5	3	3		3	1	3	7	7	5	7	7	6		1	2	3			1	1	1			1	3	1				1	1
Q6IBS0	Twinfilin-2 OS=Homo sapiens GN=TWF2 PE=1 SV=2 - [TWF2_HUMAN]	349	39.5	6.84	0.5158	4	16	17	163	3		3	5	3	5	2	2	3	2	1	1	3	1	8	5	10	8	7	10	2	2	2	1	2	1		1	1	1	2				2	1		1	1
P53396	ATP-citrate synthase OS=Homo sapiens GN=ACLY PE=1 SV=3 - [ACLY_HUMAN]	1101	120.8	7.33	0.3733	1	36	36	163	4		2	5	3	2	1	2	1	1		2	2	2	8	7	12	13	14	15		4	7	4	2	1	2	1	1	3									1
P63244	Guanine nucleotide-binding protein subunit beta-2-like 1 OS=Homo sapiens GN=GNB2L1 PE=1 SV=3 - [GBLP_HUMAN]	317	35.1	7.69	0.5615	1	19	19	163	3	1	5	5	6	7	7	4	5	5		1	5		9	8	8	8	10	6			7	4	1		1	1	1				2	1	1			1
Q13838	Spliceosome RNA helicase DDX39B OS=Homo sapiens GN=DDX39B PE=1 SV=1 - [DX39B_HUMAN]	428	49	5.67	0.3598	1	6	16	162	2	1	5	5	3	3	3	4	4	4		3	2		9	7	8	9	11	8		2	2				2	1	1	1		1	1	1			1		1
A6NL28	Putative tropomyosin alpha-3 chain-like protein OS=Homo sapiens PE=5 SV=2 - [TPM3L_HUMAN]	223	26.3	4.51	0.3229	1	4	11	161	4	3	5	6	6	4	5	3	4	5		1	2	1	4	6	7	5	7	6		1	3		2	1	1	1	2	1		1	2		1		1
P12931	Proto-oncogene tyrosine-protein kinase Src OS=Homo sapiens GN=SRC PE=1 SV=3 - [SRC_HUMAN]	536	59.8	7.42	0.3881	3	13	19	161	2		7	6	7	6	4	2	3	4		1	2	4	8	9	10	14	9	10		1	4	3	1			1				1	1	1	1			1
Q96C19	EF-hand domain-containing protein D2 OS=Homo sapiens GN=EFHD2 PE=1 SV=1 - [EFHD2_HUMAN]	240	26.7	5.2	0.55	2	18	19	161	7	1	5	6	4	5	4	4	5	6		3	1	2	6	7	5	9	7	7		3	5	2			1	2	2			1	3	3			1	1
O00194	Ras-related protein Rab-27B OS=Homo sapiens GN=RAB27B PE=1 SV=4 - [RB27B_HUMAN]	218	24.6	5.52	0.4541	1	9	11	160	2	2	4	3	5	5	4	2	3	3		1	1	1	3	5	5	6	6	6	1	3	3	2	1			1	1		1	3		2				1	1
P01892	HLA class I histocompatibility antigen, A-2 alpha chain OS=Homo sapiens GN=HLA-A PE=1 SV=1 - [1A02_HUMAN]	365	40.9	6.99	0.4548	2	5	15	159	2		2	3	5	5	2	4	5	5			1	3	9	9	9	10	10	9		2	1	2	1	1			1	2		1	1	1	1				1
Q15555	Microtubule-associated protein RP/EB family member 2 OS=Homo sapiens GN=MAPRE2 PE=1 SV=1 - [MARE2_HUMAN]	327	37	5.57	0.4067	1	15	17	159	6	1	6	4	3	4	3	3	1	2		1	1		9	5	6	6	8	8		1	3	2		2	1	2	1	4			2	1		1			1
O75390	Citrate synthase, mitochondrial OS=Homo sapiens GN=CS PE=1 SV=2 - [CISY_HUMAN]	466	51.7	8.32	0.3755	1	16	16	159	3		5	5	4	5	5	4	6	6		3	1		8	9	7	6	9	8		2	4	1			2	1	2				1	1			1	1	1
Q13642	Four and a half LIM domains protein 1 OS=Homo sapiens GN=FHL1 PE=1 SV=4 - [FHL1_HUMAN]	323	36.2	8.97	0.4087	1	11	11	158	6		7	7	6	7	5	4	4	4			3	3	7	9	9	10	10	10		3	2	2			2	1		1		2					1	1
P23246	Splicing factor, proline- and glutamine-rich OS=Homo sapiens GN=SFPQ PE=1 SV=2 - [SFPQ_HUMAN]	707	76.1	9.44	0.3013	1	17	18	158	5		6	5	5	6	4	4	4	3		1	2	1	8	10	10	13	12	13		1	7	1		1	1							1		1
P49411	Elongation factor Tu, mitochondrial OS=Homo sapiens GN=TUFM PE=1 SV=2 - [EFTU_HUMAN]	452	49.5	7.61	0.5487	1	19	19	157	6	1	6	6	6	4	6	4	3	4		1	1	2	3	10	9	11	9	10	1	3	4	1	1	1	2	1					1		1
Q01105	Protein SET OS=Homo sapiens GN=SET PE=1 SV=3 - [SET_HUMAN]	290	33.5	4.32	0.3517	1	12	13	157	5	2	5	6	5	6	5	6	6	4	1	2	2	2	9	8	5	8	8	9		3	2	1			1		1	1		2							1	1
P17661	Desmin OS=Homo sapiens GN=DES PE=1 SV=3 - [DESM_HUMAN]	470	53.5	5.27	0.1064	5	2	8	157	3	3	3	3	4	4	4	4	5	4	1	1	2	1	5	5	5	5	5	5			1	3				1	2				1	2			1	1	1
Q13045	Protein flightless-1 homolog OS=Homo sapiens GN=FLII PE=1 SV=2 - [FLII_HUMAN]	1269	144.7	6.05	0.3428	1	31	31	156	1		1	1	4	5	2	3	5	3		2	2	2	8	5	15	11	12	11	1	4	6	3	1		1	1		2	1	1	4	2
P63241	Eukaryotic translation initiation factor 5A-1 OS=Homo sapiens GN=EIF5A PE=1 SV=2 - [IF5A1_HUMAN]	154	16.8	5.24	0.513	3	10	10	156	4	1	3	5	3	4	3	2	3	3	1	2			5	4	6	6	7	5			1			1	1	1		1			1				2	2		1
O14979	Heterogeneous nuclear ribonucleoprotein D-like OS=Homo sapiens GN=HNRPDL PE=1 SV=3 - [HNRDL_HUMAN]	420	46.4	9.57	0.2238	2	11	13	155	3	1	2	2	6	3	3	2	1	2			5	1	4	4	7	7	7	7		2	2	3	1	2			1	1		1	1	1					1
P16190	HLA class I histocompatibility antigen, A-33 alpha chain OS=Homo sapiens GN=HLA-A PE=2 SV=3 - [1A33_HUMAN]	365	40.9	6.7	0.4137	4	0	12	154	3		3	3	5	7	2	3	4	4			1	4	8	9	8	9	9	8		1	4	1	1					1		1	1	1	1
Q14980	Nuclear mitotic apparatus protein 1 OS=Homo sapiens GN=NUMA1 PE=1 SV=2 - [NUMA1_HUMAN]	2115	238.1	5.78	0.3324	1	57	57	154	2		3		1	2			1			2	2	2	6	9	12	8	13	18		3	9	1		2	3	4	2	1		1	1
P41218	Myeloid cell nuclear differentiation antigen OS=Homo sapiens GN=MNDA PE=1 SV=1 - [MNDA_HUMAN]	407	45.8	9.76	0.4251	2	20	20	154	3		2	2	4	5	1	2	2	4		1	1	4	11	7	10	8	11	13		6	2	1		1	2	1	1			2	2	1				1	1
P14866	Heterogeneous nuclear ribonucleoprotein L OS=Homo sapiens GN=HNRNPL PE=1 SV=2 - [HNRPL_HUMAN]	589	64.1	8.22	0.4194	1	14	15	153	3		5	3	5	5	4	5	5	5		1	5	1	8	8	9	8	8	10	1	1	3		1	3	1					1		1	2	2
P48643	T-complex protein 1 subunit epsilon OS=Homo sapiens GN=CCT5 PE=1 SV=1 - [TCPE_HUMAN]	541	59.6	5.66	0.5508	1	26	27	153	2	1	3	8	2	2	3	3	4	3			2	2	6	9	10	9	5	9	1		5	3	2	2	1	2	2	1			1		1		1	2
O60506	Heterogeneous nuclear ribonucleoprotein Q OS=Homo sapiens GN=SYNCRIP PE=1 SV=2 - [HNRPQ_HUMAN]	623	69.6	8.59	0.3515	1	13	20	153	4		5	4	6	5	3	4	2	3		3	2		9	10	6	8	10	10		2	3	2	1		1	2				1	1	1	1		2	1		1
P78417	Glutathione S-transferase omega-1 OS=Homo sapiens GN=GSTO1 PE=1 SV=2 - [GSTO1_HUMAN]	241	27.5	6.6	0.4149	1	14	14	153	4		3	4	8	6	5	3	4	4		2	2		5	7	5	7	6	8		1	2	1			3	2	1				2				2	2	1
Q99439	Calponin-2 OS=Homo sapiens GN=CNN2 PE=1 SV=4 - [CNN2_HUMAN]	309	33.7	7.33	0.4757	2	14	14	153	2	1	4	4	7	5	6	5	5	5		2	3	3	6	10	8	9	10	10		2	6			1		1			1		1					1
P62140	Serine/threonine-protein phosphatase PP1-beta catalytic subunit OS=Homo sapiens GN=PPP1CB PE=1 SV=3 - [PP1B_HUMAN]	327	37.2	6.19	0.6636	1	5	17	152	4		4	6	5	3	3	4	4	3	1	1	1	2	5	8	8	10	10	9	3		2				3	4	1
Q9Y4L1	Hypoxia up-regulated protein 1 OS=Homo sapiens GN=HYOU1 PE=1 SV=1 - [HYOU1_HUMAN]	999	111.3	5.22	0.3463	2	29	29	151	1		5	2		2	3	2	2	1			2	1	8	7	7	9	11	8	1	5	1	3		2	3	3	4					2	1	2	1		2
O00148	ATP-dependent RNA helicase DDX39A OS=Homo sapiens GN=DDX39A PE=1 SV=2 - [DX39A_HUMAN]	427	49.1	5.68	0.3466	1	6	16	151	2	1	3	4	4	3	3	5	5	5		3	2		8	6	6	7	7	4		2	2			1	2	2	1	1		1	1	2			1
P59998	Actin-related protein 2/3 complex subunit 4 OS=Homo sapiens GN=ARPC4 PE=1 SV=3 - [ARPC4_HUMAN]	168	19.7	8.43	0.6071	1	10	10	150	5	3	5	4	3	4	3	4	3	4		2	4		4	6	3	6	5	6		3	7	2	2					2		2	5	2						1
Q1KMD3	Heterogeneous nuclear ribonucleoprotein U-like protein 2 OS=Homo sapiens GN=HNRNPUL2 PE=1 SV=1 - [HNRL2_HUMAN]	747	85.1	4.91	0.4203	1	33	33	150	3		3	3	4	6	2	1	4	2		2	1	3	8	12	12	11	10	11		2	3	4	2	1	2	3	1	1			1	1	1
Q13151	Heterogeneous nuclear ribonucleoprotein A0 OS=Homo sapiens GN=HNRNPA0 PE=1 SV=1 - [ROA0_HUMAN]	305	30.8	9.29	0.2557	1	6	8	150	4		4	5	3	4	4	4	3	2	1	2	2	1	7	6	7	6	6	6		1	2	1	1		2	2					1				1	1
P02751	Fibronectin OS=Homo sapiens GN=FN1 PE=1 SV=4 - [FINC_HUMAN]	2386	262.5	5.71	0.2293	1	40	40	149	2		1	3	3	1	1						4	1	8	5	13	10	13	12	3	3	5	5	3	2	2	2	3		1						1	1
P40939	Trifunctional enzyme subunit alpha, mitochondrial OS=Homo sapiens GN=HADHA PE=1 SV=2 - [ECHA_HUMAN]	763	82.9	9.04	0.4941	1	33	33	149	2		2	6	5	6	2	1	2	1		2		3	8	11	11	12	10	12	1	4	5	3			2	1	1			2
Q07021	Complement component 1 Q subcomponent-binding protein, mitochondrial OS=Homo sapiens GN=C1QBP PE=1 SV=1 - [C1QBP_HUMAN]	282	31.3	4.84	0.3546	1	5	5	149	3	1	3	2	2	3	3	3	3	3			1	1	4	3	3	3	3	3	2	1		1	1	1	1	1			1			1	1		1	1
P60953	Cell division control protein 42 homolog OS=Homo sapiens GN=CDC42 PE=1 SV=2 - [CDC42_HUMAN]	191	21.2	6.55	0.4817	3	8	9	149	5		5	6	4	7	2	3	3	4	1	1	2	3	7	5	7	5	7	6		3	2				1			1		1					1
Q92841	Probable ATP-dependent RNA helicase DDX17 OS=Homo sapiens GN=DDX17 PE=1 SV=2 - [DDX17_HUMAN]	729	80.2	8.27	0.4691	1	21	29	149	2		3	3	2	3						1	1	3	7	5	11	13	13	9		3	7	3	1		1	1	3	1			1	2		1			1	1
Q15365	Poly(rC)-binding protein 1 OS=Homo sapiens GN=PCBP1 PE=1 SV=2 - [PCBP1_HUMAN]	356	37.5	7.09	0.4719	2	8	14	148	2		4	2	5	6	6	6	4	4		2	1	3	5	7	9	8	7	9	2	4	2	3					1		2	3	2		1				1
B0I1T2	Unconventional myosin-Ig OS=Homo sapiens GN=MYO1G PE=1 SV=2 - [MYO1G_HUMAN]	1018	116.4	8.73	0.334	2	29	29	148	2		3	2	2	3	2	2	1	1	1				6	7	8	11	10	12		4	2	1		1	3	4	1	3		1				1	1	1	1	1
Q9UJU6	Drebrin-like protein OS=Homo sapiens GN=DBNL PE=1 SV=1 - [DBNL_HUMAN]	430	48.2	5.05	0.4465	1	16	16	148	2		2	5	5	6	2	4	3	3		1	3	5	8	9	6	8	10	9		6	2	3			1	1		1		5		2			1		1
P21291	Cysteine and glycine-rich protein 1 OS=Homo sapiens GN=CSRP1 PE=1 SV=3 - [CSRP1_HUMAN]	193	20.6	8.57	0.6269	1	11	11	148	4	1	5	7	5	5	6	4	6	5			3	3	6	5	7	10	5	7			3	1	2	3							1	1	1	2
P24557	Thromboxane-A synthase OS=Homo sapiens GN=TBXAS1 PE=1 SV=3 - [THAS_HUMAN]	533	60.5	7.62	0.4559	1	22	22	147	2		4	5	5	6	1	4	4	3		2	1	4	6	9	7	6	11	9	2		6	1			2	1		1			2		1		1	1
Q96AE4	Far upstream element-binding protein 1 OS=Homo sapiens GN=FUBP1 PE=1 SV=3 - [FUBP1_HUMAN]	644	67.5	7.61	0.3913	1	17	24	147	4		3	2	5	2	2	1	1	2		1	2	2	7	10	10	13	13	11	1	2	8	4	1		1	2			1		1				1	1
Q07955	Serine/arginine-rich splicing factor 1 OS=Homo sapiens GN=SRSF1 PE=1 SV=2 - [SRSF1_HUMAN]	248	27.7	10.36	0.5847	1	15	16	147	4		3	6	5	4	6	5	3	4		2	2	1	6	7	6	7	7	8		1	4	2	1		1		1				1		2		1		1
P13489	Ribonuclease inhibitor OS=Homo sapiens GN=RNH1 PE=1 SV=2 - [RINI_HUMAN]	461	49.9	4.82	0.6356	4	25	26	146	1		3	2	3	2				3		1	1	2	11	10	13	11	10	11	1	2	8		2		1				1		1		1			1
Q9Y277	Voltage-dependent anion-selective channel protein 3 OS=Homo sapiens GN=VDAC3 PE=1 SV=1 - [VDAC3_HUMAN]	283	30.6	8.66	0.4382	2	11	13	146	5		4	6	6	4	2	4	4	4	1	1	1	5	6	6	6	6	7	8		3	4	1	1	2						1	2			2
P00367	Glutamate dehydrogenase 1, mitochondrial OS=Homo sapiens GN=GLUD1 PE=1 SV=2 - [DHE3_HUMAN]	558	61.4	7.8	0.4176	3	20	20	146			3		4	4	5	3	3	3			3	3	8	9	9	8	10	13		1	5	3	2		1	2				1		3	1		1	1
P18669	Phosphoglycerate mutase 1 OS=Homo sapiens GN=PGAM1 PE=1 SV=2 - [PGAM1_HUMAN]	254	28.8	7.18	0.5315	3	13	13	145	5		3	5	1	4	2	4	3	4		1	2	3	7	9	8	9	8	7	1	3	1		2	1	1		2	1	1	1			2		1
O00429	Dynamin-1-like protein OS=Homo sapiens GN=DNM1L PE=1 SV=2 - [DNM1L_HUMAN]	736	81.8	6.81	0.4443	1	26	26	144	1		4	1	3	3	2	1	1	1				1	8	9	9	12	7	11	1	1	5	3			3	3			2		3	1			1
P18054	Arachidonate 12-lipoxygenase, 12S-type OS=Homo sapiens GN=ALOX12 PE=1 SV=4 - [LOX12_HUMAN]	663	75.6	6.21	0.4133	1	24	24	144	2		4	2	5	6	3	2	2	1	1		1	1	10	10	13	10	9	11	1	2	4	2			2	1						1				1		1
P23141	Liver carboxylesterase 1 OS=Homo sapiens GN=CES1 PE=1 SV=2 - [EST1_HUMAN]	567	62.5	6.6	0.3933	2	18	19	144	1		5	2	4	4			2	3			1	1	10	13	11	11	9	13		3	3	1	1	1	2	1	1	2	1	1			1				1	1
Q92522	Histone H1x OS=Homo sapiens GN=H1FX PE=1 SV=1 - [H1X_HUMAN]	213	22.5	10.76	0.4695	1	15	15	144	2		4	4	5	4	4	3	3	3	1	1	1	1	7	10	7	6	7	7		1	2	1	1	1	3	1	2	1			3	2		1	3	1
P08865	40S ribosomal protein SA OS=Homo sapiens GN=RPSA PE=1 SV=4 - [RSSA_HUMAN]	295	32.8	4.87	0.6	2	12	13	143	4		5	5	3	4	4	2	3	4		1	1	2	8	7	9	9	9	8			2	1	1		1			1		1	2	1	1		1
P22392	Nucleoside diphosphate kinase B OS=Homo sapiens GN=NME2 PE=1 SV=1 - [NDKB_HUMAN]	152	17.3	8.41	0.7368	2	6	11	143	4		3	4	4	6	4	2	2	4		1	1	2	4	5	6	7	7	8			1	1		1	1	2	1	1			1	1		1	1	2
P23229	Integrin alpha-6 OS=Homo sapiens GN=ITGA6 PE=1 SV=4 - [ITA6_HUMAN]	1130	126.6	6.8	0.3885	1	37	37	142	4		3	4	1	2	3	1	1	2	1			2	8	9	10	12	11	12	1	4	5	4					1	1		1	2	1					1
Q9NZ08	Endoplasmic reticulum aminopeptidase 1 OS=Homo sapiens GN=ERAP1 PE=1 SV=3 - [ERAP1_HUMAN]	941	107.2	6.46	0.305	1	26	26	142	3		3	4	4	5	1	4	4	3		1	2	3	7	8	10	11	13	10		3	5	3	1			2	1			2		1				1
P40227	T-complex protein 1 subunit zeta OS=Homo sapiens GN=CCT6A PE=1 SV=3 - [TCPZ_HUMAN]	531	58	6.68	0.484	1	24	24	141	3		1	7	3	5	4	1	3	2			4	1	8	6	6	9	9	9	1	2	4	1						1	1		1	1
Q96KP4	Cytosolic non-specific dipeptidase OS=Homo sapiens GN=CNDP2 PE=1 SV=2 - [CNDP2_HUMAN]	475	52.8	5.97	0.5305	1	20	20	141	3		4	4	5	6	2	3	4	2			1	3	8	7	10	10	9	14	1	3	2		3	1	1	1		1					2
P30153	Serine/threonine-protein phosphatase 2A 65 kDa regulatory subunit A alpha isoform OS=Homo sapiens GN=PPP2R1A PE=1 SV=4 - [2AAA_HUMAN]	589	65.3	5.11	0.4533	2	22	22	141	2		2	3	4	2		3	1	3		1	1	1	7	6	11	9	10	9		2	3	2			1	1				1		1
P31943	Heterogeneous nuclear ribonucleoprotein H OS=Homo sapiens GN=HNRNPH1 PE=1 SV=4 - [HNRH1_HUMAN]	449	49.2	6.3	0.3474	2	4	13	141	4	1	2	5	6	5	6	6	5	3	1	1	2	2	6	6	8	6	7	6		2	4						1			2	1	1						1
Q15286	Ras-related protein Rab-35 OS=Homo sapiens GN=RAB35 PE=1 SV=1 - [RAB35_HUMAN]	201	23	8.29	0.3632	10	4	8	141	2	1	2	2	3	2	2	2	3	3	1		2		2	3	5	4	3	5		1	2	3			1		2			1	2	1			1
P62701	40S ribosomal protein S4, X isoform OS=Homo sapiens GN=RPS4X PE=1 SV=2 - [RS4X_HUMAN]	263	29.6	10.15	0.5019	2	13	16	140	5		3	3	5	5	1	3	1	2		2	1	1	7	8	7	8	7	8	1	3	2	1			1	1	2	1			1				1	2	1
Q15907	Ras-related protein Rab-11B OS=Homo sapiens GN=RAB11B PE=1 SV=4 - [RB11B_HUMAN]	218	24.5	5.94	0.5138	3	11	11	140	4		4	5	6	5	7	5	4	5			3		8	7	8	4	9	7	1	2	6	4		1						1	2	3
P14649	Myosin light chain 6B OS=Homo sapiens GN=MYL6B PE=1 SV=1 - [MYL6B_HUMAN]	208	22.7	5.73	0.1827	1	1	4	140	2	3	2	2	3	2	2	2	2	2		1	1	1	2	2	2	2	2	2		1	2	2					1			1	2	2					1
P50991	T-complex protein 1 subunit delta OS=Homo sapiens GN=CCT4 PE=1 SV=4 - [TCPD_HUMAN]	539	57.9	7.83	0.5139	1	22	23	138	4		6	4	4	3	5	5	3	2		2	1		7	6	9	10	8	7	1	2	3	3	2		1		1		2	1	2	1
Q15366	Poly(rC)-binding protein 2 OS=Homo sapiens GN=PCBP2 PE=1 SV=1 - [PCBP2_HUMAN]	365	38.6	6.79	0.3726	3	5	11	138	3		4	5	6	7	5	4	4	4		2	3	3	5	6	10	6	7	9	1	3	3	1					1	1	1	1	2						1
P10909	Clusterin OS=Homo sapiens GN=CLU PE=1 SV=1 - [CLUS_HUMAN]	449	52.5	6.27	0.2405	1	12	12	137	3	1	4	2	4	3	3	2	2	3			1	1	6	7	8	6	7	7	1	2	3	1	1		1	1		1	1	1	2	1	1		1	1		1
Q15746	Myosin light chain kinase, smooth muscle OS=Homo sapiens GN=MYLK PE=1 SV=4 - [MYLK_HUMAN]	1914	210.6	6.15	0.1061	9	18	19	137	2		2	3	5	4	5	3	4	3			3	2	3	7	6	6	8	7	2	1	5	2	1	1	1	2	1	1			2	1	1	1	1
P45880	Voltage-dependent anion-selective channel protein 2 OS=Homo sapiens GN=VDAC2 PE=1 SV=2 - [VDAC2_HUMAN]	294	31.5	7.56	0.5816	1	14	15	136	4		5	5	4	4	4	4	3	4		2	2	4	6	5	9	10	10	10	1	2	4		1	1				1		1	2		1	1
Q9UQ80	Proliferation-associated protein 2G4 OS=Homo sapiens GN=PA2G4 PE=1 SV=3 - [PA2G4_HUMAN]	394	43.8	6.55	0.4492	2	17	17	136	2		5	4	3	5	4	6	3	5	1			3	8	6	3	5	10	10	1	2	2	2		1	1	1		1		1		1		1	1	2
P35232	Prohibitin OS=Homo sapiens GN=PHB PE=1 SV=1 - [PHB_HUMAN]	272	29.8	5.76	0.6728	1	15	15	135	5		6	7	3	3	3	5	4	3			3		7	6	5	7	8	8		1	7	1			2	1									1	2
P07602	Proactivator polypeptide OS=Homo sapiens GN=PSAP PE=1 SV=2 - [SAP_HUMAN]	524	58.1	5.17	0.2347	1	14	14	134	3		4	2	7	6	3	4	4	2			3	2	8	8	7	9	6	8	1	2	5	1	2				1		1		2	1	1
P84085	ADP-ribosylation factor 5 OS=Homo sapiens GN=ARF5 PE=1 SV=2 - [ARF5_HUMAN]	180	20.5	6.79	0.5722	4	3	9	134	1	1	3	2	4	7	3	2	3	3	2	1	2	1	6	6	6	6	6	5	1	3	1							1	1	2	1
P09382	Galectin-1 OS=Homo sapiens GN=LGALS1 PE=1 SV=2 - [LEG1_HUMAN]	135	14.7	5.5	0.7778	1	9	9	134	2	1	2	5	4	4	5	3	3	4	1	2	3	1	5	5	7	5	5	6		1	4	1	1			1	3			1	2					1	2
P40121	Macrophage-capping protein OS=Homo sapiens GN=CAPG PE=1 SV=2 - [CAPG_HUMAN]	348	38.5	6.19	0.4109	1	12	12	134	5		4	4	3	4	5	4	4	4		1	3	2	5	6	7	6	8	6		2	4	1			1	1				1	2	1	1		1
P78371	T-complex protein 1 subunit beta OS=Homo sapiens GN=CCT2 PE=1 SV=4 - [TCPB_HUMAN]	535	57.5	6.46	0.6131	1	30	30	133	3		4	3	4	4	1	1	1	1			1		6	9	9	10	11	11	1		3	2					1	1	1		1							1
P12259	Coagulation factor V OS=Homo sapiens GN=F5 PE=1 SV=4 - [FA5_HUMAN]	2224	251.5	6.05	0.1758	1	33	33	133	2		2	3	2	4	1	2	2	2		1	1	1	4	7	9	8	8	6		2	5	5	1	2	4	2	1			1	1	1	1
P51572	B-cell receptor-associated protein 31 OS=Homo sapiens GN=BCAP31 PE=1 SV=3 - [BAP31_HUMAN]	246	28	8.44	0.5447	1	17	17	133	3		4	5	4	5	1	4	2	2		1	4	1	5	7	6	8	9	9			2	2		1	3	4	2				1			1	2	2	1
Q15019	Septin-2 OS=Homo sapiens GN=SEPT2 PE=1 SV=1 - [SEPT2_HUMAN]	361	41.5	6.6	0.4571	1	12	12	132	3		3	4	2	5	4	4	2	4		1	1	4	6	7	7	8	7	9	1	4	3		2		1				1		1		2		1
P52597	Heterogeneous nuclear ribonucleoprotein F OS=Homo sapiens GN=HNRNPF PE=1 SV=3 - [HNRPF_HUMAN]	415	45.6	5.58	0.5036	1	12	15	132	1	1	2	2	3	4	5	6	4	1	1		2	1	7	7	7	8	10	7		2	3						1		1	1	1							1
P05387	60S acidic ribosomal protein P2 OS=Homo sapiens GN=RPLP2 PE=1 SV=1 - [RLA2_HUMAN]	115	11.7	4.54	0.7739	1	7	7	131	2		3	5	4	4	2	2	3	3				2	4	4	4	5	5	5	1	2	1			1	1			1	1	1				1				1
P30405	Peptidyl-prolyl cis-trans isomerase F, mitochondrial OS=Homo sapiens GN=PPIF PE=1 SV=1 - [PPIF_HUMAN]	207	22	9.38	0.6329	3	10	13	131	3	1	5	4	5	6	6	2	3	4	1	2	3	2	5	4	4	5	6	7		1	5	2		1		1		1			3	1				1
P61586	Transforming protein RhoA OS=Homo sapiens GN=RHOA PE=1 SV=1 - [RHOA_HUMAN]	193	21.8	6.1	0.5959	1	4	11	131	2		4	5	4	6	3	6	2	4		1	3	2	7	6	8	6	7	9		4	3	1			2	1		1		3			1		1			1
P68036	Ubiquitin-conjugating enzyme E2 L3 OS=Homo sapiens GN=UBE2L3 PE=1 SV=1 - [UB2L3_HUMAN]	154	17.9	8.51	0.7468	2	9	9	131	2		4	5	4	4	3	3	4	4		1	1	3	4	4	5	6	6	5			1		2	1	1	1							2			1	1
P00387	NADH-cytochrome b5 reductase 3 OS=Homo sapiens GN=CYB5R3 PE=1 SV=3 - [NB5R3_HUMAN]	301	34.2	7.59	0.5482	1	13	13	130	2	1	2	6	5	4	6	5	5	3		1	3	2	8	6	6	9	8	5	1	3	1	1	1	1	1	1		1		1		1	1	1		1		1
P20674	Cytochrome c oxidase subunit 5A, mitochondrial OS=Homo sapiens GN=COX5A PE=1 SV=2 - [COX5A_HUMAN]	150	16.8	6.79	0.58	1	8	9	130	4	3	4	3	5	5	4	6	4	4		1	2	1	6	6	5	7	6	6	1	1		1		1	1			1				2		1	1			2
Q9NYU2	UDP-glucose:glycoprotein glucosyltransferase 1 OS=Homo sapiens GN=UGGT1 PE=1 SV=3 - [UGGG1_HUMAN]	1555	177.1	5.63	0.2849	2	34	34	130	3		3	2	5		1	1	2	1			2	3	4	5	11	8	15	14	2	1	7	3				2		2	1		1							1
P61106	Ras-related protein Rab-14 OS=Homo sapiens GN=RAB14 PE=1 SV=4 - [RAB14_HUMAN]	215	23.9	6.21	0.707	7	11	12	130	3	1	3	2	4	3	3	3	3	2			2	2	5	6	6	6	6	6		2	3	1		1	1					1	1	1		1
P34932	Heat shock 70 kDa protein 4 OS=Homo sapiens GN=HSPA4 PE=1 SV=4 - [HSP74_HUMAN]	840	94.3	5.19	0.5286	3	35	36	129	1		2	4	1	2	1	1	1	1		1	1	3	8	7	12	13	10	13	1	3	5		1		2	2	1		1				1		2
P17858	6-phosphofructokinase, liver type OS=Homo sapiens GN=PFKL PE=1 SV=6 - [K6PL_HUMAN]	780	85	7.5	0.3705	1	19	25	129	1		5	2	4	4	3	1	3						6	6	8	10	11	8		2	5	2		1	2	1		1		1		1	1	1	1
P24534	Elongation factor 1-beta OS=Homo sapiens GN=EEF1B2 PE=1 SV=3 - [EF1B_HUMAN]	225	24.7	4.67	0.5333	1	9	10	129	3	1	3	3	4	5	6	4	4	3	1	1	1	3	8	8	7	8	9	7		2	2	1	1			1				2	1		1			1
P38159	RNA-binding motif protein, X chromosome OS=Homo sapiens GN=RBMX PE=1 SV=3 - [RBMX_HUMAN]	391	42.3	10.05	0.3887	9	7	18	129	4		5	4	3	3	4	3	3	2		2	1	3	4	7	10	6	8	9		3	2	3	1			1				2						1
P16188	HLA class I histocompatibility antigen, A-30 alpha chain OS=Homo sapiens GN=HLA-A PE=2 SV=2 - [1A30_HUMAN]	365	40.9	6.1	0.3041	2	0	9	128	2		3	3	4	5	2	4	4	4			2	2	6	6	5	7	7	6		1	3	1	1					1		1	2	1	1
O15511	Actin-related protein 2/3 complex subunit 5 OS=Homo sapiens GN=ARPC5 PE=1 SV=3 - [ARPC5_HUMAN]	151	16.3	5.67	0.7483	1	10	10	127	1	1	4	2	3	2	4	4	4	3		2		3	5	6	7	8	7	7			3		1	1		1	1				5		1	1		1
P30044	Peroxiredoxin-5, mitochondrial OS=Homo sapiens GN=PRDX5 PE=1 SV=4 - [PRDX5_HUMAN]	214	22.1	8.7	0.4533	1	9	9	126	3	1	4	3	4	5	3	4	1	4	1	1	4	4	7	5	7	5	7	6	1	4	1				1				1	1	1
P52565	Rho GDP-dissociation inhibitor 1 OS=Homo sapiens GN=ARHGDIA PE=1 SV=3 - [GDIR1_HUMAN]	204	23.2	5.11	0.3922	1	10	10	126	2	1	4	5	4	2	3	3	2	3			3	2	6	4	7	6	3	6	1	1	2		1	1	2		1	2	1			1		1	2		1	2
P55209	Nucleosome assembly protein 1-like 1 OS=Homo sapiens GN=NAP1L1 PE=1 SV=1 - [NP1L1_HUMAN]	391	45.3	4.46	0.2762	1	11	12	126	3		5	3	6	4	4	3	4	5			1	2	4	6	6	7	10	7	1	2	2		1	1	1		1			2			1	1			1	2
P62993	Growth factor receptor-bound protein 2 OS=Homo sapiens GN=GRB2 PE=1 SV=1 - [GRB2_HUMAN]	217	25.2	6.32	0.5253	1	13	13	126	2		2	4	3	4	5	3	4	3			2	2	7	8	8	9	6	8		1	3	1				2	2	1			1					1	2
P02787	Serotransferrin OS=Homo sapiens GN=TF PE=1 SV=3 - [TRFE_HUMAN]	698	77	7.12	0.4556	1	27	27	125	1		2	2	1	1	1	2	1			1	1	4	7	6	10	8	11	10	1	2	4	3		1	1	1	2	1	1					1	1		2
P10644	cAMP-dependent protein kinase type I-alpha regulatory subunit OS=Homo sapiens GN=PRKAR1A PE=1 SV=1 - [KAP0_HUMAN]	381	43	5.35	0.4462	1	13	17	125	1		1	5	2	3	2	4	4	2		1	3		7	7	4	5	7	6	1	1	4	2		1	2	2	1		1				1	1	1	1	1
P20810	Calpastatin OS=Homo sapiens GN=CAST PE=1 SV=4 - [ICAL_HUMAN]	708	76.5	5.07	0.4802	1	25	25	125	2		1	3	3	3	2	2	2	3			3	1	4	5	10	6	7	4		1	3	1		2	2	1	3				1		1	2	1		3	1
Q9NTJ5	Phosphatidylinositide phosphatase SAC1 OS=Homo sapiens GN=SACM1L PE=1 SV=2 - [SAC1_HUMAN]	587	66.9	7.12	0.3629	1	22	22	125	1		3	4	3	4	3	2	4	2	2	2		2	9	4	7	6	7	11			2	1	1	1	2	1					1		1		2	3
P01857	Ig gamma-1 chain C region OS=Homo sapiens GN=IGHG1 PE=1 SV=1 - [IGHG1_HUMAN]	330	36.1	8.19	0.4818	1	9	11	124	3		2	3	6	3	6	6	3	4		1	3	3	5	6	6	5	7	7	1	1	1	1	1	1	1				1	1			1		1	1
P05388	60S acidic ribosomal protein P0 OS=Homo sapiens GN=RPLP0 PE=1 SV=1 - [RLA0_HUMAN]	317	34.3	5.97	0.5931	2	17	17	123	3		1	3	3	3		1	2	1	1	2	3		5	4	3	6	8	9	3	3	3		1		1		1		3	1		1	1				1
P26599	Polypyrimidine tract-binding protein 1 OS=Homo sapiens GN=PTBP1 PE=1 SV=1 - [PTBP1_HUMAN]	531	57.2	9.17	0.275	2	8	13	123	2	1	4	3	2	3	3	5	5	3			3	2	6	4	5	6	6	5	1	1	4			1		1			1		3		1			1		1
Q14240	Eukaryotic initiation factor 4A-II OS=Homo sapiens GN=EIF4A2 PE=1 SV=2 - [IF4A2_HUMAN]	407	46.4	5.48	0.3808	1	3	16	123	4	1	3	3	5	5	3	1	3	1			2	1	6	6	6	7	6	8		2	3	2		1	1	2		1			1	1		1	2	1
P41240	Tyrosine-protein kinase CSK OS=Homo sapiens GN=CSK PE=1 SV=1 - [CSK_HUMAN]	450	50.7	7.06	0.4733	2	19	19	122	2		1	4	3	4	2	2	1	2		1	2		5	5	8	10	9	10	1	6	3	2		1			1			1		1		1		1
P47755	F-actin-capping protein subunit alpha-2 OS=Homo sapiens GN=CAPZA2 PE=1 SV=3 - [CAZA2_HUMAN]	286	32.9	5.85	0.5629	1	8	13	122	3	2	2	2	4	2		1	1	2			1		5	3	8	5	7	6	1	2	1	2		2	1	1		2	1		1			2			1	2
P63000	Ras-related C3 botulinum toxin substrate 1 OS=Homo sapiens GN=RAC1 PE=1 SV=1 - [RAC1_HUMAN]	192	21.4	8.5	0.4479	4	6	11	122	4	1	6	4	4	3	3	3	3	4		1	3	2	7	5	6	6	4	3	1	2	3	2	2	1		1		1		2	2	1		1				1
P02545	Prelamin-A/C OS=Homo sapiens GN=LMNA PE=1 SV=1 - [LMNA_HUMAN]	664	74.1	7.02	0.4654	1	26	29	122	1		3	3	4	3	1	4	2	2		1	4	1	3	9	7	12	9	10		4	3				2	1	3	1			1					1	1	1
P62873	Guanine nucleotide-binding protein G(I)/G(S)/G(T) subunit beta-1 OS=Homo sapiens GN=GNB1 PE=1 SV=3 - [GBB1_HUMAN]	340	37.4	6	0.3647	2	6	10	122	4	1	5	4	5	4	2	4	5	4		1	2	3	5	5	9	7	6	4		2	3			1				1		1	1			1				1
Q15691	Microtubule-associated protein RP/EB family member 1 OS=Homo sapiens GN=MAPRE1 PE=1 SV=3 - [MARE1_HUMAN]	268	30	5.14	0.4776	1	15	17	122	5	1	3	2	4	1	3	1		3		1	1	1	7	7	7	6	8	9			3	2	1	1		2		1			4	1	1	1		2
Q58FF3	Putative endoplasmin-like protein OS=Homo sapiens GN=HSP90B2P PE=5 SV=1 - [ENPLL_HUMAN]	399	45.8	5.26	0.1779	1	1	12	121	4	1	3	6	4	3	3	3	4	3		2	1		3	3	5	7	6	6			3	4			1	1		1			3	3					2	1
Q12906	Interleukin enhancer-binding factor 3 OS=Homo sapiens GN=ILF3 PE=1 SV=3 - [ILF3_HUMAN]	894	95.3	8.76	0.2562	2	22	22	121			2	1	4	4	3	3	2	3	1	1		1	7	8	7	10	9	11		3	1		1	1	2	2	2			1		1			2	1	1
P60981	Destrin OS=Homo sapiens GN=DSTN PE=1 SV=3 - [DEST_HUMAN]	165	18.5	7.85	0.5273	1	10	11	120	3	1	3	3	3	2	3	3	3	3		3		2	4	5	5	5	7	6	1	1	3			1				1			2					1
P04439	HLA class I histocompatibility antigen, A-3 alpha chain OS=Homo sapiens GN=HLA-A PE=1 SV=2 - [1A03_HUMAN]	365	40.8	6	0.3068	5	0	8	120	2		2	3	4	4	2	5	5	5			3	2	5	5	5	7	7	6		2	1	1	1				1	1		1	1	1	1				1
Q92688	Acidic leucine-rich nuclear phosphoprotein 32 family member B OS=Homo sapiens GN=ANP32B PE=1 SV=1 - [AN32B_HUMAN]	251	28.8	4.06	0.3187	4	6	13	120	1		2	3	4	4	4	3	4	4		1	2	1	5	5	5	5	6	7		3	2			2	1					1				2		1		1
P07339	Cathepsin D OS=Homo sapiens GN=CTSD PE=1 SV=1 - [CATD_HUMAN]	412	44.5	6.54	0.4175	1	15	15	119	2		3	5	5	4	1	1	1	2	1	1	1		6	6	6	7	6	7	2	5	3	2					1	1		1	1							1
P18124	60S ribosomal protein L7 OS=Homo sapiens GN=RPL7 PE=1 SV=1 - [RL7_HUMAN]	248	29.2	10.65	0.504	2	15	16	119			2	2	4	5	4	4	4	2			3	1	5	7	8	6	9	6	1	3	2	1		1	1	1	2	1	1	1		2		1	1		1
Q9NRW1	Ras-related protein Rab-6B OS=Homo sapiens GN=RAB6B PE=1 SV=1 - [RAB6B_HUMAN]	208	23.4	5.53	0.5529	9	4	11	119	1	1	2	2	1	2	3	2	2	2		1	2	1	4	4	4	4	6	3		3	1	2	1							1	1	2	1
P03989	HLA class I histocompatibility antigen, B-27 alpha chain OS=Homo sapiens GN=HLA-B PE=1 SV=2 - [1B27_HUMAN]	362	40.4	5.82	0.384	8	3	10	118	3		1	4	6	6	3	2	3	3			2	1	3	4	6	6	6	7		1	3	1		1	1			1			2
P08134	Rho-related GTP-binding protein RhoC OS=Homo sapiens GN=RHOC PE=1 SV=1 - [RHOC_HUMAN]	193	22	6.58	0.4093	2	2	9	118	2		4	4	4	5	2	6	2	4		1	3	1	6	6	5	6	7	7		4	2	1			2	1		1		3			1		1			1
P30479	HLA class I histocompatibility antigen, B-41 alpha chain OS=Homo sapiens GN=HLA-B PE=1 SV=1 - [1B41_HUMAN]	362	40.5	6.54	0.2901	6	0	8	118	2		2	3	5	5	2	3	3	3			2	2	3	4	5	6	4	6		1	3				1			1			2
P17096	High mobility group protein HMG-I/HMG-Y OS=Homo sapiens GN=HMGA1 PE=1 SV=3 - [HMGA1_HUMAN]	107	11.7	10.32	0.4112	1	8	8	118	5		4	5	2	3	6	3	4	3		1	2	1	3	3	3	4	3	4		1	2	1			1	1				1	2			1	1	1	1
P27695	DNA-(apurinic or apyrimidinic site) lyase OS=Homo sapiens GN=APEX1 PE=1 SV=2 - [APEX1_HUMAN]	318	35.5	8.12	0.6006	1	14	14	117	3		2	5	2	4	4	1	2	3		1	1	3	7	5	6	4	7	6				2	2	1	1	1		1		1		1	1		1			1
P10606	Cytochrome c oxidase subunit 5B, mitochondrial OS=Homo sapiens GN=COX5B PE=1 SV=2 - [COX5B_HUMAN]	129	13.7	8.81	0.4031	1	8	8	117	4		3		4	4	3	3	3	4		2	1	2	6	6	6	6	7	6		1	2			1	3	1				1	2			1	3
P99999	Cytochrome c OS=Homo sapiens GN=CYCS PE=1 SV=2 - [CYC_HUMAN]	105	11.7	9.57	0.6857	1	10	10	115	3	1	4	3	3	3	4	4	4	3		2	1	2	4	6	7	5	7	6		1	1				1	1		1		1	1				1	1		1
Q9NVA2	Septin-11 OS=Homo sapiens GN=SEPT11 PE=1 SV=3 - [SEP11_HUMAN]	429	49.4	6.81	0.2121	3	2	8	115	1		2	2	4	3	4	3	4	5		1	1	1	4	4	6	6	7	5		2	1		1	1			1	1		1			1				1
P14854	Cytochrome c oxidase subunit 6B1 OS=Homo sapiens GN=COX6B1 PE=1 SV=2 - [CX6B1_HUMAN]	86	10.2	7.05	0.7558	1	8	8	114	3	1	3	4	3	4	4	3	4	4		1		2	3	6	4	5	6	5		1	2	4	2					1		1	1		1
P04632	Calpain small subunit 1 OS=Homo sapiens GN=CAPNS1 PE=1 SV=1 - [CPNS1_HUMAN]	268	28.3	5.2	0.6828	2	11	11	114	2		4	3	3	3	4	4	3	4		1	1	2	3	7	8	7	7	8		1	2	3								1	1	2				1
P16284	Platelet endothelial cell adhesion molecule OS=Homo sapiens GN=PECAM1 PE=1 SV=1 - [PECA1_HUMAN]	738	82.5	6.99	0.3686	2	23	23	112	2			3	3	3	1	1	1	2			2	3	6	9	10	11	13	7	2	4	3	2							2
P62826	GTP-binding nuclear protein Ran OS=Homo sapiens GN=RAN PE=1 SV=3 - [RAN_HUMAN]	216	24.4	7.49	0.3935	1	8	8	112	4	1	4	5	4	5	3	2	3	5			2	2	6	5	6	6	6	6		1	3				1	1		2		2	2				1
O75874	Isocitrate dehydrogenase [NADP] cytoplasmic OS=Homo sapiens GN=IDH1 PE=1 SV=2 - [IDHC_HUMAN]	414	46.6	7.01	0.3647	1	13	15	112	1		3	3	3	4	2	6	3	4			2	2	7	5	5	8	7	9		2	2	2		1	1	1						1		1
P17987	T-complex protein 1 subunit alpha OS=Homo sapiens GN=TCP1 PE=1 SV=1 - [TCPA_HUMAN]	556	60.3	6.11	0.4712	1	22	22	112	3		5	5	2	4	5	3	3	1		1	3		7	7	9	11	8	10		4					1				1						1
P62424	60S ribosomal protein L7a OS=Homo sapiens GN=RPL7A PE=1 SV=2 - [RL7A_HUMAN]	266	30	10.61	0.4737	1	18	18	112	2		3	3	2	4	2	3	3	3		2	3	1	6	6	5	8	6	5		1	2		1	3	3					1			1		1
P11766	Alcohol dehydrogenase class-3 OS=Homo sapiens GN=ADH5 PE=1 SV=4 - [ADHX_HUMAN]	374	39.7	7.49	0.3636	1	13	13	111	3		6	2	5	2	2		1	3		1	1	1	4	5	5	8	7	6	2	1	2	2		1	1	1	2	1	2			2		1	1			1
Q99832	T-complex protein 1 subunit eta OS=Homo sapiens GN=CCT7 PE=1 SV=2 - [TCPH_HUMAN]	543	59.3	7.65	0.4125	1	20	20	111	2		4	4	4	6	2	4	4	3	1	1	1	1	4	4	7	7	6	7	2	3	2	2	1		2			1							1
O75116	Rho-associated protein kinase 2 OS=Homo sapiens GN=ROCK2 PE=1 SV=4 - [ROCK2_HUMAN]	1388	160.8	6.02	0.3213	1	35	42	110	1		1	2		3				3		1			4	6	5	5	8	11	1	2	2	2	2	5	2	2	2				2			1	1
P55145	Mesencephalic astrocyte-derived neurotrophic factor OS=Homo sapiens GN=MANF PE=1 SV=3 - [MANF_HUMAN]	182	20.7	8.69	0.4176	1	13	13	110	3		4	3	4	3	3	2	3	3		1	2	2	5	5	6	6	7	5	1	3	2			1	2	1								1	1		1
Q10567	AP-1 complex subunit beta-1 OS=Homo sapiens GN=AP1B1 PE=1 SV=2 - [AP1B1_HUMAN]	949	104.6	5.06	0.2782	1	10	27	110	1		1	2	5	2	3	3	1	2		3		2	1	10	5	7	13	10	1	2	2		2		2	1				1		1			1	1		1
Q96B97	SH3 domain-containing kinase-binding protein 1 OS=Homo sapiens GN=SH3KBP1 PE=1 SV=2 - [SH3K1_HUMAN]	665	73.1	6.62	0.3579	1	20	20	110	2			1	2	3		2	2	2		1	2		5	5	7	6	6	4	2	4	3	1	1	3	4	1			2		1			2	1
P54727	UV excision repair protein RAD23 homolog B OS=Homo sapiens GN=RAD23B PE=1 SV=1 - [RD23B_HUMAN]	409	43.1	4.84	0.3814	1	12	14	110	3		5	3	3	3	3	2	3	1			1	2	7	5	6	7	5	10		2	4	1	1	2	1	1						1	1		1	1
P53621	Coatomer subunit alpha OS=Homo sapiens GN=COPA PE=1 SV=2 - [COPA_HUMAN]	1224	138.3	7.66	0.3137	1	39	39	109			1	1	1	2	1	1	1	1		2	1	2	4	4	6	9	11	7	1	3	4	4	2	2	1	2	1	1			1	2
Q8NC51	Plasminogen activator inhibitor 1 RNA-binding protein OS=Homo sapiens GN=SERBP1 PE=1 SV=2 - [PAIRB_HUMAN]	408	44.9	8.65	0.3064	1	16	16	109	2		3	3	3	3	2	1	2	1		3	1	3	4	8	3	7	9	5		1	3			2	2	1	2	1		1	1			1			1
Q13011	Delta(3,5)-Delta(2,4)-dienoyl-CoA isomerase, mitochondrial OS=Homo sapiens GN=ECH1 PE=1 SV=2 - [ECH1_HUMAN]	328	35.8	8	0.3841	1	13	13	109	6		4	6	4	5	2	6	4	4		1	2	2	5	7	3	6	5	6		2	6	2									1	1	1
Q92619	Minor histocompatibility protein HA-1 OS=Homo sapiens GN=HMHA1 PE=1 SV=2 - [HMHA1_HUMAN]	1136	124.5	6.1	0.2447	2	23	23	109	2		1		2	2	2	2	3	3		1	1		2	6	8	7	7	10		2	4	1	1			3	5				1	1				2	1
Q6UXS9	Inactive caspase-12 OS=Homo sapiens GN=CASP12 PE=2 SV=2 - [CASPC_HUMAN]	341	38.8	6.02	0.0616	1	1	1	109							1	1						1												1										1
P14543	Nidogen-1 OS=Homo sapiens GN=NID1 PE=1 SV=3 - [NID1_HUMAN]	1247	136.3	5.29	0.2711	1	24	25	108	2		1	2	1	1	1	1					2		7	4	7	7	13	6	1	2	4	2		1		4	2				1	2				2
O75947	ATP synthase subunit d, mitochondrial OS=Homo sapiens GN=ATP5H PE=1 SV=3 - [ATP5H_HUMAN]	161	18.5	5.3	0.8634	1	15	15	107	3		3	4	2	4	2	4	4	4		1	3	3	5	5	5	5	7	6	2		2	1		1	3				1						1		1
P05771	Protein kinase C beta type OS=Homo sapiens GN=PRKCB PE=1 SV=4 - [KPCB_HUMAN]	671	76.8	7.01	0.3562	2	14	21	107	1	1	1	2	2	2	1	1							6	7	7	6	10	10	3		4	1			3	1		1	3		2				2
P62879	Guanine nucleotide-binding protein G(I)/G(S)/G(T) subunit beta-2 OS=Homo sapiens GN=GNB2 PE=1 SV=3 - [GBB2_HUMAN]	340	37.3	6	0.4147	1	4	9	107	2	1	5	3	3	2	2	3	4	5		1	2	3	6	4	5	7	5	6		2	3			1			1	1		1	1			1				1
Q9UL46	Proteasome activator complex subunit 2 OS=Homo sapiens GN=PSME2 PE=1 SV=4 - [PSME2_HUMAN]	239	27.4	5.73	0.682	1	12	12	107	2		3	4	1	2	1	1	1	2		2	1	3	3	5	5	5	6	7			1	1		2	2		1	1						1
P15531	Nucleoside diphosphate kinase A OS=Homo sapiens GN=NME1 PE=1 SV=1 - [NDKA_HUMAN]	152	17.1	6.19	0.4211	1	2	7	107	3		2	4	2	4	3	2	1	3		1	1	2	4	3	6	5	6	5			1	1		1	1	2	1				1	1		1	1	2
P05141	ADP/ATP translocase 2 OS=Homo sapiens GN=SLC25A5 PE=1 SV=7 - [ADT2_HUMAN]	298	32.8	9.69	0.4362	2	5	15	107			2	3	4	2	3	1	2	1		1		1	1	7	7	9	7	8		1	4	3	2		2	1				1	1	2				1
P11169	Solute carrier family 2, facilitated glucose transporter member 3 OS=Homo sapiens GN=SLC2A3 PE=1 SV=1 - [GTR3_HUMAN]	496	53.9	7.2	0.1613	2	10	11	106	1	3	2	2	4	3	2	2	2	3		2	1	1	4	5	5	5	3	4	1	1	2	2	3	1			1		1			2		1
Q14764	Major vault protein OS=Homo sapiens GN=MVP PE=1 SV=4 - [MVP_HUMAN]	893	99.3	5.48	0.3147	1	22	23	106	2		1	2	4	3	2	3	2	2		1	2	1	4	6	6	7	7	7	1	5	3	1	1		1	1	1		1	1	1		1			1
P13224	Platelet glycoprotein Ib beta chain OS=Homo sapiens GN=GP1BB PE=1 SV=1 - [GP1BB_HUMAN]	206	21.7	9.31	0.2379	1	5	5	106	3	2	2	2	3	3	3	2	2	2	2	1	1		4	5	3	3	4	4		1	2							1		1	2	1						2
P63010	AP-2 complex subunit beta OS=Homo sapiens GN=AP2B1 PE=1 SV=1 - [AP2B1_HUMAN]	937	104.5	5.38	0.3052	1	11	28	106	1		1	2	3	2	3	3	1	2		3		2	1	7	5	6	12	7		3	2	1	2		2	1		1		1		1			1	1		1
Q07960	Rho GTPase-activating protein 1 OS=Homo sapiens GN=ARHGAP1 PE=1 SV=1 - [RHG01_HUMAN]	439	50.4	6.29	0.451	1	16	16	105	2		3	4	3	5	2	2	1	3			2	2	4	6	6	5	8	7	1	3	5	2			1			1	1	1
P23219	Prostaglandin G/H synthase 1 OS=Homo sapiens GN=PTGS1 PE=1 SV=2 - [PGH1_HUMAN]	599	68.6	7.23	0.3239	1	16	16	105	2		3	4	3	2	4	3	2	2		1	2		5	5	3	8	7	11			4	2	2			3		1				2						1
Q16531	DNA damage-binding protein 1 OS=Homo sapiens GN=DDB1 PE=1 SV=1 - [DDB1_HUMAN]	1140	126.9	5.26	0.3211	1	27	27	104	2		2	2	2	1	2	1	1	2	1	1			3	12	5	9	5	7	1	2	3			1	5	1									2
O75368	SH3 domain-binding glutamic acid-rich-like protein OS=Homo sapiens GN=SH3BGRL PE=1 SV=1 - [SH3L1_HUMAN]	114	12.8	5.25	0.9123	1	11	11	104	2		2	3	3	3	3	4	4	2		1	1	4	3	3	5	4	5	5		1	1	1	1	1	2			1		1	1	1	1	1	1			1
P61247	40S ribosomal protein S3a OS=Homo sapiens GN=RPS3A PE=1 SV=2 - [RS3A_HUMAN]	264	29.9	9.73	0.4811	1	17	17	104	1		2	1	3	3	3	2	2	1		4			6	8	8	6	6	6		1	6	2		1	3	1	1				2	2		1		1
P25786	Proteasome subunit alpha type-1 OS=Homo sapiens GN=PSMA1 PE=1 SV=1 - [PSA1_HUMAN]	263	29.5	6.61	0.5399	1	14	14	104			3	2	3	1	3	3	2	3	1			3	7	5	4	7	7	7		1	2	1		1	1	3	1				1	1				2
P50453	Serpin B9 OS=Homo sapiens GN=SERPINB9 PE=1 SV=1 - [SPB9_HUMAN]	376	42.4	5.86	0.484	2	13	15	104			4	3	2	3	1	2	2	2		2		2	6	5	8	7	4	10		2	2	2			1	1				1						2
Q04826	HLA class I histocompatibility antigen, B-40 alpha chain OS=Homo sapiens GN=HLA-B PE=1 SV=1 - [1B40_HUMAN]	362	40.5	6.54	0.2873	7	0	7	103	2		1	3	5	5	2	2	3	2			2	1	2	4	5	6	4	6		1	3				1			1			2
P16671	Platelet glycoprotein 4 OS=Homo sapiens GN=CD36 PE=1 SV=2 - [CD36_HUMAN]	472	53	7.96	0.3432	1	15	15	102	1		1	4	3	4	1	2	2	1		1	1	1	6	6	3	6	6	8	1	2	3	1	2	1							3							1
P20701	Integrin alpha-L OS=Homo sapiens GN=ITGAL PE=1 SV=3 - [ITAL_HUMAN]	1170	128.7	5.63	0.2043	1	22	22	102	3		1	3	1	3	1	2	2	1		1	1	2	6	6	2	7	4	4	1	5	2	2	1		4	1	1			1	1		1
P54920	Alpha-soluble NSF attachment protein OS=Homo sapiens GN=NAPA PE=1 SV=3 - [SNAA_HUMAN]	295	33.2	5.36	0.6305	2	14	14	102	2		2	2	4	2		4	2	2		1	1	1	3	7	7	7	10	7	1	1	5			1	1	1		1			2
Q8WUM4	Programmed cell death 6-interacting protein OS=Homo sapiens GN=PDCD6IP PE=1 SV=1 - [PDC6I_HUMAN]	868	96	6.52	0.4263	1	31	31	102	1		1	2				1	2	1		2			2	5	4	9	8	12	2	2	5	1		3	1	5				1	1	1		1		1
Q99729	Heterogeneous nuclear ribonucleoprotein A/B OS=Homo sapiens GN=HNRNPAB PE=1 SV=2 - [ROAA_HUMAN]	332	36.2	8.21	0.2229	1	6	7	102	2		4	3	4	4	2	2	3	3		1	2	1	3	3	3	4	4	4	1	1	4	1			1	1				1	1				1
P13746	HLA class I histocompatibility antigen, A-11 alpha chain OS=Homo sapiens GN=HLA-A PE=1 SV=1 - [1A11_HUMAN]	365	40.9	6.15	0.3068	2	1	8	102	2		2	3	3	4	1	4	4	4			3	2	5	4	4	6	6	5		2	1	1	1					2		1	1	1	1
P63313	Thymosin beta-10 OS=Homo sapiens GN=TMSB10 PE=1 SV=2 - [TYB10_HUMAN]	44	5	5.36	0.4773	2	4	7	102	3	2	3	5	3	2	3	3	3	2		1	3		4	3	3	3	3	3			1	1		1	2	1	2				1	1		1	2	1	1
Q86VP6	Cullin-associated NEDD8-dissociated protein 1 OS=Homo sapiens GN=CAND1 PE=1 SV=2 - [CAND1_HUMAN]	1230	136.3	5.78	0.2341	1	25	25	102	3		1	1	1	2		3	3	4		1	2	1	4	2	10	7	12	7		4	8	1		1						2				1
P55008	Allograft inflammatory factor 1 OS=Homo sapiens GN=AIF1 PE=1 SV=1 - [AIF1_HUMAN]	147	16.7	6.24	0.585	5	10	12	101	2		2	3	3	2	2	2	2	2	1	1		2	4	4	4	7	5	7	1	1		1		1	1	1		1	1	1	1			1	1
P30447	HLA class I histocompatibility antigen, A-23 alpha chain OS=Homo sapiens GN=HLA-A PE=1 SV=1 - [1A23_HUMAN]	365	40.7	6.34	0.2932	3	0	7	101	1		2	3	4	4	1	3	4	3			2	1	5	6	4	7	7	6		1	2		1					2		1	1		1
O75915	PRA1 family protein 3 OS=Homo sapiens GN=ARL6IP5 PE=1 SV=1 - [PRAF3_HUMAN]	188	21.6	9.77	0.2766	1	6	6	101	3	1	3	3	4	3	2	2	3	2		1	2		5	4	4	5	5	5		1	2	1									3	1
P20340	Ras-related protein Rab-6A OS=Homo sapiens GN=RAB6A PE=1 SV=3 - [RAB6A_HUMAN]	208	23.6	5.54	0.351	8	1	8	101	1	1	1	2	1	2	2	2	2	1		1	2		4	3	3	4	4	2		3	1	2	1							1	1	2	1
Q16555	Dihydropyrimidinase-related protein 2 OS=Homo sapiens GN=DPYSL2 PE=1 SV=1 - [DPYL2_HUMAN]	572	62.3	6.38	0.479	3	18	19	100			4	2	2	1	1	1	1	1		1	1	1	6	5	5	10	9	8	2	4	2	1			1						1	1			1
Q9NUV9	GTPase IMAP family member 4 OS=Homo sapiens GN=GIMAP4 PE=1 SV=1 - [GIMA4_HUMAN]	329	37.5	7.81	0.4438	2	13	14	100	3		5	2	5	3	1	2	1	2	1	2		2	2	4	7	7	7	6	1		1	3					2	3	1		2							1
P05455	Lupus La protein OS=Homo sapiens GN=SSB PE=1 SV=2 - [LA_HUMAN]	408	46.8	7.12	0.4877	1	21	21	100	1		1	4	1	1	1	2	1	2			1	1	4	7	9	7	9	7		1		2		1	1	1	1					2				1
Q12905	Interleukin enhancer-binding factor 2 OS=Homo sapiens GN=ILF2 PE=1 SV=2 - [ILF2_HUMAN]	390	43	5.26	0.3282	1	12	12	99	1		4	4	2	3	2	3	3	3			1		5	3	5	5	6	4	1	2	1			1	1			1	1		1		1	1				1
Q13185	Chromobox protein homolog 3 OS=Homo sapiens GN=CBX3 PE=1 SV=4 - [CBX3_HUMAN]	183	20.8	5.33	0.623	1	6	8	99	3		4	4	3	3	3	4	2	3		1	2	2	6	6	3	6	5	6	1	1		1		2	1	1			1					1
Q13263	Transcription intermediary factor 1-beta OS=Homo sapiens GN=TRIM28 PE=1 SV=5 - [TIF1B_HUMAN]	835	88.5	5.77	0.309	1	23	23	99	1		1			1			1		1	1	1	2	7	5	9	9	11	9	1		3		1	1	1		2	1	1					1	1
P23381	Tryptophan--tRNA ligase, cytoplasmic OS=Homo sapiens GN=WARS PE=1 SV=2 - [SYWC_HUMAN]	471	53.1	6.23	0.3715	1	15	15	99	1		1	1	1	1	1	1	2	1		1	2	1	4	6	8	9	10	11		1	1			3	1		1								1		1
P32119	Peroxiredoxin-2 OS=Homo sapiens GN=PRDX2 PE=1 SV=5 - [PRDX2_HUMAN]	198	21.9	5.97	0.5707	1	9	10	99	3	1	5	2	5	5	2	2	5	2		1	2		5	3	4	5	8	6			3				2		1				2				1		1
Q9UKM9	RNA-binding protein Raly OS=Homo sapiens GN=RALY PE=1 SV=1 - [RALY_HUMAN]	306	32.4	9.17	0.2908	1	10	10	99	5		4	3	3	3	4	3	5	2		2	2		6	6	6	4	4	4		1	6	2			2					1	1	1			2
P46781	40S ribosomal protein S9 OS=Homo sapiens GN=RPS9 PE=1 SV=3 - [RS9_HUMAN]	194	22.6	10.65	0.5103	1	15	15	98	2		3	4	4	3	2	2	2	3		3			3	3	5	5	8	8			3	2			2		1	2			2	2			2
Q9Y678	Coatomer subunit gamma-1 OS=Homo sapiens GN=COPG1 PE=1 SV=1 - [COPG1_HUMAN]	874	97.7	5.47	0.3146	1	19	21	98			2	1		1	1	2	1	2		1		1	2	4	4	8	9	6		5	1	1	1			2	1			1			1				1
P30050	60S ribosomal protein L12 OS=Homo sapiens GN=RPL12 PE=1 SV=1 - [RL12_HUMAN]	165	17.8	9.42	0.6727	2	9	9	97	3		4	4	3	4	2	2	4	1	1	2		3	6	4	5	5	4	3	1	2	3						1		1	1	1						1
Q7L576	Cytoplasmic FMR1-interacting protein 1 OS=Homo sapiens GN=CYFIP1 PE=1 SV=1 - [CYFP1_HUMAN]	1253	145.1	6.9	0.2466	1	18	31	97			2	3	2	1	2	1	1	1		1			5	3	4	8	4	9	1	2	5	5			1	3		1
P55795	Heterogeneous nuclear ribonucleoprotein H2 OS=Homo sapiens GN=HNRNPH2 PE=1 SV=1 - [HNRH2_HUMAN]	449	49.2	6.3	0.314	2	5	13	97	2		1	3	4	3	4	4	3	2	1	1	1	1	6	5	5	6	7	4		1	3						1			1	1	1						1
P62277	40S ribosomal protein S13 OS=Homo sapiens GN=RPS13 PE=1 SV=2 - [RS13_HUMAN]	151	17.2	10.54	0.4371	1	8	8	96	3	1	2	2	2	4	3	3	3	2		1	1		6	5	5	4	6	7			2	2	1	2	1						1			1
Q9P2E9	Ribosome-binding protein 1 OS=Homo sapiens GN=RRBP1 PE=1 SV=4 - [RRBP1_HUMAN]	1410	152.4	8.6	0.2872	2	20	20	96	2		2	2	2	3	3	2	2	3		3	1	1	3	2	3	7	7	6			1	1			3	8	1									4
P01834	Ig kappa chain C region OS=Homo sapiens GN=IGKC PE=1 SV=1 - [IGKC_HUMAN]	106	11.6	5.87	0.8019	1	5	5	95	1			2	2	2	1	2	2	2		1	2	2	3	3	4	2	4	4	1	2				1					1	2
P18085	ADP-ribosylation factor 4 OS=Homo sapiens GN=ARF4 PE=1 SV=3 - [ARF4_HUMAN]	180	20.5	7.14	0.4889	5	3	7	95	1	1	3	1	3	4	2	1	2	2	1	1	1	2	4	3	4	4	4	5	1	1	3							1	1	1	1
Q27J81	Inverted formin-2 OS=Homo sapiens GN=INF2 PE=1 SV=2 - [INF2_HUMAN]	1249	135.5	5.38	0.2778	1	25	25	95	2		1	1	4	1	1	1	2	1		1	2	1	3	7	5	4	6	9	1	4	1	2	1	1	2		1	1					1		1
P43304	Glycerol-3-phosphate dehydrogenase, mitochondrial OS=Homo sapiens GN=GPD2 PE=1 SV=3 - [GPDM_HUMAN]	727	80.8	7.69	0.4663	1	27	27	95	1		2	1	2	2	1	2	2	1		2			6	9	6	6	10	6		6	2	2				1		1				1
O75475	PC4 and SFRS1-interacting protein OS=Homo sapiens GN=PSIP1 PE=1 SV=1 - [PSIP1_HUMAN]	530	60.1	9.13	0.2226	2	10	11	95	2		2	3	3	3	1	1	1	1			2		5	6	7	6	7	7			3			3	2						1			3	1
Q31612	HLA class I histocompatibility antigen, B-73 alpha chain OS=Homo sapiens GN=HLA-B PE=1 SV=1 - [1B73_HUMAN]	363	40.4	6.24	0.2975	2	0	9	95	4			2	4	4	2	1	3	3				2	4	4	5	7	6	8			2	1	1								1		1
P07948	Tyrosine-protein kinase Lyn OS=Homo sapiens GN=LYN PE=1 SV=3 - [LYN_HUMAN]	512	58.5	7.11	0.3379	19	11	15	95			4	1	2	4	2		1	2				1	4	5	6	8	7	8		3	2	3			2						1	1			1
P04839	Cytochrome b-245 heavy chain OS=Homo sapiens GN=CYBB PE=1 SV=2 - [CY24B_HUMAN]	570	65.3	8.63	0.2298	3	15	15	94	1		1	2	3	3	1	2	3	1					3	5	6	7	8	4	1		2	1				2	1				1	1				2	1
P14868	Aspartate--tRNA ligase, cytoplasmic OS=Homo sapiens GN=DARS PE=1 SV=2 - [SYDC_HUMAN]	501	57.1	6.55	0.4591	1	21	21	94	2		2	2	2	2	1		2	1			1		6	6	8	4	5	6	1	1	4	3			1	2	1				1			1			1
P17844	Probable ATP-dependent RNA helicase DDX5 OS=Homo sapiens GN=DDX5 PE=1 SV=1 - [DDX5_HUMAN]	614	69.1	8.92	0.386	1	15	23	94	1		1	2	2	1		1		1			1		5	4	9	9	6	9		3	9	1	1				1	1			2
Q16851	UTP--glucose-1-phosphate uridylyltransferase OS=Homo sapiens GN=UGP2 PE=1 SV=5 - [UGPA_HUMAN]	508	56.9	8.15	0.435	1	20	20	94	2		3	3	1	2	2	1		1			2		3	8	2	4	9	8		1	5	2	1	1	1			1					1		1
P14770	Platelet glycoprotein IX OS=Homo sapiens GN=GP9 PE=1 SV=3 - [GPIX_HUMAN]	177	19	6.34	0.2768	1	6	6	94	2	1	1	3	2	3	2	2	2	4		2	2		3	4	2	3	3	4			2	2	1		1	1	1				2	1	1		1	1	1
P21926	CD9 antigen OS=Homo sapiens GN=CD9 PE=1 SV=4 - [CD9_HUMAN]	228	25.4	7.15	0.2325	1	5	5	94	2	1	4	4	3	4	2	2	3	3			1	2	4	3	4	3	4	4				1		1	2						1				2
P05114	Non-histone chromosomal protein HMG-14 OS=Homo sapiens GN=HMGN1 PE=1 SV=3 - [HMGN1_HUMAN]	100	10.7	9.6	0.28	1	6	6	93	1	1	1	1	3	1	1	2	2	1		1	2	1	5	3	3	3	4	4			1				2	2					1				2	3
Q16836	Hydroxyacyl-coenzyme A dehydrogenase, mitochondrial OS=Homo sapiens GN=HADH PE=1 SV=3 - [HCDH_HUMAN]	314	34.3	8.85	0.293	2	10	10	93	3		3	6	1	5	1	2	3	3		2	3		4	5	5	4	6	6		2	3	2		1		1						1			1	1
P31949	Protein S100-A11 OS=Homo sapiens GN=S100A11 PE=1 SV=2 - [S10AB_HUMAN]	105	11.7	7.12	0.5238	1	6	6	92	2	1	2	3	3	3	3	3	3	3		2	1	2	3	4	2	4	4	4	1	1	1	1			1					2	2
P53999	Activated RNA polymerase II transcriptional coactivator p15 OS=Homo sapiens GN=SUB1 PE=1 SV=3 - [TCP4_HUMAN]	127	14.4	9.6	0.5512	1	10	10	92	3		3	5	3	2	4	4	3	5		1	2	1	5	4	4	5	2	6		1	1			1	2					1	1	1			1			1
P12236	ADP/ATP translocase 3 OS=Homo sapiens GN=SLC25A6 PE=1 SV=4 - [ADT3_HUMAN]	298	32.8	9.74	0.3523	3	2	12	92			2	3	3	2	3	1	2	1		1		1	1	5	6	8	6	7			3	3	2		1					1	1	2
Q95604	HLA class I histocompatibility antigen, Cw-17 alpha chain OS=Homo sapiens GN=HLA-C PE=1 SV=1 - [1C17_HUMAN]	372	41.2	6.8	0.3226	1	1	8	91	4		1	2	3	3	3	1	2	2				2	5	4	3	6	6	6		2	1	1	1							1	1		1
Q9Y6N5	Sulfide:quinone oxidoreductase, mitochondrial OS=Homo sapiens GN=SQRDL PE=1 SV=1 - [SQRD_HUMAN]	450	49.9	9.11	0.4622	1	17	17	91	2		2	1	2	1			1				2	1	5	4	9	6	11	11		1	4	1	1	1	3	1					1	1			1
P07108	Acyl-CoA-binding protein OS=Homo sapiens GN=DBI PE=1 SV=2 - [ACBP_HUMAN]	87	10	6.57	0.6437	1	5	5	90	3		4	2	2	4	1	3	3	3		2	1	1	2	2	4	5	5	4			1	1	1	1	1	1		1			1	1	1			1		1
P22087	rRNA 2'-O-methyltransferase fibrillarin OS=Homo sapiens GN=FBL PE=1 SV=2 - [FBRL_HUMAN]	321	33.8	10.18	0.4393	1	11	11	90	1		2	1	4	5	3	2	1	1	1				4	4	7	5	7	6		1	1				2	3		1			1				1	2		1
P00505	Aspartate aminotransferase, mitochondrial OS=Homo sapiens GN=GOT2 PE=1 SV=3 - [AATM_HUMAN]	430	47.5	9.01	0.4419	1	17	17	89	2		2	3	2	2	2	1	1	1			1	2	1	7	6	7	6	8		2	3	2	1			1		1				1	1			1
P15880	40S ribosomal protein S2 OS=Homo sapiens GN=RPS2 PE=1 SV=2 - [RS2_HUMAN]	293	31.3	10.24	0.3515	1	12	12	89	1		2	1	3	3	1	1	2	1			1	2	7	6	6	6	9	5		1	2		1		1			1		2					1
P38919	Eukaryotic initiation factor 4A-III OS=Homo sapiens GN=EIF4A3 PE=1 SV=4 - [IF4A3_HUMAN]	411	46.8	6.73	0.326	1	12	15	89	1	1	1	2	3	3	1	2	4	2		1	1		5	5	2	8	5	6				1		1	2	3	2	1				1		1	1	1
P31939	Bifunctional purine biosynthesis protein PURH OS=Homo sapiens GN=ATIC PE=1 SV=3 - [PUR9_HUMAN]	592	64.6	6.71	0.4172	1	19	19	89			1	1	2	2	2	1	1	1				3	6	6	8	5	6	6		3	1	3	2		1	2	1		1			1				1
Q9UHD8	Septin-9 OS=Homo sapiens GN=SEPT9 PE=1 SV=2 - [SEPT9_HUMAN]	586	65.4	8.97	0.256	1	12	12	88	3		1	2	1	2	2	1	2	1			3		4	4	4	4	5	5	1		5	2		1			1		1	1	1			1
P38606	V-type proton ATPase catalytic subunit A OS=Homo sapiens GN=ATP6V1A PE=1 SV=2 - [VATA_HUMAN]	617	68.3	5.52	0.3177	1	17	17	88	3		2		1	1		1	1	1				2	4	6	6	11	8	11		2	1	2				1	2						1
P49407	Beta-arrestin-1 OS=Homo sapiens GN=ARRB1 PE=1 SV=2 - [ARRB1_HUMAN]	418	47	6.2	0.4258	3	11	14	87	2		4	4	2	1	2		1	1		1	1	1	6	4	7	7	7	6	1	1	4				1			1							1	1
Q3ZCW2	Galectin-related protein OS=Homo sapiens GN=LGALSL PE=1 SV=2 - [LEGL_HUMAN]	172	19	5.35	0.4128	1	7	7	87	4		2	3	4	4	2	4	4	3	2			2	3	5	4	5	4	3	1				2		1	1		1							1			1
Q9NR12	PDZ and LIM domain protein 7 OS=Homo sapiens GN=PDLIM7 PE=1 SV=1 - [PDLI7_HUMAN]	457	49.8	8.41	0.3042	1	15	15	87	1		1	3	1	1	2	4	3	3				3	1	4	4	7	6	6		1	4				1	1		1		1	2				1
Q9Y2Q3	Glutathione S-transferase kappa 1 OS=Homo sapiens GN=GSTK1 PE=1 SV=3 - [GSTK1_HUMAN]	226	25.5	8.41	0.4336	1	8	8	87	1	1	5	2	2	4	1	2	1	3	1	1	1	2	4	5	5	6	6	6		3	1		1	1	1	2								1		1
P61088	Ubiquitin-conjugating enzyme E2 N OS=Homo sapiens GN=UBE2N PE=1 SV=1 - [UBE2N_HUMAN]	152	17.1	6.57	0.5197	2	9	9	86	4		2	2	4	3	2	2	3	2			1	1	3	3	3	3	7	4	1	1	1			1	1	1	1		1	1	1	1				1	1
O75643	U5 small nuclear ribonucleoprotein 200 kDa helicase OS=Homo sapiens GN=SNRNP200 PE=1 SV=2 - [U520_HUMAN]	2136	244.4	6.06	0.1442	1	25	25	86				2	1					1		1			5	6	4	5	9	8		1	3	1	1		3	1	3	1					1		1
Q14344	Guanine nucleotide-binding protein subunit alpha-13 OS=Homo sapiens GN=GNA13 PE=1 SV=2 - [GNA13_HUMAN]	377	44	8	0.3607	2	13	15	86	2		2	1	2	1	2	1	2	2		1	1		3	4	4	3	6	6		2	4	2			1	2		2		1	1	1
P48426	Phosphatidylinositol 5-phosphate 4-kinase type-2 alpha OS=Homo sapiens GN=PIP4K2A PE=1 SV=2 - [PI42A_HUMAN]	406	46.2	6.99	0.3645	1	11	19	86	2		3	3	1	3	1	1	1	1		1	2	1	3	3	5	8	6	11			3	1		1	1	1	1				2
P43243	Matrin-3 OS=Homo sapiens GN=MATR3 PE=1 SV=2 - [MATR3_HUMAN]	847	94.6	6.25	0.2385	1	19	19	85			3	1	3	1	1						1		3	4	4	6	6	11	1	1	3	1	1	1	1	1	1		1			1			1
P35659	Protein DEK OS=Homo sapiens GN=DEK PE=1 SV=1 - [DEK_HUMAN]	375	42.6	8.56	0.336	1	16	16	85	1		4	2	2	1	3	1	1	1	1			2	5	4	5	5	5	5		1	3				2		2									1	1
Q86YW5	Trem-like transcript 1 protein OS=Homo sapiens GN=TREML1 PE=1 SV=2 - [TRML1_HUMAN]	311	32.7	6.05	0.1061	1	3	3	85	3		3	3	1	2	3	2	1	2			1	1	2	2	2	2	3	3		1				1	1					1				1
O14745	Na(+)/H(+) exchange regulatory cofactor NHE-RF1 OS=Homo sapiens GN=SLC9A3R1 PE=1 SV=4 - [NHRF1_HUMAN]	358	38.8	5.77	0.4022	1	13	13	84	1		2	1	1	1			1	1			1	1	4	3	5	5	6	4	2	3	2	1			1	2		1	1	1			1		1
P01137	Transforming growth factor beta-1 OS=Homo sapiens GN=TGFB1 PE=1 SV=2 - [TGFB1_HUMAN]	390	44.3	8.53	0.4154	2	16	16	84			3	1	2	3	1	1	1				2	2	3	4	6	5	8	5	1	3	1	2	1					1	1			1
P17655	Calpain-2 catalytic subunit OS=Homo sapiens GN=CAPN2 PE=1 SV=6 - [CAN2_HUMAN]	700	79.9	4.98	0.3729	2	19	20	84	2		1	1	1	1	1							1	8	7	6	5	5	4	2		2	3	2		2	3			1			1
P53618	Coatomer subunit beta OS=Homo sapiens GN=COPB1 PE=1 SV=3 - [COPB_HUMAN]	953	107.1	6.05	0.3515	1	23	23	84				1	1	1	1								1	1	7	9	5	7	2	3	2		2		1		1	1	1				1				1
Q6P2Q9	Pre-mRNA-processing-splicing factor 8 OS=Homo sapiens GN=PRPF8 PE=1 SV=2 - [PRP8_HUMAN]	2335	273.4	8.84	0.1546	7	32	33	84	1		2	3	1	3				1				1	2	2	4	4	7	5	1	2	6	3		1	2	1		1			1	1	1
Q92945	Far upstream element-binding protein 2 OS=Homo sapiens GN=KHSRP PE=1 SV=4 - [FUBP2_HUMAN]	711	73.1	7.3	0.3474	1	14	19	84	1		4										1	3	5	5	7	7	7	6	1	3	5	2				1				3						1	1
Q9Y624	Junctional adhesion molecule A OS=Homo sapiens GN=F11R PE=1 SV=1 - [JAM1_HUMAN]	299	32.6	7.9	0.4381	1	11	11	84	2		1	2	2	2	2	1	2	2			1	3	4	3	4	1	5	6	2	2	2	2	1						1			1
P11940	Polyadenylate-binding protein 1 OS=Homo sapiens GN=PABPC1 PE=1 SV=2 - [PABP1_HUMAN]	636	70.6	9.5	0.2704	6	18	18	84	1		2	3	2	2			1	2			1	1	2	7	4	8	4	7		3	4	1		1	2			1				1	1					1
P42224	Signal transducer and activator of transcription 1-alpha/beta OS=Homo sapiens GN=STAT1 PE=1 SV=2 - [STAT1_HUMAN]	750	87.3	6.05	0.3333	1	22	22	84			2	3	1		3	1	2	2					4	3	1	4	5	3		3	2		1		1	5	2	1								3	1
P54577	Tyrosine--tRNA ligase, cytoplasmic OS=Homo sapiens GN=YARS PE=1 SV=4 - [SYYC_HUMAN]	528	59.1	7.05	0.4223	3	22	22	84							1								3	5	4	7	6	7		1	4	3		1	3	4	1	1							1		1
Q9UI08	Ena/VASP-like protein OS=Homo sapiens GN=EVL PE=1 SV=2 - [EVL_HUMAN]	416	44.6	8.84	0.4519	1	16	16	84			1	3				1	1	1		1	1	1	4	3	7	4	7	7			1			1	3	3					1				2	1
Q16666	Gamma-interferon-inducible protein 16 OS=Homo sapiens GN=IFI16 PE=1 SV=3 - [IF16_HUMAN]	785	88.2	9.28	0.3669	1	23	25	83	2				1					1	1			1	2	3	4	6	6	6	1	3	1	1	2	1	1	1	2			1	1		1	1			1
O15400	Syntaxin-7 OS=Homo sapiens GN=STX7 PE=1 SV=4 - [STX7_HUMAN]	261	29.8	5.55	0.341	1	8	8	83	3		2	4	3	2	1	2		1		1	2	2	6	7	6	6	6	4		1	4	1								1						1
P51858	Hepatoma-derived growth factor OS=Homo sapiens GN=HDGF PE=1 SV=1 - [HDGF_HUMAN]	240	26.8	4.73	0.425	2	11	12	83	2		1	1	2	2	2	2	2	3			3	1	5	4	5	7	7	6		1	3	1	1	2	1		1								1
Q96E39	RNA binding motif protein, X-linked-like-1 OS=Homo sapiens GN=RBMXL1 PE=1 SV=1 - [RMXL1_HUMAN]	390	42.1	9.89	0.2821	2	1	12	83	1		4	2	2	2	3	3	3	2		2	1	2	2	3	5	3	6	7		2		2	1			1				1
Q14644	Ras GTPase-activating protein 3 OS=Homo sapiens GN=RASA3 PE=1 SV=3 - [RASA3_HUMAN]	834	95.6	7.15	0.3177	1	22	23	82			1	2	1	2		2		1		1	1	1	4	4	7	2	5	6	1	2	3	2	1	1	2	1		1	1		1					1
P04792	Heat shock protein beta-1 OS=Homo sapiens GN=HSPB1 PE=1 SV=2 - [HSPB1_HUMAN]	205	22.8	6.4	0.678	1	13	13	82	2		3	1	2	3	1	1	1	2	1		2	1	5	4	3	6	6	8			3	2		1	1			1			1			1	1
Q6P179	Endoplasmic reticulum aminopeptidase 2 OS=Homo sapiens GN=ERAP2 PE=1 SV=2 - [ERAP2_HUMAN]	960	110.4	6.71	0.2198	1	21	21	82	1		1	2	1	2								1	4	4	3	5	4	7		2	2	2			1	2	2	1				1				1
P30086	Phosphatidylethanolamine-binding protein 1 OS=Homo sapiens GN=PEBP1 PE=1 SV=3 - [PEBP1_HUMAN]	187	21	7.53	0.4225	1	7	7	82	3		3	3	4	2	3	3	3	1		1	3	2	6	6	4	4	4	5			1			1	1	1				1	1				1	1
P30504	HLA class I histocompatibility antigen, Cw-4 alpha chain OS=Homo sapiens GN=HLA-C PE=1 SV=1 - [1C04_HUMAN]	366	41	6.47	0.265	2	0	8	82	2		3	2	3	3	3	2	2	3			1	1	4	2	2	6	4	5		2	2	1								1	2
P50148	Guanine nucleotide-binding protein G(q) subunit alpha OS=Homo sapiens GN=GNAQ PE=1 SV=4 - [GNAQ_HUMAN]	359	42.1	5.68	0.4123	3	12	13	82	2		2	3	4	2	2	2	2				1	3	6	4	7	7	7	6		3		2		1	1							1
P13804	Electron transfer flavoprotein subunit alpha, mitochondrial OS=Homo sapiens GN=ETFA PE=1 SV=1 - [ETFA_HUMAN]	333	35.1	8.38	0.4715	1	12	12	81	1		1	3	1	2		1	1	3			2	1	2	6	5	8	5	5	3	4					1				1	1
P49748	Very long-chain specific acyl-CoA dehydrogenase, mitochondrial OS=Homo sapiens GN=ACADVL PE=1 SV=1 - [ACADV_HUMAN]	655	70.3	8.75	0.4183	1	20	20	81			2	2	1	3	1			2			1		5	3	6	5	8	3	3	3	6					2			1	1	1						1
P04080	Cystatin-B OS=Homo sapiens GN=CSTB PE=1 SV=2 - [CYTB_HUMAN]	98	11.1	7.56	0.6735	1	6	6	81	2		3	1	2	3	3	2	2	2	1			1	3	2	2	3	4	3		1						1	2	1								1	1	1
P51659	Peroxisomal multifunctional enzyme type 2 OS=Homo sapiens GN=HSD17B4 PE=1 SV=3 - [DHB4_HUMAN]	736	79.6	8.84	0.3981	1	25	25	81	1			1	1	2			1	1			1	2	6	3	7	4	8	3		2	4	2	2		2	1	1	1		2		1	1
Q9UJ70	N-acetyl-D-glucosamine kinase OS=Homo sapiens GN=NAGK PE=1 SV=4 - [NAGK_HUMAN]	344	37.4	6.24	0.3256	1	10	10	81	1		3	3	3	2	2	3	3	2	1		1	1	4	4	4	3	4	4		1		1	1		2	1	2	1					2
P10599	Thioredoxin OS=Homo sapiens GN=TXN PE=1 SV=3 - [THIO_HUMAN]	105	11.7	4.92	0.5143	1	5	5	81	1		2	3	3	2	3	2	2	4	1	2	1	1	5	4	5	5	5	4		2	4										4							1
P20718	Granzyme H OS=Homo sapiens GN=GZMH PE=1 SV=1 - [GRAH_HUMAN]	246	27.3	9.79	0.3537	3	11	11	81	2		1	1	2	4	1			1			1		3	4	5	6	7	6			3			1	1	1										1
O60234	Glia maturation factor gamma OS=Homo sapiens GN=GMFG PE=1 SV=1 - [GMFG_HUMAN]	142	16.8	5.26	0.5915	1	4	6	80	2		4	3	2	3	1	2	2	2			1	2	4	2	6	5	6	4	1	3	3									2	1
P29144	Tripeptidyl-peptidase 2 OS=Homo sapiens GN=TPP2 PE=1 SV=4 - [TPP2_HUMAN]	1249	138.3	6.32	0.2594	1	32	32	80	1		1			2		2		2			1	1	2	4	4	2	7	9	1	2	2	2	1	1	2	1									1	1	1
Q14005	Pro-interleukin-16 OS=Homo sapiens GN=IL16 PE=1 SV=4 - [IL16_HUMAN]	1332	141.7	8.06	0.1562	2	16	16	80	2		2	1	1	1	2	1					1	3	4	3	5	3	5	8	2	2	2	1	2						1	1	2	1		1
P62899	60S ribosomal protein L31 OS=Homo sapiens GN=RPL31 PE=1 SV=1 - [RL31_HUMAN]	125	14.5	10.54	0.312	1	5	5	80	2			2	3	2	1	2	3	2	1	1	1		4	4	3	4	3	3			1	1				1	1	2	1							1		1
Q02878	60S ribosomal protein L6 OS=Homo sapiens GN=RPL6 PE=1 SV=3 - [RL6_HUMAN]	288	32.7	10.58	0.4271	1	14	14	80	3		3	3	2	4	2	1	2	3		2	1		5	5	3	3	3	6		1	2			1			3	1			2
Q9HAV0	Guanine nucleotide-binding protein subunit beta-4 OS=Homo sapiens GN=GNB4 PE=1 SV=3 - [GBB4_HUMAN]	340	37.5	6	0.3765	1	5	9	80	2	1	2	2	3	2	2	2	3	3		1	2	2	2	4	4	4	4	5		1	2						1	1		1	1							1
O00483	NADH dehydrogenase [ubiquinone] 1 alpha subcomplex subunit 4 OS=Homo sapiens GN=NDUFA4 PE=1 SV=1 - [NDUA4_HUMAN]	81	9.4	9.38	0.5556	1	5	5	80	3	1	2	3	4	3	4	2	3	3		1	2	1	4	5	3	5	4	5			3	2									1
P30501	HLA class I histocompatibility antigen, Cw-2 alpha chain OS=Homo sapiens GN=HLA-C PE=1 SV=1 - [1C02_HUMAN]	366	41.1	6.11	0.1967	2	0	5	80	3		1	3	4	4	3	2	3	3			1	1	3	2	3	5	3	5			2	1	1								2		1
P50995	Annexin A11 OS=Homo sapiens GN=ANXA11 PE=1 SV=1 - [ANX11_HUMAN]	505	54.4	7.65	0.2812	2	13	13	80	2		2	3	2	3	2	1	2	2				2	5	5	8	6	7	6		2	3	2		1			1							1
P54819	Adenylate kinase 2, mitochondrial OS=Homo sapiens GN=AK2 PE=1 SV=2 - [KAD2_HUMAN]	239	26.5	7.81	0.5105	1	11	11	80	1		3	4	2	3	2	2	1	2			3	1	6	2	7	4	8	6		1	1	1			2					1					1
P12270	Nucleoprotein TPR OS=Homo sapiens GN=TPR PE=1 SV=3 - [TPR_HUMAN]	2363	267.1	5.02	0.1972	2	39	39	80						1								1	2	5	4	4	3	7		1	6	1	1	1	5	3	3								1
O95716	Ras-related protein Rab-3D OS=Homo sapiens GN=RAB3D PE=1 SV=1 - [RAB3D_HUMAN]	219	24.3	4.93	0.3059	9	2	6	79	1	1	1	1	2	1	1	1	1	1			1		2	2	3	3	3	2	1		2	2									1	2
P60900	Proteasome subunit alpha type-6 OS=Homo sapiens GN=PSMA6 PE=1 SV=1 - [PSA6_HUMAN]	246	27.4	6.76	0.5041	1	11	11	79	3		2	2	3	2	1	1	1	1				1	6	3	5	4	5	6		2	4	2			2			1			2				1
P62906	60S ribosomal protein L10a OS=Homo sapiens GN=RPL10A PE=1 SV=2 - [RL10A_HUMAN]	217	24.8	9.94	0.424	1	11	11	79	1		5	2	3	2	3	2	1	1		1		1	3	5	6	3	5	5			1	1		2	2	2		1						1	1			1
P38117	Electron transfer flavoprotein subunit beta OS=Homo sapiens GN=ETFB PE=1 SV=3 - [ETFB_HUMAN]	255	27.8	8.1	0.5529	1	14	14	79	1		3	2	2	2	1	1		3		1	1	1	3	6	2	5	5	6		1	3		1		2	1				2			1		1		1
P62241	40S ribosomal protein S8 OS=Homo sapiens GN=RPS8 PE=1 SV=2 - [RS8_HUMAN]	208	24.2	10.32	0.5288	1	10	10	79	1		2	1	6	2	2	1	2	2					4	4	6	5	5	5		2	3	1		1		1	1					1
O76074	cGMP-specific 3',5'-cyclic phosphodiesterase OS=Homo sapiens GN=PDE5A PE=1 SV=2 - [PDE5A_HUMAN]	875	99.9	6.09	0.2217	1	18	18	78	2		3	2	1	2	1	2	1	1			1		3	3	7	6	3	6	1	3	3	2		2				1	1			1
P50570	Dynamin-2 OS=Homo sapiens GN=DNM2 PE=1 SV=2 - [DYN2_HUMAN]	870	98	7.44	0.3437	1	14	26	78			3	1	2	3				1		1			3	5	3	4	6	5	1	1	4	4	2		1			1			1	1
P07947	Tyrosine-protein kinase Yes OS=Homo sapiens GN=YES1 PE=1 SV=3 - [YES_HUMAN]	543	60.8	6.74	0.1657	19	1	9	78	1		4	2	3	5	2	1	1	1			1	1	2	4	5	6	5	3			4	3									1	1
P18621	60S ribosomal protein L17 OS=Homo sapiens GN=RPL17 PE=1 SV=3 - [RL17_HUMAN]	184	21.4	10.17	0.4239	2	8	9	78	1		4	1	2	3	1	2	1	3	1	1	1		4	4	4	5	4	6			2		2	1		1							1	1		1
Q09028	Histone-binding protein RBBP4 OS=Homo sapiens GN=RBBP4 PE=1 SV=3 - [RBBP4_HUMAN]	425	47.6	4.89	0.2376	1	3	10	78	1		1		2	2	2	1		2	1	1		1	3	4	2	3	4	3			4	2					1			1		2					1
Q9UII2	ATPase inhibitor, mitochondrial OS=Homo sapiens GN=ATPIF1 PE=1 SV=1 - [ATIF1_HUMAN]	106	12.2	9.35	0.3679	1	6	6	78	3		1	3	3	4	3	4	3	3	1	3		1	2	4	4	4	4	4			2	1			1						1	1		1	1	1
P07954	Fumarate hydratase, mitochondrial OS=Homo sapiens GN=FH PE=1 SV=3 - [FUMH_HUMAN]	510	54.6	8.76	0.3412	3	13	14	77	1		2	2			2	2	1	1			1	2	4	3	4	4	6	4	1	1		2	1		1	1	1				1		2		1		1
P25789	Proteasome subunit alpha type-4 OS=Homo sapiens GN=PSMA4 PE=1 SV=1 - [PSA4_HUMAN]	261	29.5	7.72	0.4751	2	11	11	77	1		2	2	2	2	1	2	2	2		1	2	2	5	4	3	4	7	5	1	2	2	1			1					1	1
Q96QK1	Vacuolar protein sorting-associated protein 35 OS=Homo sapiens GN=VPS35 PE=1 SV=2 - [VPS35_HUMAN]	796	91.6	5.49	0.201	2	13	13	77	2		1	2	2	1	1	1	1	2	1	1		2	5	4	6	8	9	9	1	3	1	1		1	1
Q96FW1	Ubiquitin thioesterase OTUB1 OS=Homo sapiens GN=OTUB1 PE=1 SV=2 - [OTUB1_HUMAN]	271	31.3	4.94	0.4354	1	10	10	77			3	2	2	2	1	1	1	2	1	1	1	1	3	5	5	5	7	6		2	2				2	1		2										1
Q9NR31	GTP-binding protein SAR1a OS=Homo sapiens GN=SAR1A PE=1 SV=1 - [SAR1A_HUMAN]	198	22.4	6.68	0.5909	2	10	11	77	1			1	3	3	1	3	1	1	1	1			3	3	5	8	5	7		1	1		1			1				2		1	1
P48444	Coatomer subunit delta OS=Homo sapiens GN=ARCN1 PE=1 SV=1 - [COPD_HUMAN]	511	57.2	6.21	0.3268	1	19	19	76	3		1		5	1	1	1	1		1	2			2	6	5	4	5	5		1	1	1			2	2		1			1				1
Q04837	Single-stranded DNA-binding protein, mitochondrial OS=Homo sapiens GN=SSBP1 PE=1 SV=1 - [SSBP_HUMAN]	148	17.2	9.6	0.6622	1	10	10	76	2		2	1	3	2	2	3	2	2	1		1	1	4	5	5	5	7	7		1	1							1		1
P01893	Putative HLA class I histocompatibility antigen, alpha chain H OS=Homo sapiens GN=HLA-H PE=5 SV=3 - [HLAH_HUMAN]	362	40.9	6.3	0.1575	2	0	4	76	2		2	3	3	3	2	3	4	4			1	2	3	2	2	3	3	4		1	1		1							1	1		1
P09622	Dihydrolipoyl dehydrogenase, mitochondrial OS=Homo sapiens GN=DLD PE=1 SV=2 - [DLDH_HUMAN]	509	54.1	7.85	0.1807	1	8	8	76	1		3	2	3	3	3		1	1	1	1			4	5	5	6	5	5		1	4	1			2	1									1
P84103	Serine/arginine-rich splicing factor 3 OS=Homo sapiens GN=SRSF3 PE=1 SV=1 - [SRSF3_HUMAN]	164	19.3	11.65	0.3537	1	6	7	76	3		4	3	2	4	2	2	2	2			1	1	2	2	1	3	2	4		1	2	1	3	1								1	2	1
Q16539	Mitogen-activated protein kinase 14 OS=Homo sapiens GN=MAPK14 PE=1 SV=3 - [MK14_HUMAN]	360	41.3	5.78	0.5389	9	13	14	76	1		2	1	2	1	1	1	1	2					3	3	3	3	6	4		1	1	2		2	1						1			1		2
P01876	Ig alpha-1 chain C region OS=Homo sapiens GN=IGHA1 PE=1 SV=2 - [IGHA1_HUMAN]	353	37.6	6.51	0.3343	2	9	9	75	2		2	1	3		2	1	1	1				3	4	5	5	6	6	5		2	2	3	1							1		1
P36871	Phosphoglucomutase-1 OS=Homo sapiens GN=PGM1 PE=1 SV=3 - [PGM1_HUMAN]	562	61.4	6.76	0.3523	1	19	19	75	2		1	1	2	2	1	1	1	1	1		1		1	3	7	5	6	8		3	3	1			2	1					1	1			1
Q96AX2	Ras-related protein Rab-37 OS=Homo sapiens GN=RAB37 PE=1 SV=3 - [RAB37_HUMAN]	223	24.8	6.35	0.4126	7	7	8	75	1	1	2	1	1	1	1	1	1	1			1		2	2	3	2	2	2		1	1	1	1				1				1	1
Q96E17	Ras-related protein Rab-3C OS=Homo sapiens GN=RAB3C PE=2 SV=1 - [RAB3C_HUMAN]	227	25.9	5.24	0.2555	8	1	5	75	1	1	1	1	1	1	1	1	1	1			1		2	1	2	4	3	2			1	2									1	2
Q8WYJ6	Septin-1 OS=Homo sapiens GN=SEPT1 PE=1 SV=2 - [SEPT1_HUMAN]	367	41.9	5.8	0.3052	1	9	9	75			2	2	3	3		2	2	2	1				4	2	7	4	5	6			1				2	1	2				1						1
P00390	Glutathione reductase, mitochondrial OS=Homo sapiens GN=GSR PE=1 SV=2 - [GSHR_HUMAN]	522	56.2	8.5	0.3889	2	13	13	74	2		2	2	2	1	2		1					2	3	5	8	3	6	3	1	1	4	1			2	1		2			1					1
Q9UH99	SUN domain-containing protein 2 OS=Homo sapiens GN=SUN2 PE=1 SV=3 - [SUN2_HUMAN]	717	80.3	6.73	0.3975	2	18	18	74	1		2	1	2		1		1						5	5	7	5	7	5	1	1	3	1		1	1	1		2					1
P18464	HLA class I histocompatibility antigen, B-51 alpha chain OS=Homo sapiens GN=HLA-B PE=1 SV=1 - [1B51_HUMAN]	362	40.5	6.39	0.2569	10	0	7	74	2		2	1	4	4	2	2	2	3			2	1	4	3	2	5	5	4		1	2	1			1			1		1	1
P35637	RNA-binding protein FUS OS=Homo sapiens GN=FUS PE=1 SV=1 - [FUS_HUMAN]	526	53.4	9.36	0.1673	1	6	10	74	2		4	3	1	2	1	3	2	1		2	2	2	5	5	4	4	3	4		1	1			1				1		1	2
Q92888	Rho guanine nucleotide exchange factor 1 OS=Homo sapiens GN=ARHGEF1 PE=1 SV=2 - [ARHG1_HUMAN]	912	102.4	5.66	0.3026	2	26	26	74						1			1	1					3	3	8	3	9	11		1	4			1			2	1						1			1	1
Q96C24	Synaptotagmin-like protein 4 OS=Homo sapiens GN=SYTL4 PE=1 SV=2 - [SYTL4_HUMAN]	671	76	8.98	0.2891	1	18	18	74	3		2	1	1	2	1		2				1		3	6	7	8	7	4			2	1			2	1						1			2
Q99623	Prohibitin-2 OS=Homo sapiens GN=PHB2 PE=1 SV=2 - [PHB2_HUMAN]	299	33.3	9.83	0.612	1	18	18	74	2		1	2	1	2			1			1	1		3	3	5	6	5	10		2	3	1			1	2							1
P42768	Wiskott-Aldrich syndrome protein OS=Homo sapiens GN=WAS PE=1 SV=4 - [WASP_HUMAN]	502	52.9	6.64	0.2251	1	10	10	73			1	1	3	1	2	1	1	1		1	2		3	3	5	3	3	4	1	3	1	2		1			1			1	1	1
P31942	Heterogeneous nuclear ribonucleoprotein H3 OS=Homo sapiens GN=HNRNPH3 PE=1 SV=2 - [HNRH3_HUMAN]	346	36.9	6.87	0.2948	3	7	8	73	1		1	4	3	2	4	2	1	1		1	1	2	5	3	3	2	5	7		2	2	1			1			1		1		1
P50502	Hsc70-interacting protein OS=Homo sapiens GN=ST13 PE=1 SV=2 - [F10A1_HUMAN]	369	41.3	5.27	0.3171	3	12	12	73	2			2	1	3	1	3	3	3		2	1	1	3	3	5	5	4	5		3	3	1					1	1		2	1							1
P46109	Crk-like protein OS=Homo sapiens GN=CRKL PE=1 SV=1 - [CRKL_HUMAN]	303	33.8	6.74	0.4455	1	12	12	72			4	1	2	2	2	1	1	1			1		3	4	4	4	4	4	1	1		1	2	1	1	1	1	1							1	1
P62316	Small nuclear ribonucleoprotein Sm D2 OS=Homo sapiens GN=SNRPD2 PE=1 SV=1 - [SMD2_HUMAN]	118	13.5	9.91	0.6186	1	9	9	72	1		4		1	1	1	1	1	1			2	1	6	4	3	5	2	5	1		2	1			1		1								1
P22694	cAMP-dependent protein kinase catalytic subunit beta OS=Homo sapiens GN=PRKACB PE=1 SV=2 - [KAPCB_HUMAN]	351	40.6	8.78	0.4387	2	4	12	72	1		3	1	1	2	2	1	1	1		1		1	6	3	6	3	4	6				1			2	2	1	1							1	1
O14773	Tripeptidyl-peptidase 1 OS=Homo sapiens GN=TPP1 PE=1 SV=2 - [TPP1_HUMAN]	563	61.2	6.48	0.1687	1	7	7	72	1		1	2	2	3	2	1	2	1		2			2	3	3	4	4	3		1		1	1			2	2									2	1
P02749	Beta-2-glycoprotein 1 OS=Homo sapiens GN=APOH PE=1 SV=3 - [APOH_HUMAN]	345	38.3	7.97	0.287	1	9	9	72	2		2	2	2	1	2	1	1	1			1	3	2	4	4	6	5	6			1		2	2									1
P00441	Superoxide dismutase [Cu-Zn] OS=Homo sapiens GN=SOD1 PE=1 SV=2 - [SODC_HUMAN]	154	15.9	6.13	0.4481	1	9	9	71	2	1	2	1	2	2	4	1	1	2		3		1	2	3	4	4	3	3		1		1			1	2	1			1		1			1		1
P14678	Small nuclear ribonucleoprotein-associated proteins B and B' OS=Homo sapiens GN=SNRPB PE=1 SV=2 - [RSMB_HUMAN]	240	24.6	11.19	0.25	2	7	7	71	1		2	3	1	3	2	2	2	3	1	2			3	4	4	6	4	2			2						1				2
P62263	40S ribosomal protein S14 OS=Homo sapiens GN=RPS14 PE=1 SV=3 - [RS14_HUMAN]	151	16.3	10.05	0.4106	1	8	8	71	2		3	2	2	3	3	2	2	2		2	1		4	3	5	3	3	3		1	1	1			3	2					1				1
Q13043	Serine/threonine-protein kinase 4 OS=Homo sapiens GN=STK4 PE=1 SV=2 - [STK4_HUMAN]	487	55.6	5.07	0.3634	1	11	15	71	1				2	2	1		1		1		2		3	4	6	8	5	6		1				1	1	3	1							1
Q8NBS9	Thioredoxin domain-containing protein 5 OS=Homo sapiens GN=TXNDC5 PE=1 SV=2 - [TXND5_HUMAN]	432	47.6	5.97	0.2778	1	12	12	71	1		2	1	2	3	1	2	2	2		1		2	1	4	3	4	6	6		1	4		1		1	1					2		1
O15117	FYN-binding protein OS=Homo sapiens GN=FYB PE=1 SV=2 - [FYB_HUMAN]	783	85.3	6.48	0.2324	1	17	17	70	2		1	1	2	1	1	1	2	1		1	1	1	5	3	3	5	7	4		1	2		1	1	2	1	1						1	1			1
P09525	Annexin A4 OS=Homo sapiens GN=ANXA4 PE=1 SV=4 - [ANXA4_HUMAN]	319	35.9	6.13	0.4702	1	14	15	70			2	1		1	1		1			1	1	2	4	8	6	4	5	8		2	6	4
Q96G03	Phosphoglucomutase-2 OS=Homo sapiens GN=PGM2 PE=1 SV=4 - [PGM2_HUMAN]	612	68.2	6.73	0.4134	1	24	25	70			1	1	1	1								1	1	5	4	5	5	9		2	5	3	2	1	2		1					2
Q9BUJ2	Heterogeneous nuclear ribonucleoprotein U-like protein 1 OS=Homo sapiens GN=HNRNPUL1 PE=1 SV=2 - [HNRL1_HUMAN]	856	95.7	6.92	0.2336	1	15	15	69	1		1	1	2	2	1		1				1		3	2	3	4	4	3	1		2	3	3	3					1					1
P13073	Cytochrome c oxidase subunit 4 isoform 1, mitochondrial OS=Homo sapiens GN=COX4I1 PE=1 SV=1 - [COX41_HUMAN]	169	19.6	9.51	0.497	1	11	11	69	2		3	3	2	2	3	2	3	4		1	2	1	2	2	3	2	5	7			2		1				2	2										1
P11215	Integrin alpha-M OS=Homo sapiens GN=ITGAM PE=1 SV=2 - [ITAM_HUMAN]	1152	127.1	7.23	0.1849	2	17	18	69				1		1		1	1	1		1		1	1	4	6	6	4	7		1	1				1	3								1	1
P48047	ATP synthase subunit O, mitochondrial OS=Homo sapiens GN=ATP5O PE=1 SV=1 - [ATPO_HUMAN]	213	23.3	9.96	0.5775	3	11	11	68	3		2	2	1	1	1	1	2				2		5	3	4	6	4	7	1	2	1				2	1									2	1
Q15233	Non-POU domain-containing octamer-binding protein OS=Homo sapiens GN=NONO PE=1 SV=4 - [NONO_HUMAN]	471	54.2	8.95	0.3482	1	14	16	68			1	2	3	2	1	2		1				2	3	4	6	2	4	4	1	2	3				1	1	1									2	1
P46782	40S ribosomal protein S5 OS=Homo sapiens GN=RPS5 PE=1 SV=4 - [RS5_HUMAN]	204	22.9	9.72	0.3088	1	7	7	68	1		4	2	3	2	1		1	2				1	3	5	2	5	4	4		1	3	1						1			1						1
Q99685	Monoglyceride lipase OS=Homo sapiens GN=MGLL PE=1 SV=2 - [MGLL_HUMAN]	303	33.2	6.99	0.3927	1	9	9	68	1		3	2	2	4		1	2	2			1	1	3	3	5	3	4	6			1				1	1		2		1			1
O00479	High mobility group nucleosome-binding domain-containing protein 4 OS=Homo sapiens GN=HMGN4 PE=1 SV=3 - [HMGN4_HUMAN]	90	9.5	10.48	0.4333	1	4	7	68	2		2	1	2	2	3	2	2	1		1	1		2	2	3	2	4	5			2	2			1	1					1				1	1
P06703	Protein S100-A6 OS=Homo sapiens GN=S100A6 PE=1 SV=1 - [S10A6_HUMAN]	90	10.2	5.48	0.4333	1	5	5	68	1	1	1	2	4	4	3	2	2	1		2		1	2	4	2	3	3	5			1	2			1						1	2			1			1
P49591	Serine--tRNA ligase, cytoplasmic OS=Homo sapiens GN=SARS PE=1 SV=3 - [SYSC_HUMAN]	514	58.7	6.43	0.3619	1	14	14	68	1		3	2	2	3	2	1	2	2		1	2	1	3	5	3	7	3	4		1	1	3			1	1								1	1
P49755	Transmembrane emp24 domain-containing protein 10 OS=Homo sapiens GN=TMED10 PE=1 SV=2 - [TMEDA_HUMAN]	219	25	7.44	0.3516	1	6	6	68	1		3	3	3	3	2	2	2	3		1		1	3	3	4	3	3	4		1	1				1	1										1
P61018	Ras-related protein Rab-4B OS=Homo sapiens GN=RAB4B PE=1 SV=1 - [RAB4B_HUMAN]	213	23.6	6.06	0.3052	7	3	5	68	1	1	1	1	1	1	1	1	1	1			1		1	1	1	2	1	2		1	2	1			1						1	1
Q9HC38	Glyoxalase domain-containing protein 4 OS=Homo sapiens GN=GLOD4 PE=1 SV=1 - [GLOD4_HUMAN]	313	34.8	5.6	0.5527	1	15	15	68			2		1	3				2	1		1		3	4	5	2	8	5		3			1			1	1						2			1
P28482	Mitogen-activated protein kinase 1 OS=Homo sapiens GN=MAPK1 PE=1 SV=3 - [MK01_HUMAN]	360	41.4	6.98	0.4278	9	11	14	68			3		1	1	1	1	1	1				1	3	3	4	5	5	5			1	2	1	1	1	2	1					1	1			2
P51692	Signal transducer and activator of transcription 5B OS=Homo sapiens GN=STAT5B PE=1 SV=2 - [STA5B_HUMAN]	787	89.8	6.05	0.305	2	5	23	67				2	1					1					2	1	3	6	6	6		1	2	2		2	1		2	3				1		1
Q15029	116 kDa U5 small nuclear ribonucleoprotein component OS=Homo sapiens GN=EFTUD2 PE=1 SV=1 - [U5S1_HUMAN]	972	109.4	5	0.287	3	23	24	67					2	1									4	7	4	4	4	8		1	3	1			3			2
Q9BTV4	Transmembrane protein 43 OS=Homo sapiens GN=TMEM43 PE=1 SV=1 - [TMM43_HUMAN]	400	44.8	8.13	0.35	1	12	12	67									1	1	1				2	4	4	4	4	3		1	1	2	1	1		2	1	1									1
P39656	Dolichyl-diphosphooligosaccharide--protein glycosyltransferase 48 kDa subunit OS=Homo sapiens GN=DDOST PE=1 SV=4 - [OST48_HUMAN]	456	50.8	6.55	0.2961	1	13	13	67	1			3	3	3	1	1	1	1					5	4	6	6	6	6		3	3	1								1
P46459	Vesicle-fusing ATPase OS=Homo sapiens GN=NSF PE=1 SV=3 - [NSF_HUMAN]	744	82.5	6.95	0.289	1	22	22	67	2			2	1	1	1	1							3	2	5	5	4	4		1	5	3		1		3					1	1					1
P55769	NHP2-like protein 1 OS=Homo sapiens GN=NHP2L1 PE=1 SV=3 - [NH2L1_HUMAN]	128	14.2	8.46	0.5313	1	7	7	67	1		2	3	3	1	2	2	2	3			2	2	2	5	3	5	4	4		1	2	1		1	2		1								1
Q16629	Serine/arginine-rich splicing factor 7 OS=Homo sapiens GN=SRSF7 PE=1 SV=1 - [SRSF7_HUMAN]	238	27.4	11.82	0.3571	1	9	10	67	2		2	4	2	2	3	1	1	2		1		1	1	2	1	4	4	5		1	1	2	1	1								1	1	1
O95466	Formin-like protein 1 OS=Homo sapiens GN=FMNL1 PE=1 SV=3 - [FMNL_HUMAN]	1100	121.8	5.72	0.21	5	21	21	67			2	1		1				1					3	7	2	5	6	8		1		3	1	1	1	1	1				1			1
P53634	Dipeptidyl peptidase 1 OS=Homo sapiens GN=CTSC PE=1 SV=2 - [CATC_HUMAN]	463	51.8	6.99	0.2549	1	11	11	66			3	1	1	1	1	1	2	1					3	4	4	4	6	6	2		1	2			1		1		2			1
Q96F07	Cytoplasmic FMR1-interacting protein 2 OS=Homo sapiens GN=CYFIP2 PE=1 SV=2 - [CYFP2_HUMAN]	1278	148.3	7.31	0.1737	1	6	19	66			2	2	1	1	2	1	1	1		1			3	2	3	6	4	5	1	3	2	2			1	2		2
P15121	Aldose reductase OS=Homo sapiens GN=AKR1B1 PE=1 SV=3 - [ALDR_HUMAN]	316	35.8	6.98	0.538	2	12	13	66	1			2	1	1	1	1	1	1			1		3	6	7	5	4	5		2	2						3	1		1
Q9BXS5	AP-1 complex subunit mu-1 OS=Homo sapiens GN=AP1M1 PE=1 SV=3 - [AP1M1_HUMAN]	423	48.6	7.3	0.3475	2	12	12	66	1		1	3	2	2	3	2	2	1		2		1	2	3	4	5	4	6		2	2	2	1	1	2
Q15393	Splicing factor 3B subunit 3 OS=Homo sapiens GN=SF3B3 PE=1 SV=4 - [SF3B3_HUMAN]	1217	135.5	5.26	0.2095	2	22	23	66			1						1							5	2	7	4	6		4	4	5		1	2		1							1
Q9H4A4	Aminopeptidase B OS=Homo sapiens GN=RNPEP PE=1 SV=2 - [AMPB_HUMAN]	650	72.5	5.74	0.3354	1	18	18	65						1	1			1		1			3	2	2	3	3	6	1		3	1	1		1	1	2	1			1						1
P42765	3-ketoacyl-CoA thiolase, mitochondrial OS=Homo sapiens GN=ACAA2 PE=1 SV=2 - [THIM_HUMAN]	397	41.9	8.09	0.4358	1	16	16	65	1		2		4	3	2				1				4	4	4	7	7	5		1						1		1		1	1
Q16762	Thiosulfate sulfurtransferase OS=Homo sapiens GN=TST PE=1 SV=4 - [THTR_HUMAN]	297	33.4	7.25	0.3973	3	11	12	65			2	1	1	1			1	1					6	5	5	5	4	6			1	2			2	1		1				2	1		2
P39023	60S ribosomal protein L3 OS=Homo sapiens GN=RPL3 PE=1 SV=2 - [RL3_HUMAN]	403	46.1	10.18	0.3201	2	15	15	65	2		1	1	4	2	2	1	1	2		1	1	1	3	3	4	5	7	3			5	2			1		1
P62249	40S ribosomal protein S16 OS=Homo sapiens GN=RPS16 PE=1 SV=2 - [RS16_HUMAN]	146	16.4	10.21	0.5685	1	10	10	65	1		2	2	3	2	2	3	2	1		1	1		2	2	2	4	2	6		1	1	1	1		1	2	1					1	1			1
P62280	40S ribosomal protein S11 OS=Homo sapiens GN=RPS11 PE=1 SV=3 - [RS11_HUMAN]	158	18.4	10.3	0.5	1	10	10	65	1		3	2	2				2	1			1		4	2	6	6	7	5			2	2		1	2						2				1
Q02543	60S ribosomal protein L18a OS=Homo sapiens GN=RPL18A PE=1 SV=2 - [RL18A_HUMAN]	176	20.7	10.71	0.4659	1	10	10	65	1		2	2		2		1	1	1					3	5	4	4	8	6		1	1	1	1		1	1	1					1				1		1
Q02218	2-oxoglutarate dehydrogenase, mitochondrial OS=Homo sapiens GN=OGDH PE=1 SV=3 - [ODO1_HUMAN]	1023	115.9	6.86	0.2483	2	23	23	65			1	1	1	3	1								2	5	3	3	5	4		3	2	2		2	2	1						2		1
P10619	Lysosomal protective protein OS=Homo sapiens GN=CTSA PE=1 SV=2 - [PPGB_HUMAN]	480	54.4	6.61	0.2792	1	9	10	65			2		1	1	2	1	2	1					4	2	4	6	5	7			2	1		1	1	1									1
O94919	Endonuclease domain-containing 1 protein OS=Homo sapiens GN=ENDOD1 PE=1 SV=2 - [ENDD1_HUMAN]	500	55	5.71	0.304	1	11	11	64	1		2	2	3	1	3		2	1		2		2	4	2	3	4	5	3	1	2	2	1		1			1		1								1
P00918	Carbonic anhydrase 2 OS=Homo sapiens GN=CA2 PE=1 SV=2 - [CAH2_HUMAN]	260	29.2	7.4	0.4462	1	10	10	64	2		1	1	1	1	1	1	1	1	1		2		4	4	4	4	4	6	1	2		2	1	1	2			1							2
P23368	NAD-dependent malic enzyme, mitochondrial OS=Homo sapiens GN=ME2 PE=1 SV=1 - [MAOM_HUMAN]	584	65.4	7.61	0.3887	1	15	15	64	1		1	1		1	1						2		3	4	7	5	9	4	1		1	1				4										1
O75563	Src kinase-associated phosphoprotein 2 OS=Homo sapiens GN=SKAP2 PE=1 SV=1 - [SKAP2_HUMAN]	359	41.2	4.69	0.3008	1	9	9	64	1		2			2	1		1	1					2	1	3	2	5	4			1			1	1	1	1					1					1
P16070	CD44 antigen OS=Homo sapiens GN=CD44 PE=1 SV=3 - [CD44_HUMAN]	742	81.5	5.33	0.0768	1	6	6	64	1		1	2	3	2	1	1	1	2		1			4	5	2	2	4	4			1	1				2										2
P16152	Carbonyl reductase [NADPH] 1 OS=Homo sapiens GN=CBR1 PE=1 SV=3 - [CBR1_HUMAN]	277	30.4	8.32	0.7148	2	17	17	64	1			1	1	2		1	1				1	1	3	2	3	3	3	6		1	2	1	1	1		1	1					1	1	1		1
P20338	Ras-related protein Rab-4A OS=Homo sapiens GN=RAB4A PE=1 SV=3 - [RAB4A_HUMAN]	218	24.4	6.07	0.1835	7	1	3	64	1	1	1	1	1	1	1	1	1	1			1		1	1	1	2	1	2		1	1	1			1						1	1
P25398	40S ribosomal protein S12 OS=Homo sapiens GN=RPS12 PE=1 SV=3 - [RS12_HUMAN]	132	14.5	7.21	0.5379	1	7	7	64	3		3	2	2	3	1	1	1	1				1	2	2	3	5	4	3		1	1			1	1						2			1
P51159	Ras-related protein Rab-27A OS=Homo sapiens GN=RAB27A PE=1 SV=3 - [RB27A_HUMAN]	221	24.9	5.22	0.3394	1	5	7	64	1		1		1				1						1	2	2	2	3				1	3			1		1					1
P17980	26S protease regulatory subunit 6A OS=Homo sapiens GN=PSMC3 PE=1 SV=3 - [PRS6A_HUMAN]	439	49.2	5.24	0.4465	1	16	16	64			2	2	1								1	1	5	3	5	6	5	5		3	3	1		1	3
P49327	Fatty acid synthase OS=Homo sapiens GN=FASN PE=1 SV=3 - [FAS_HUMAN]	2511	273.3	6.44	0.1266	1	27	28	63					1							1			2	2	2	3	5	6	1	2	3	5	2		2			1	1				1		1		1
Q96BM9	ADP-ribosylation factor-like protein 8A OS=Homo sapiens GN=ARL8A PE=1 SV=1 - [ARL8A_HUMAN]	186	21.4	7.77	0.5645	1	2	9	63	2			1	1								2	1	4	2	7	6	7	6		1	1	2		1				3				1						1
P06241	Tyrosine-protein kinase Fyn OS=Homo sapiens GN=FYN PE=1 SV=3 - [FYN_HUMAN]	537	60.7	6.67	0.1378	19	3	8	63	1		4	1	2	3	1	1	1	1			1		1	2	3	3	4	3			4	3									1	1
P28066	Proteasome subunit alpha type-5 OS=Homo sapiens GN=PSMA5 PE=1 SV=3 - [PSA5_HUMAN]	241	26.4	4.79	0.3485	1	7	7	63	1		5	4	2	2	1	2	2	3		1	1	1	4	3	3	4	4	4				1		1										1
P49189	4-trimethylaminobutyraldehyde dehydrogenase OS=Homo sapiens GN=ALDH9A1 PE=1 SV=3 - [AL9A1_HUMAN]	494	53.8	5.87	0.2409	1	11	11	63	2		2	2	1	2	2	1	1	2		1	1	1	4	5	2	5	5	4		1	1	2	1	1	1									1
Q9H223	EH domain-containing protein 4 OS=Homo sapiens GN=EHD4 PE=1 SV=1 - [EHD4_HUMAN]	541	61.1	6.76	0.2144	1	5	11	63	4		3	4	1	3	1		1	2	1			1	2	3	1	3	3	5		1	3	1			1	2					1					1
Q9Y251	Heparanase OS=Homo sapiens GN=HPSE PE=1 SV=2 - [HPSE_HUMAN]	543	61.1	9.28	0.1492	1	9	9	63	1		2	2	2		1	2	2	2	1		1		2	5	4	4	5	4		2	2				1					1		1
Q9Y265	RuvB-like 1 OS=Homo sapiens GN=RUVBL1 PE=1 SV=1 - [RUVB1_HUMAN]	456	50.2	6.42	0.364	1	12	12	63	1			1	4	3	1	2	2	2		2		1	3	3	6	5	4	4		3	1				1
O94804	Serine/threonine-protein kinase 10 OS=Homo sapiens GN=STK10 PE=1 SV=1 - [STK10_HUMAN]	968	112.1	6.95	0.2066	1	20	21	63				1			2	1		1		1	1		4	5	3	6	4	3		1	3	1			2	3					1				1
Q9Y6E0	Serine/threonine-protein kinase 24 OS=Homo sapiens GN=STK24 PE=1 SV=1 - [STK24_HUMAN]	443	49.3	5.69	0.3928	1	9	16	63			1	1	1	1	2	1	2	1		2		1	1	3	4	6	4	4		2	2	1		2		1	1			1						1
P36957	Dihydrolipoyllysine-residue succinyltransferase component of 2-oxoglutarate dehydrogenase complex, mitochondrial OS=Homo sapiens GN=DLST PE=1 SV=4 - [ODO2_HUMAN]	453	48.7	8.95	0.2296	1	10	10	62	2		1	2	1	2	1	1	1	1		1			2	3	3	4	6	5			5			1	1	1								1
Q16643	Drebrin OS=Homo sapiens GN=DBN1 PE=1 SV=4 - [DREB_HUMAN]	649	71.4	4.45	0.2311	1	13	13	62	1		1	1	1	3	1	1	2	1		1	2		4	3	5	5	6	6		2	1	1		1	2	2
Q9BTT0	Acidic leucine-rich nuclear phosphoprotein 32 family member E OS=Homo sapiens GN=ANP32E PE=1 SV=1 - [AN32E_HUMAN]	268	30.7	3.85	0.2761	2	6	7	62		1	1	2	4	3	1		2	2		1	1	2	4	4	4	4	4	5						1										1				1
P26639	Threonine--tRNA ligase, cytoplasmic OS=Homo sapiens GN=TARS PE=1 SV=3 - [SYTC_HUMAN]	723	83.4	6.67	0.3306	1	18	19	61			1		1		1	1							6	4	4	6	5	7	1	3	2	1			2		1
P42704	Leucine-rich PPR motif-containing protein, mitochondrial OS=Homo sapiens GN=LRPPRC PE=1 SV=3 - [LPPRC_HUMAN]	1394	157.8	6.13	0.1994	1	23	23	61				1	1	3	1	1	1	1			1		1	2	3	3	2	3	1	2	1	3	1	1	1	2					1	1
P01009	Alpha-1-antitrypsin OS=Homo sapiens GN=SERPINA1 PE=1 SV=3 - [A1AT_HUMAN]	418	46.7	5.59	0.3397	2	14	14	61			5	2	2	1		2		1		1			3	2	5	4	5	5		1	2				1			2			2							2
O75558	Syntaxin-11 OS=Homo sapiens GN=STX11 PE=2 SV=1 - [STX11_HUMAN]	287	33.2	6.55	0.4878	1	13	13	61	1		2	1	2	2		1	1	1			1	1	3	3	7	5	3	4		1	5			1		1					1
P46777	60S ribosomal protein L5 OS=Homo sapiens GN=RPL5 PE=1 SV=3 - [RL5_HUMAN]	297	34.3	9.72	0.4478	1	14	14	61			1	3	3	3	3	1	1			1		1	1	3	3	3	4	4		1	3	1	1	1									1	1
P24752	Acetyl-CoA acetyltransferase, mitochondrial OS=Homo sapiens GN=ACAT1 PE=1 SV=1 - [THIL_HUMAN]	427	45.2	8.85	0.4052	1	15	15	60	1		1		2	1	1							1	3	3	3	5	5	6	1	2	3	1			1			1	1						1			1
P49588	Alanine--tRNA ligase, cytoplasmic OS=Homo sapiens GN=AARS PE=1 SV=2 - [SYAC_HUMAN]	968	106.7	5.53	0.2965	3	23	24	60					1								1		1	1	7	5	8	2	1	2	1	1		2	2	2	1							1
P05067	Amyloid beta A4 protein OS=Homo sapiens GN=APP PE=1 SV=3 - [A4_HUMAN]	770	86.9	4.82	0.2013	3	13	13	60	1		1	1	1	1		1	1	1			1		1	2	5	5	6	4			1	2			1			1						1		1
P46063	ATP-dependent DNA helicase Q1 OS=Homo sapiens GN=RECQL PE=1 SV=3 - [RECQ1_HUMAN]	649	73.4	7.88	0.245	1	16	17	60			1	1	1		1	1	1			1			2	6	2	4	5	5			3	1	2	1	1		1	1			1							1
Q9HDC9	Adipocyte plasma membrane-associated protein OS=Homo sapiens GN=APMAP PE=1 SV=2 - [APMAP_HUMAN]	416	46.5	6.16	0.3077	1	14	14	60	2		1	1	3	2		1	1	1			1	1	1	4	3	3	4	6			3			1		2		1				1
Q9NVJ2	ADP-ribosylation factor-like protein 8B OS=Homo sapiens GN=ARL8B PE=1 SV=1 - [ARL8B_HUMAN]	186	21.5	8.43	0.5376	1	2	9	60	2			1									1	1	4	2	6	6	7	7			1	2						3				1						1
P30048	Thioredoxin-dependent peroxide reductase, mitochondrial OS=Homo sapiens GN=PRDX3 PE=1 SV=3 - [PRDX3_HUMAN]	256	27.7	7.78	0.2891	1	6	6	60	1	1	3	4	3	1	1	2	1	2		1		3	4	3	3	3	2	5		1	2				2					1	1
P42331	Rho GTPase-activating protein 25 OS=Homo sapiens GN=ARHGAP25 PE=1 SV=2 - [RHG25_HUMAN]	645	73.4	6.37	0.2822	1	17	17	60	1			1	1	1		1	1	1		1			2	5	3	4	6	5			2		1	4	1		1							1
Q16698	2,4-dienoyl-CoA reductase, mitochondrial OS=Homo sapiens GN=DECR1 PE=1 SV=1 - [DECR_HUMAN]	335	36	9.28	0.4716	1	12	12	60	2			2	1	3	3			1				1	3	7	4	5	6	3		2	1			1							2			1
O75531	Barrier-to-autointegration factor OS=Homo sapiens GN=BANF1 PE=1 SV=1 - [BAF_HUMAN]	89	10.1	6.09	0.6966	1	6	6	60			2			1			1					1	2	4	3	2	4	6		1		3	1				1					1	1
P04844	Dolichyl-diphosphooligosaccharide--protein glycosyltransferase subunit 2 OS=Homo sapiens GN=RPN2 PE=1 SV=3 - [RPN2_HUMAN]	631	69.2	5.69	0.2948	1	14	14	59			1		1									2	4	4	7	4	8	4	2	1	1	2						1			1
P42229	Signal transducer and activator of transcription 5A OS=Homo sapiens GN=STAT5A PE=1 SV=1 - [STA5A_HUMAN]	794	90.6	6.39	0.2985	2	4	22	59				1						1					1		5	5	5	5		1	2	2		2	1	1	3	3				1		1
P62750	60S ribosomal protein L23a OS=Homo sapiens GN=RPL23A PE=1 SV=1 - [RL23A_HUMAN]	156	17.7	10.45	0.4167	1	10	10	59	2		3	2	2	3		1	1					1		3	5	4	2	2		2	1			1	4			1			1				2
Q13428	Treacle protein OS=Homo sapiens GN=TCOF1 PE=1 SV=3 - [TCOF_HUMAN]	1488	152	9.04	0.1754	1	24	24	59			1		1						1		1		1	3	1	2	3	3		3	5			2	3	3		1		1	1				1
Q9P258	Protein RCC2 OS=Homo sapiens GN=RCC2 PE=1 SV=2 - [RCC2_HUMAN]	522	56	8.78	0.2893	1	14	14	59	1		1			1			1	1					2	1	3	3	6	6			2	3	1	2	1			1				2	1	1
O95782	AP-2 complex subunit alpha-1 OS=Homo sapiens GN=AP2A1 PE=1 SV=3 - [AP2A1_HUMAN]	977	107.5	7.03	0.2098	1	12	19	59	1		1		1	1									2	3	5	3	6	2		7	4	1				1	1				1	1					1
P16949	Stathmin OS=Homo sapiens GN=STMN1 PE=1 SV=3 - [STMN1_HUMAN]	149	17.3	5.97	0.6242	3	11	11	59	4		1	1		1		1	1	2		1	2		2	3	5	2	5	2			3			1	1						1			1
P17612	cAMP-dependent protein kinase catalytic subunit alpha OS=Homo sapiens GN=PRKACA PE=1 SV=2 - [KAPCA_HUMAN]	351	40.6	8.79	0.3761	2	3	11	59	1		2	1	1	2	2	1	1	1		2		1	4	3	5	2	4	4				1		1	1	1	1								1	1
Q12907	Vesicular integral-membrane protein VIP36 OS=Homo sapiens GN=LMAN2 PE=1 SV=1 - [LMAN2_HUMAN]	356	40.2	6.95	0.3399	1	10	10	59	2		2	2		1		2		2	1		2	1	4	5	4	6	6	6		1	2				1		1
Q9H2U2	Inorganic pyrophosphatase 2, mitochondrial OS=Homo sapiens GN=PPA2 PE=1 SV=2 - [IPYR2_HUMAN]	334	37.9	7.39	0.515	1	12	14	59	1		2	2	1	2					1	1	1	1	2	4	3	7	5	6		2	1		1		1
Q9ULZ3	Apoptosis-associated speck-like protein containing a CARD OS=Homo sapiens GN=PYCARD PE=1 SV=2 - [ASC_HUMAN]	195	21.6	6.34	0.3949	1	8	8	59	1		2	2	2	1		2					1	1	1	3	4	3	4	7		1	4		1								1
P00492	Hypoxanthine-guanine phosphoribosyltransferase OS=Homo sapiens GN=HPRT1 PE=1 SV=2 - [HPRT_HUMAN]	218	24.6	6.68	0.6193	1	9	10	59			2	5	2	2		3	1	1	1		1	1	4	3	4	5	4	4		2	2	1	1			1
P07225	Vitamin K-dependent protein S OS=Homo sapiens GN=PROS1 PE=1 SV=1 - [PROS_HUMAN]	676	75.1	5.67	0.1953	1	13	13	59					1	1							1		2	3	1	3	6	6		1	1	3	1				2					2	1				1
P35606	Coatomer subunit beta' OS=Homo sapiens GN=COPB2 PE=1 SV=2 - [COPB2_HUMAN]	906	102.4	5.27	0.2616	1	22	22	59			2												3	3	3	6	6	9		2	1	6	1	1			1		1			1
Q13094	Lymphocyte cytosolic protein 2 OS=Homo sapiens GN=LCP2 PE=1 SV=1 - [LCP2_HUMAN]	533	60.2	6.27	0.3133	1	15	15	59			3	2		1								1	2	2	5	4	6	7		1	1			1	2	4
O00139	Kinesin-like protein KIF2A OS=Homo sapiens GN=KIF2A PE=1 SV=3 - [KIF2A_HUMAN]	706	79.9	6.68	0.2082	2	16	16	58	2		2	1	1	1		1	1							2	3	2	5	1		1	3	3			1	2		1			2
Q14739	Lamin-B receptor OS=Homo sapiens GN=LBR PE=1 SV=2 - [LBR_HUMAN]	615	70.7	9.36	0.2065	1	13	13	58	2		2		1	2	1								3	4	2	4	5	5		1	2	1		1			2	1						1			1
Q9Y224	UPF0568 protein C14orf166 OS=Homo sapiens GN=C14orf166 PE=1 SV=1 - [CN166_HUMAN]	244	28.1	6.65	0.5041	1	11	11	58				1	2	2		2	2	2		1	1		6	6	6	3	6	6			1					1	1	1
O95866	Protein G6b OS=Homo sapiens GN=G6B PE=1 SV=1 - [G6B_HUMAN]	241	26.1	9.61	0.3237	1	8	8	58	1			2	2	2	2	1	2	2		1			2	3	2	2	3	4		1	1		1				1			1								1
P13501	C-C motif chemokine 5 OS=Homo sapiens GN=CCL5 PE=1 SV=3 - [CCL5_HUMAN]	91	10	9.07	0.3077	1	4	4	58	2		1	2	2	2	3	2	2	2		1	1		2	3	3	3	3	4			3	1									1					1
P29692	Elongation factor 1-delta OS=Homo sapiens GN=EEF1D PE=1 SV=5 - [EF1D_HUMAN]	281	31.1	5.01	0.3915	1	9	10	58	2		1	4	2	3	1	1		2	1			1	5	3	4	3	3	3			2					1				1	1					1
Q15424	Scaffold attachment factor B1 OS=Homo sapiens GN=SAFB PE=1 SV=4 - [SAFB1_HUMAN]	915	102.6	5.47	0.1683	1	6	15	58	1			1	2	2	1	1	1					1	3	1	4	3	4	3		1		2	2	1			1						2	1		1
Q13435	Splicing factor 3B subunit 2 OS=Homo sapiens GN=SF3B2 PE=1 SV=2 - [SF3B2_HUMAN]	895	100.2	5.67	0.1955	1	16	16	58			1			1			1	1	1		1			3	4	4	5	4			1		1		1	3	2				1		1		1		1
P54136	Arginine--tRNA ligase, cytoplasmic OS=Homo sapiens GN=RARS PE=1 SV=2 - [SYRC_HUMAN]	660	75.3	6.68	0.3439	1	19	19	57			1		1		1								4		4	6	6	4	2	1	2		1		2	1	1				1				1	1
Q9UGI8	Testin OS=Homo sapiens GN=TES PE=1 SV=1 - [TES_HUMAN]	421	48	7.68	0.4014	1	15	15	57			1	1					1				2	3	3	4	6	6	6	4	1	1	3		1			2										1
O75347	Tubulin-specific chaperone A OS=Homo sapiens GN=TBCA PE=1 SV=3 - [TBCA_HUMAN]	108	12.8	5.29	0.5185	1	7	7	57	1		1	2	1	2	1	3					1	1	3	4	4	4	4	5			2	1		1	1									1	1			2
Q00325	Phosphate carrier protein, mitochondrial OS=Homo sapiens GN=SLC25A3 PE=1 SV=2 - [MPCP_HUMAN]	362	40.1	9.38	0.279	1	10	10	57	1		1	1	2	2	1	1	1	1		1	1		4	1	2	4	4	5			3	1	1	1		1						1	1
Q92882	Osteoclast-stimulating factor 1 OS=Homo sapiens GN=OSTF1 PE=1 SV=2 - [OSTF1_HUMAN]	214	23.8	5.68	0.472	1	8	8	57	1		1		1	3	1		1	1				1	3	4	4	3	3	4		1		2	2			2						1	1			1
O00160	Unconventional myosin-If OS=Homo sapiens GN=MYO1F PE=1 SV=3 - [MYO1F_HUMAN]	1098	124.8	9.11	0.265	3	25	26	57					1		1								1	3	3	4	5	4		1	7	1			3		1				1
P28838	Cytosol aminopeptidase OS=Homo sapiens GN=LAP3 PE=1 SV=3 - [AMPL_HUMAN]	519	56.1	7.93	0.4875	1	20	20	57			1											1	4	4	5	5	6	5		2	3	1		2	1									1
O43242	26S proteasome non-ATPase regulatory subunit 3 OS=Homo sapiens GN=PSMD3 PE=1 SV=2 - [PSMD3_HUMAN]	534	60.9	8.44	0.206	1	10	10	56					1	1		3	2	3		2			4	4	4	5	3	4	1		2				1		2	1								1		1
Q15459	Splicing factor 3A subunit 1 OS=Homo sapiens GN=SF3A1 PE=1 SV=1 - [SF3A1_HUMAN]	793	88.8	5.22	0.285	1	19	19	56															2	3	3	2	6	3	1	2	2	2	2	1	1	4		1				1		1	1			1
Q99714	3-hydroxyacyl-CoA dehydrogenase type-2 OS=Homo sapiens GN=HSD17B10 PE=1 SV=3 - [HCD2_HUMAN]	261	26.9	7.78	0.6092	1	10	10	56					2	1		2		1		1	1	3	3	3	3	3	5	4	2	1	1								2	1
Q92804	TATA-binding protein-associated factor 2N OS=Homo sapiens GN=TAF15 PE=1 SV=1 - [RBP56_HUMAN]	592	61.8	8.02	0.3345	1	8	12	56	1		1	1	1	2	1	2	2					1	2	3	2	5	3	2		2							1	1		2	2			1			1	1
Q9NUQ9	Protein FAM49B OS=Homo sapiens GN=FAM49B PE=1 SV=1 - [FA49B_HUMAN]	324	36.7	6.06	0.4167	1	9	11	56			2	1	1	3		1	1	1		1		1	1	5	6	2	5	5		4	2							1			1
P49792	E3 SUMO-protein ligase RanBP2 OS=Homo sapiens GN=RANBP2 PE=1 SV=2 - [RBP2_HUMAN]	3224	358	6.2	0.0701	9	13	16	56	1		1	2	3	2	2	1	1	2		1			1	2	2	2	4	4		2	1	2		1	1	1					1
Q96AG4	Leucine-rich repeat-containing protein 59 OS=Homo sapiens GN=LRRC59 PE=1 SV=1 - [LRC59_HUMAN]	307	34.9	9.57	0.3127	1	8	8	56	1		1	1	2	2		1	2	2		1			3	4	3	4	6	4		1			2		1					1			2
O14980	Exportin-1 OS=Homo sapiens GN=XPO1 PE=1 SV=1 - [XPO1_HUMAN]	1071	123.3	6.06	0.1727	1	13	13	56			2						1			1			3	3	4	6	5	3		2		1		2	1	2						1		1
P21281	V-type proton ATPase subunit B, brain isoform OS=Homo sapiens GN=ATP6V1B2 PE=1 SV=3 - [VATB2_HUMAN]	511	56.5	5.81	0.3562	2	13	13	56					1	2									2	2	3	7	3	5		2	1	1	1			1	1										1
P31040	Succinate dehydrogenase [ubiquinone] flavoprotein subunit, mitochondrial OS=Homo sapiens GN=SDHA PE=1 SV=2 - [DHSA_HUMAN]	664	72.6	7.39	0.2485	1	13	13	56				1	1	1		1							4	2	5	6	6	5		1		3	1	1	2									1	1
P50452	Serpin B8 OS=Homo sapiens GN=SERPINB8 PE=1 SV=2 - [SPB8_HUMAN]	374	42.7	5.57	0.2968	2	7	10	56			2	1	1	2		1	1	1		1			2	3	1	3	1	4		1		2	1							1						1
Q63HN8	E3 ubiquitin-protein ligase RNF213 OS=Homo sapiens GN=RNF213 PE=1 SV=3 - [RN213_HUMAN]	5207	591	6.48	0.0818	1	38	39	56															1	2	2	3		6			2	2		1	1	3	1							1
Q13561	Dynactin subunit 2 OS=Homo sapiens GN=DCTN2 PE=1 SV=4 - [DCTN2_HUMAN]	401	44.2	5.21	0.3292	1	10	10	55			1	5	3	1		1	1	1			1		2	2	5	5	3	4	1	2			1		1	1
Q99733	Nucleosome assembly protein 1-like 4 OS=Homo sapiens GN=NAP1L4 PE=1 SV=1 - [NP1L4_HUMAN]	375	42.8	4.69	0.288	1	8	9	55			2		1	2	1		1	1					2	4	3	3	4	4	1			1			2		1										1
Q9Y2X3	Nucleolar protein 58 OS=Homo sapiens GN=NOP58 PE=1 SV=1 - [NOP58_HUMAN]	529	59.5	8.92	0.3346	1	13	13	55	1		1		1	2			1	1		1		1	2	1	5	5	4	4	1	1		1			3	1				1
P25788	Proteasome subunit alpha type-3 OS=Homo sapiens GN=PSMA3 PE=1 SV=2 - [PSA3_HUMAN]	255	28.4	5.33	0.3098	1	9	9	55	1		2	1	2	2	2	1	1	1		1	2		3	4	4	3	3	4			2				1			1					1					1
P47985	Cytochrome b-c1 complex subunit Rieske, mitochondrial OS=Homo sapiens GN=UQCRFS1 PE=1 SV=2 - [UCRI_HUMAN]	274	29.6	8.32	0.4161	2	9	9	55				1	1	1	1						1	1			2	3	6	4			1	2					2	1				2					1	1
Q8TC12	Retinol dehydrogenase 11 OS=Homo sapiens GN=RDH11 PE=1 SV=2 - [RDH11_HUMAN]	318	35.4	8.82	0.3616	2	11	11	55	3		1	1	1	1		1		1			2	1	5	3	4	1	2	5		1	2		1			1		1			1				1
Q9BS26	Endoplasmic reticulum resident protein 44 OS=Homo sapiens GN=ERP44 PE=1 SV=1 - [ERP44_HUMAN]	406	46.9	5.26	0.3448	2	12	13	55	1		1		1	2	1	1	2	2			1	1	1	3	5	4	3	8		1	2	1				2		1										1
P46783	40S ribosomal protein S10 OS=Homo sapiens GN=RPS10 PE=1 SV=1 - [RS10_HUMAN]	165	18.9	10.15	0.503	2	10	11	55	3		2	2	2	1			1						3	3	3	3	3	3		1	3			1	1	1							1		1
P60903	Protein S100-A10 OS=Homo sapiens GN=S100A10 PE=1 SV=2 - [S10AA_HUMAN]	97	11.2	7.37	0.3402	1	4	4	55	1		1	1	1	1	1	1	1	1				1	1	1	1	2	2	1			1		1	1									1
Q92599	Septin-8 OS=Homo sapiens GN=SEPT8 PE=1 SV=4 - [SEPT8_HUMAN]	483	55.7	6.28	0.0642	3	1	4	55			2	2	1	1	2	2	2	2			1		1	2	3	2	3	2		1	1	1								1
Q05655	Protein kinase C delta type OS=Homo sapiens GN=PRKCD PE=1 SV=2 - [KPCD_HUMAN]	676	77.5	7.75	0.3891	1	22	24	54	1			1		2				1					2	1	5	6	4	4	1	1	4	2			1	1	3	1
Q16891	Mitochondrial inner membrane protein OS=Homo sapiens GN=IMMT PE=1 SV=1 - [IMMT_HUMAN]	758	83.6	6.48	0.2731	1	17	18	54	1		1		1		1			1					3	2	7	5	5	6	1	2		2		1	1	1			1							1
Q9Y6C2	EMILIN-1 OS=Homo sapiens GN=EMILIN1 PE=1 SV=2 - [EMIL1_HUMAN]	1016	106.6	5.15	0.2707	1	21	21	54						1		1						2	2	1	4	4	4	5	1	4	1	4	1			2		1
P09496	Clathrin light chain A OS=Homo sapiens GN=CLTA PE=1 SV=1 - [CLCA_HUMAN]	248	27.1	4.51	0.2339	2	9	9	54	2		1	2	1	3	2	2	2	1		1	1		2	2	3	2	6	3			2	2					1				1	1					1
P18859	ATP synthase-coupling factor 6, mitochondrial OS=Homo sapiens GN=ATP5J PE=1 SV=1 - [ATP5J_HUMAN]	108	12.6	9.52	0.5185	1	6	6	54	2	1	2	1	1	1							2	2	2	2	3	4	4	5		2	1		1	1		1				1			1	1
P50914	60S ribosomal protein L14 OS=Homo sapiens GN=RPL14 PE=1 SV=4 - [RL14_HUMAN]	215	23.4	10.93	0.3814	1	9	9	54	2			3	2	2	1	2	1	1			1		1	3	3	4	4	2		1	2									1	1						1
P67775	Serine/threonine-protein phosphatase 2A catalytic subunit alpha isoform OS=Homo sapiens GN=PPP2CA PE=1 SV=1 - [PP2AA_HUMAN]	309	35.6	5.54	0.2654	1	2	7	54	1		1	2	1	2	1	2	1	1			1	2	3	3	4	4	3	5		2	1		2	1									1
Q9Y262	Eukaryotic translation initiation factor 3 subunit L OS=Homo sapiens GN=EIF3L PE=1 SV=1 - [EIF3L_HUMAN]	564	66.7	6.34	0.328	1	16	16	54			1	1		1						1	1		4	2	6	2	3	2		3	2	2			2	1					1	1			1	1
O75533	Splicing factor 3B subunit 1 OS=Homo sapiens GN=SF3B1 PE=1 SV=3 - [SF3B1_HUMAN]	1304	145.7	7.09	0.2324	1	24	24	53			1						1				1		3	1	5	2	4	1	1	3	2		1	1	4	1		1							1
P17252	Protein kinase C alpha type OS=Homo sapiens GN=PRKCA PE=1 SV=4 - [KPCA_HUMAN]	672	76.7	7.05	0.2336	1	6	13	53	1		1	1	1	1	1	1							2	2	3	3	4	3	3		2				2				2		1				1
P22695	Cytochrome b-c1 complex subunit 2, mitochondrial OS=Homo sapiens GN=UQCRC2 PE=1 SV=3 - [QCR2_HUMAN]	453	48.4	8.63	0.351	1	13	13	53			1											2		3	4	4	5	5	1	1	3	1		1		2	1	1	1	1
P62829	60S ribosomal protein L23 OS=Homo sapiens GN=RPL23 PE=1 SV=1 - [RL23_HUMAN]	140	14.9	10.51	0.55	1	8	8	53	1		1	2	1	1	2	3	3	3		1	3		3	1	1	4	1	3	2		1	1						2	1		1
Q86UP2	Kinectin OS=Homo sapiens GN=KTN1 PE=1 SV=1 - [KTN1_HUMAN]	1357	156.2	5.64	0.1629	1	19	20	53	1		1	1	1	1						1			1	1	3	4	4	3		1	1		1	1	2			1
O75937	DnaJ homolog subfamily C member 8 OS=Homo sapiens GN=DNAJC8 PE=1 SV=2 - [DNJC8_HUMAN]	253	29.8	9.06	0.4269	1	11	11	53	1		3	1	1	1				1		1		1	4	2	3	5	3	5			4	1	1	1									1
P07741	Adenine phosphoribosyltransferase OS=Homo sapiens GN=APRT PE=1 SV=2 - [APT_HUMAN]	180	19.6	6.02	0.6667	1	9	9	53	2		1	1	3	3				1				1	3	2	3	3	4	2		1	2	1			1						1	1			1
P27635	60S ribosomal protein L10 OS=Homo sapiens GN=RPL10 PE=1 SV=4 - [RL10_HUMAN]	214	24.6	10.08	0.5234	2	12	12	53	1		2	1	2	2	2	1		1		1		1	1	4	4	4	3	4			1				1	1						1				1
Q5JTV8	Torsin-1A-interacting protein 1 OS=Homo sapiens GN=TOR1AIP1 PE=1 SV=2 - [TOIP1_HUMAN]	583	66.2	8.18	0.235	2	13	13	53	1		1		1	2			1				1	1	2	1	4	6	7	3		4	1			2			1							1
Q9P0L0	Vesicle-associated membrane protein-associated protein A OS=Homo sapiens GN=VAPA PE=1 SV=3 - [VAPA_HUMAN]	249	27.9	8.62	0.2972	1	6	7	53	1		1	2		2						1	2		3	4	4	4	2	4			1			1	2										2
P05386	60S acidic ribosomal protein P1 OS=Homo sapiens GN=RPLP1 PE=1 SV=1 - [RLA1_HUMAN]	114	11.5	4.32	0.193	1	2	2	53		1	1	1	1	1	1	1	1	1			1	1	1	1	1	2	1	1		1	1								1	1
P20073	Annexin A7 OS=Homo sapiens GN=ANXA7 PE=1 SV=3 - [ANXA7_HUMAN]	488	52.7	5.68	0.2193	1	10	10	53			1		4	2	1		1	1			1		2	2	4	7	5	6		1	1	2	2		1							1
Q00765	Receptor expression-enhancing protein 5 OS=Homo sapiens GN=REEP5 PE=1 SV=3 - [REEP5_HUMAN]	189	21.5	8.1	0.2063	1	6	6	53			2	1	1	1	1	1	1	1		1			1	1	1	2	2	1			1				2	1									2	1
Q9UFN0	Protein NipSnap homolog 3A OS=Homo sapiens GN=NIPSNAP3A PE=1 SV=2 - [NPS3A_HUMAN]	247	28.4	9.16	0.498	2	10	10	53						2	1	1	2	1				2	2	3	5	4	2	6			1	1				3	1									2
P05023	Sodium/potassium-transporting ATPase subunit alpha-1 OS=Homo sapiens GN=ATP1A1 PE=1 SV=1 - [AT1A1_HUMAN]	1023	112.8	5.49	0.2532	6	21	21	52						1								1	2	2	5	3	5	2	1	1	1	2	1	1	1		1	1							1
P01903	HLA class II histocompatibility antigen, DR alpha chain OS=Homo sapiens GN=HLA-DRA PE=1 SV=1 - [DRA_HUMAN]	254	28.6	5	0.2835	1	6	7	52	1			3	4	2	1	2	1	3		1	1		2	3	3	3	2	4		1					1	1				1			1
P62269	40S ribosomal protein S18 OS=Homo sapiens GN=RPS18 PE=1 SV=3 - [RS18_HUMAN]	152	17.7	10.99	0.3684	1	8	8	52	1		1	2	1	1		2	3			1			2	2	2	3	4	4		1	1	2										1
P07814	Bifunctional glutamate/proline--tRNA ligase OS=Homo sapiens GN=EPRS PE=1 SV=5 - [SYEP_HUMAN]	1512	170.5	7.33	0.2249	1	25	25	52			1												1	4	3	3	6	6		1	1	4	1	2		1	1					1
Q9UIJ7	GTP:AMP phosphotransferase, mitochondrial OS=Homo sapiens GN=AK3 PE=1 SV=4 - [KAD3_HUMAN]	227	25.5	9.16	0.467	1	11	11	52				1	2	2	1		1			2		2	1	3	3	5	5	6		1	3	1		1		1	2
P43405	Tyrosine-protein kinase SYK OS=Homo sapiens GN=SYK PE=1 SV=1 - [KSYK_HUMAN]	635	72	8.25	0.3622	2	17	18	52			1		1		1		1				2		2	2	3	3	9	3			3	2			2	1	2						1
Q9Y228	TRAF3-interacting JNK-activating modulator OS=Homo sapiens GN=TRAF3IP3 PE=1 SV=2 - [T3JAM_HUMAN]	551	63.6	8.51	0.2613	1	13	13	51						1	1	1	1	1				1	2	3	4	3	5	3	1	2	1		1		1	1	1		1						1
O60313	Dynamin-like 120 kDa protein, mitochondrial OS=Homo sapiens GN=OPA1 PE=1 SV=3 - [OPA1_HUMAN]	960	111.6	7.87	0.2313	1	18	18	51			1	1	1	1						1			3	3	2	2	1	3		1	1	1			4			1							2
P13747	HLA class I histocompatibility antigen, alpha chain E OS=Homo sapiens GN=HLA-E PE=1 SV=3 - [HLAE_HUMAN]	358	40.1	5.95	0.2514	2	5	7	51	1		2	2	2	2	2	2	2	2			1	1	2	1	2	3	2	2		1	1				1			1		2	1
P41226	Ubiquitin-like modifier-activating enzyme 7 OS=Homo sapiens GN=UBA7 PE=1 SV=2 - [UBA7_HUMAN]	1012	111.6	6.04	0.1848	1	14	14	51			1	1							2				4	4	5	4	4	4		1	2	1				1	1	2			1		1
P42766	60S ribosomal protein L35 OS=Homo sapiens GN=RPL35 PE=1 SV=2 - [RL35_HUMAN]	123	14.5	11.05	0.374	1	4	5	51	2		3	1	3	3	2	1	1	2		2	1		3	1	3	3	3	3		1	1				1			1			1					1
Q6DD88	Atlastin-3 OS=Homo sapiens GN=ATL3 PE=1 SV=1 - [ATLA3_HUMAN]	541	60.5	5.66	0.2754	1	12	13	51	1			2	1	1						1			4	3	4	4	4	3			2	1	1		1	1	1	1			1	1
P05204	Non-histone chromosomal protein HMG-17 OS=Homo sapiens GN=HMGN2 PE=1 SV=3 - [HMGN2_HUMAN]	90	9.4	9.99	0.6	1	6	9	51	2	1	2	1	1	1	1	1	1	1		2	2	1	3	2	2	2	2	5			1	2			1						1	1			1			2
P22307	Non-specific lipid-transfer protein OS=Homo sapiens GN=SCP2 PE=1 SV=2 - [NLTP_HUMAN]	547	59	6.89	0.1627	1	11	11	51	1		1	1	2	2	1	1		1		2			2	4	1	4	5	5		1	2				2	1					1				1
Q99829	Copine-1 OS=Homo sapiens GN=CPNE1 PE=1 SV=1 - [CPNE1_HUMAN]	537	59	5.83	0.2328	1	12	12	51	1		2	1	1	1							1			1	3	5	4	5		1	3	2			1						1		1
P08631	Tyrosine-protein kinase HCK OS=Homo sapiens GN=HCK PE=1 SV=5 - [HCK_HUMAN]	526	59.6	6.7	0.1578	19	4	8	51			2		1	3	1	1							1	2	2	4	6	4		2	2	2			1						1	1			1
P40429	60S ribosomal protein L13a OS=Homo sapiens GN=RPL13A PE=1 SV=2 - [RL13A_HUMAN]	203	23.6	10.93	0.4926	2	14	14	51			1		1	1	2	2	2	1		1			4	3	3	1	4	2		1	1	1		1	1							1	2
Q13200	26S proteasome non-ATPase regulatory subunit 2 OS=Homo sapiens GN=PSMD2 PE=1 SV=3 - [PSMD2_HUMAN]	908	100.1	5.2	0.3073	1	23	23	51			1	2	1	1		2							1	1	5	4	2	7		1	2	1		2		1	1
O00567	Nucleolar protein 56 OS=Homo sapiens GN=NOP56 PE=1 SV=4 - [NOP56_HUMAN]	594	66	9.19	0.3047	1	15	15	51			1	1		1				1			1		5	2	5	3	4	6			1	2			1
P55084	Trifunctional enzyme subunit beta, mitochondrial OS=Homo sapiens GN=HADHB PE=1 SV=3 - [ECHB_HUMAN]	474	51.3	9.41	0.3439	3	16	17	51				1	1	1	1						1	1	5	1	5	5	4	4			5	1		1			1
P01024	Complement C3 OS=Homo sapiens GN=C3 PE=1 SV=2 - [CO3_HUMAN]	1663	187	6.4	0.1918	2	28	28	50								1		1						1	2	1	4	3	2	2	3	1		2	1	2	1				1			1
Q13177	Serine/threonine-protein kinase PAK 2 OS=Homo sapiens GN=PAK2 PE=1 SV=3 - [PAK2_HUMAN]	524	58	5.96	0.3626	2	10	13	50			1		1	2						1			4	2	3	3	3	5	1	1	1		1		2	2							1		1
Q9UKV3	Apoptotic chromatin condensation inducer in the nucleus OS=Homo sapiens GN=ACIN1 PE=1 SV=2 - [ACINU_HUMAN]	1341	151.8	6.43	0.1044	1	12	12	50				1	1	1		1	1	1			1		1	2	2	3	2	4	2	1	2	1		1	2	1					1	1
P63173	60S ribosomal protein L38 OS=Homo sapiens GN=RPL38 PE=1 SV=2 - [RL38_HUMAN]	70	8.2	10.1	0.5286	5	5	6	50	1		2		1	2	1	2	2	1		1			2	3	2	3	2	2		1				2			1	1						1		1		1
Q15185	Prostaglandin E synthase 3 OS=Homo sapiens GN=PTGES3 PE=1 SV=1 - [TEBP_HUMAN]	160	18.7	4.54	0.475	1	8	8	50				2	2	2	4			1			2		4	4	4	4	4	3			1	1						1		1		1
O43852	Calumenin OS=Homo sapiens GN=CALU PE=1 SV=2 - [CALU_HUMAN]	315	37.1	4.64	0.4603	1	13	13	50	2		2	1		2	2	1		1			1		1	3	4	3	3	2		1		2		1	3							1
P60891	Ribose-phosphate pyrophosphokinase 1 OS=Homo sapiens GN=PRPS1 PE=1 SV=2 - [PRPS1_HUMAN]	318	34.8	6.98	0.4308	3	8	12	50	1		1	1	2	2		1	1	1				1	2	2	3	4	3	2		2	1		2		1						1
A0FGR8	Extended synaptotagmin-2 OS=Homo sapiens GN=ESYT2 PE=1 SV=1 - [ESYT2_HUMAN]	921	102.3	9.26	0.2269	2	16	16	49						1									1	6	4	3	5	7	1	2	1	2				2	2
P30084	Enoyl-CoA hydratase, mitochondrial OS=Homo sapiens GN=ECHS1 PE=1 SV=4 - [ECHM_HUMAN]	290	31.4	8.07	0.4345	1	12	12	49				2	1			1					1		2	3	5	4	8	4	1	1	2				1	1		1		1
Q92614	Unconventional myosin-XVIIIa OS=Homo sapiens GN=MYO18A PE=1 SV=3 - [MY18A_HUMAN]	2054	233	6.3	0.0969	3	16	17	49			2	1	2	1	1			1					3	2	3	3	3	3	1		3	3	1	1	1	1	1
P55786	Puromycin-sensitive aminopeptidase OS=Homo sapiens GN=NPEPPS PE=1 SV=2 - [PSA_HUMAN]	919	103.2	5.72	0.1806	2	15	15	49			1	1		1		1	1	1			1		2	4	1	2	4	4		2	1	1		1		1		1			1
Q9UNZ5	Leydig cell tumor 10 kDa protein homolog OS=Homo sapiens GN=C19orf53 PE=1 SV=1 - [L10K_HUMAN]	99	10.6	11.55	0.5354	2	8	8	49				2	1	2	2	1	1	3		1			3	2	3	2	4	4			3	1				1		1			1					1
P51148	Ras-related protein Rab-5C OS=Homo sapiens GN=RAB5C PE=1 SV=2 - [RAB5C_HUMAN]	216	23.5	8.41	0.5324	1	5	8	49	1				3	2	2	1	1	1			1		4	2	4	5	4	4		3	2									1
P62753	40S ribosomal protein S6 OS=Homo sapiens GN=RPS6 PE=1 SV=1 - [RS6_HUMAN]	249	28.7	10.84	0.3534	1	9	9	49	2		1	1	2	1	2			2		1		2	2	5	4	2	3	4		2	1					2										1
Q9H3N1	Thioredoxin-related transmembrane protein 1 OS=Homo sapiens GN=TMX1 PE=1 SV=1 - [TMX1_HUMAN]	280	31.8	4.98	0.3214	1	10	10	49	1		1	1	1		2	1	1	1			3		2	2	2	4	2	3		1	3	1		2		1	1
Q12913	Receptor-type tyrosine-protein phosphatase eta OS=Homo sapiens GN=PTPRJ PE=1 SV=3 - [PTPRJ_HUMAN]	1337	145.9	5.58	0.1608	2	17	18	49													1	2	3	3	3	2	6	3		2	5	3			1										1
P62851	40S ribosomal protein S25 OS=Homo sapiens GN=RPS25 PE=1 SV=1 - [RS25_HUMAN]	125	13.7	10.11	0.296	1	5	5	49			3	2	2	2		1	1	2			1		2	3	3	2	2	5			2	1			1						1	1			1
O00410	Importin-5 OS=Homo sapiens GN=IPO5 PE=1 SV=4 - [IPO5_HUMAN]	1097	123.5	4.94	0.247	1	16	18	48				1	1	1				1		1			3	3	4	5	5	6	1		2				1		1
P22061	Protein-L-isoaspartate(D-aspartate) O-methyltransferase OS=Homo sapiens GN=PCMT1 PE=1 SV=4 - [PIMT_HUMAN]	227	24.6	7.21	0.5947	1	10	10	48	2		1		2		2	1	1					1	3	2	3	4	4	3	1	1		1				1			1							2
P62081	40S ribosomal protein S7 OS=Homo sapiens GN=RPS7 PE=1 SV=1 - [RS7_HUMAN]	194	22.1	10.1	0.3557	1	8	8	48	1		1	1	2	2	1	1				1			4	4	3	4	4	4	1		1			1				1
P00738	Haptoglobin OS=Homo sapiens GN=HP PE=1 SV=1 - [HPT_HUMAN]	406	45.2	6.58	0.4286	2	16	16	48	1		1		2	1	1	1		1			1	1	3	3	2	3	3	2		2	1	1	1		1	1		1
O14561	Acyl carrier protein, mitochondrial OS=Homo sapiens GN=NDUFAB1 PE=1 SV=3 - [ACPM_HUMAN]	156	17.4	4.93	0.1923	1	4	4	48	1		1	1	2	2	1	2	2	2		1	1		2	3	2	4	3	3					1		1										1
P43034	Platelet-activating factor acetylhydrolase IB subunit alpha OS=Homo sapiens GN=PAFAH1B1 PE=1 SV=2 - [LIS1_HUMAN]	410	46.6	7.37	0.2829	1	9	10	48	1		2	1	1	1	1	2	1	1				2	2	2	3	4	6	3		1	2	1				2
P49207	60S ribosomal protein L34 OS=Homo sapiens GN=RPL34 PE=1 SV=3 - [RL34_HUMAN]	117	13.3	11.47	0.4188	1	6	6	48	3			2	3	1	2	1	2	2		1	2		1	3	4	4	2	6			1	2									1
Q14152	Eukaryotic translation initiation factor 3 subunit A OS=Homo sapiens GN=EIF3A PE=1 SV=1 - [EIF3A_HUMAN]	1382	166.5	6.79	0.1563	1	19	20	48					1	1									1	5	3	3	4	4		3		2				4
Q99460	26S proteasome non-ATPase regulatory subunit 1 OS=Homo sapiens GN=PSMD1 PE=1 SV=2 - [PSMD1_HUMAN]	953	105.8	5.39	0.255	1	19	19	48				2	1										4	2	3	5	8	4		1	1	1	1	1		1	1					1	1
P0CW22	40S ribosomal protein S17-like OS=Homo sapiens GN=RPS17L PE=3 SV=1 - [RS17L_HUMAN]	135	15.5	9.85	0.5259	1	7	7	47	1			2		1	1	1	1	1				1	1	3	2	4	3	5	1	1					1	1			2							1
P45974	Ubiquitin carboxyl-terminal hydrolase 5 OS=Homo sapiens GN=USP5 PE=1 SV=2 - [UBP5_HUMAN]	858	95.7	5.03	0.2308	1	13	14	47			1	2		1		1					1	1	2	3	5	3	5	4	1	1	1	1			1	1			1
P68871	Hemoglobin subunit beta OS=Homo sapiens GN=HBB PE=1 SV=2 - [HBB_HUMAN]	147	16	7.28	0.6327	5	8	8	47	1		1	1	1	2		1		1	2	1	2		5	3	3	3	3	3	1		2				1						1
Q14151	Scaffold attachment factor B2 OS=Homo sapiens GN=SAFB2 PE=1 SV=1 - [SAFB2_HUMAN]	953	107.4	6.16	0.1752	1	6	15	47	1			1	2	2	1	1	1						2	1	3	3	3	1	1	1		1		2	1		1						1	1
Q14683	Structural maintenance of chromosomes protein 1A OS=Homo sapiens GN=SMC1A PE=1 SV=2 - [SMC1A_HUMAN]	1233	143.1	7.64	0.2303	5	24	25	47															2	3	3	1	4	4	1		2	4			1	2	2		1								1
P15954	Cytochrome c oxidase subunit 7C, mitochondrial OS=Homo sapiens GN=COX7C PE=1 SV=1 - [COX7C_HUMAN]	63	7.2	10.27	0.381	3	3	3	47	1		2	2	1	1	2	2	2	1			1		2	3	3	3	2	3			1	1						1			1	1
Q14247	Src substrate cortactin OS=Homo sapiens GN=CTTN PE=1 SV=2 - [SRC8_HUMAN]	550	61.5	5.4	0.1945	1	11	11	47	1			1	1	1			1			1		1	2	2	4	2	1	2		3	3	1	2					1		2
Q8WWP7	GTPase IMAP family member 1 OS=Homo sapiens GN=GIMAP1 PE=1 SV=1 - [GIMA1_HUMAN]	306	34.3	8.87	0.3105	2	11	11	47	2		1	1		1	1								3	3	5	3	4	5				3	2				1	1
P20645	Cation-dependent mannose-6-phosphate receptor OS=Homo sapiens GN=M6PR PE=1 SV=1 - [MPRD_HUMAN]	277	31	5.83	0.2996	1	7	7	47	1		1	1	1	2		1				1			1	3	2	5	3	5		1	3	2	1				1										1
P37108	Signal recognition particle 14 kDa protein OS=Homo sapiens GN=SRP14 PE=1 SV=2 - [SRP14_HUMAN]	136	14.6	10.04	0.4044	1	7	7	47	1		3	1	1	1	1	1	1	1		1	1	1	2	3	3	1	5	4		1	1	1			2										1	1
P62917	60S ribosomal protein L8 OS=Homo sapiens GN=RPL8 PE=1 SV=2 - [RL8_HUMAN]	257	28	11.03	0.4553	1	11	11	47	1		1	2		1									2	5	2	6	6	2				1			2	1						1			2	1
Q08722	Leukocyte surface antigen CD47 OS=Homo sapiens GN=CD47 PE=1 SV=1 - [CD47_HUMAN]	323	35.2	7.21	0.1084	1	4	4	47	1		3	1	1	2	1	2	2	2		1	2		2	3	2	2	3	3		1	2									1	2
Q12931	Heat shock protein 75 kDa, mitochondrial OS=Homo sapiens GN=TRAP1 PE=1 SV=3 - [TRAP1_HUMAN]	704	80.1	8.21	0.0682	1	3	4	47	1		1	1	1	1	1	1	1	1				1	1	2	1	2	1	1		1	1					1	1			1	1
Q7LDG7	RAS guanyl-releasing protein 2 OS=Homo sapiens GN=RASGRP2 PE=1 SV=1 - [GRP2_HUMAN]	609	69.2	7.8	0.2053	1	11	11	47	1		1	1	1			2		1		2	1		4	3	5	3	4	2			2	2			1	1
Q9UMS4	Pre-mRNA-processing factor 19 OS=Homo sapiens GN=PRPF19 PE=1 SV=1 - [PRP19_HUMAN]	504	55.1	6.61	0.2083	1	10	10	47	1		1	2	1				1					1	3	2	4	2	5	4			2	2	2							1
P40197	Platelet glycoprotein V OS=Homo sapiens GN=GP5 PE=1 SV=1 - [GPV_HUMAN]	560	60.9	9.63	0.3143	1	15	15	47			1		1										1	1	3	5	5	5		1	2	2		1	2	1					1
Q9Y376	Calcium-binding protein 39 OS=Homo sapiens GN=CAB39 PE=1 SV=1 - [CAB39_HUMAN]	341	39.8	6.89	0.2933	2	10	10	47			1	4	1	2	1	2	1	2		2			2	2	1	2	3	3			2				1	2					1
Q08AF3	Schlafen family member 5 OS=Homo sapiens GN=SLFN5 PE=1 SV=1 - [SLFN5_HUMAN]	891	101	8.22	0.1639	4	13	13	47			1						1		1				2	4	1	3	4	6				4			1	1	1					1					1
P27816	Microtubule-associated protein 4 OS=Homo sapiens GN=MAP4 PE=1 SV=3 - [MAP4_HUMAN]	1152	120.9	5.43	0.197	1	20	20	46					1	2	1								2	2	1		1	3	1	2	2			1	1	3									1
Q13464	Rho-associated protein kinase 1 OS=Homo sapiens GN=ROCK1 PE=1 SV=1 - [ROCK1_HUMAN]	1354	158.1	5.9	0.2164	1	19	25	46															1	1	1	1	1	3	1		3	4	1			1	1				1						1
P62195	26S protease regulatory subunit 8 OS=Homo sapiens GN=PSMC5 PE=1 SV=1 - [PRS8_HUMAN]	406	45.6	7.55	0.2906	1	9	10	46			1	1	1	1	1	1	1	1		2			3	1	4	2	4	3			1			1	1	1		1								1
P63092	Guanine nucleotide-binding protein G(s) subunit alpha isoforms short OS=Homo sapiens GN=GNAS PE=1 SV=1 - [GNAS2_HUMAN]	394	45.6	5.82	0.2386	3	9	10	46	2		1		1		1		1	1			1		1	1	3	1	2	1		2	1	1	1		1			1		1					1
Q07666	KH domain-containing, RNA-binding, signal transduction-associated protein 1 OS=Homo sapiens GN=KHDRBS1 PE=1 SV=1 - [KHDR1_HUMAN]	443	48.2	8.66	0.2054	2	9	11	46	1		1	1	1	1	2	1	1			1	1		3	2	3	4	2	4		1	2				1	1		2				1						1
Q96C86	m7GpppX diphosphatase OS=Homo sapiens GN=DCPS PE=1 SV=2 - [DCPS_HUMAN]	337	38.6	6.38	0.3175	1	9	9	46	1			1	1				1						3	2	3	4	5	3				2				2	2	1				2
O95336	6-phosphogluconolactonase OS=Homo sapiens GN=PGLS PE=1 SV=2 - [6PGL_HUMAN]	258	27.5	6.05	0.4922	1	10	10	46	2				2										2	2	2	4	4	4		2	1	2	1	1	1						1	1		1
Q02880	DNA topoisomerase 2-beta OS=Homo sapiens GN=TOP2B PE=1 SV=3 - [TOP2B_HUMAN]	1626	183.2	8	0.1138	2	16	17	46	1		1		1	1		1	2	1		1			2	2	2	1	3	3		1		1			4	2									1
Q07020	60S ribosomal protein L18 OS=Homo sapiens GN=RPL18 PE=1 SV=2 - [RL18_HUMAN]	188	21.6	11.72	0.3085	1	5	5	46			1	1	2	1		1	1			1		2	2	4	3	4	4	5		1	3	1								2
P10768	S-formylglutathione hydrolase OS=Homo sapiens GN=ESD PE=1 SV=2 - [ESTD_HUMAN]	282	31.4	7.02	0.3865	1	10	10	45	1				1	2		1	1					1	2	1	3	3	4	3	1	1	1	1			1	1	1									1	1
P62330	ADP-ribosylation factor 6 OS=Homo sapiens GN=ARF6 PE=1 SV=2 - [ARF6_HUMAN]	175	20.1	8.95	0.4857	4	5	7	45		1	2		2	3	1		1	1	1	1			3	2	1	1	2	3	1	2	2										1
Q92608	Dedicator of cytokinesis protein 2 OS=Homo sapiens GN=DOCK2 PE=1 SV=2 - [DOCK2_HUMAN]	1830	211.8	6.87	0.1694	1	27	27	45					1										1			3	3	4	1	1	5	2		2
O43294	Transforming growth factor beta-1-induced transcript 1 protein OS=Homo sapiens GN=TGFB1I1 PE=1 SV=2 - [TGFI1_HUMAN]	461	49.8	7.03	0.1236	1	6	6	45	2		2		2		1	1	1	1	1			1	2	2	1	4	4	2			1				1			1			2							1
P61313	60S ribosomal protein L15 OS=Homo sapiens GN=RPL15 PE=1 SV=2 - [RL15_HUMAN]	204	24.1	11.62	0.4167	1	9	9	45	1		1			1		1	2					1	1		2	1	4	1		1		2	1		1	1		2				1
Q14643	Inositol 1,4,5-trisphosphate receptor type 1 OS=Homo sapiens GN=ITPR1 PE=1 SV=2 - [ITPR1_HUMAN]	2758	313.7	6.04	0.1033	2	14	25	45	1		1		1												1	2	4	5			5	1		1		1	2	1				1				1
P11279	Lysosome-associated membrane glycoprotein 1 OS=Homo sapiens GN=LAMP1 PE=1 SV=3 - [LAMP1_HUMAN]	417	44.9	8.75	0.1367	1	6	6	45	2		1	2	1	2	1						1		4	4	3	3	3	4			1		1										1
P13498	Cytochrome b-245 light chain OS=Homo sapiens GN=CYBA PE=1 SV=3 - [CY24A_HUMAN]	195	21	9.54	0.2	1	4	4	45	1		1	2		1	1	1		1		1			1	1	2	3	4	2				1			1	1	1					1			1	1	1
P50224	Sulfotransferase 1A3/1A4 OS=Homo sapiens GN=SULT1A3 PE=1 SV=1 - [ST1A3_HUMAN]	295	34.2	6.01	0.3119	1	3	6	45	1		1		1	2	1	1	1	1			2		3	3	5	4	4	4			1	2										2
P61019	Ras-related protein Rab-2A OS=Homo sapiens GN=RAB2A PE=1 SV=1 - [RAB2A_HUMAN]	212	23.5	6.54	0.4104	2	7	7	45	2		2	2	2				2	1		1			1	4	3	4	4	4		1	2					1										1
P61956	Small ubiquitin-related modifier 2 OS=Homo sapiens GN=SUMO2 PE=1 SV=3 - [SUMO2_HUMAN]	95	10.9	5.5	0.3579	2	1	4	45	2		2	2	1	1	1	2	1	2		1		1	1	4	2	2	3	2		1	1						1			1							1
P35998	26S protease regulatory subunit 7 OS=Homo sapiens GN=PSMC2 PE=1 SV=3 - [PRS7_HUMAN]	433	48.6	5.95	0.3764	1	15	15	45				3				1					1	1	1	3	1	3	4	3		2	1	1		1	2	1
P02790	Hemopexin OS=Homo sapiens GN=HPX PE=1 SV=2 - [HEMO_HUMAN]	462	51.6	7.02	0.2294	1	8	8	45			1	1	1	1	1		1				1		3	2	3	5	5	2			1	2		1	1													1
P46939	Utrophin OS=Homo sapiens GN=UTRN PE=1 SV=2 - [UTRO_HUMAN]	3433	394.2	5.33	0.0746	1	18	19	45				1			1		1						1	1	2	2	3	4			1	2	1		2	3											1
P50851	Lipopolysaccharide-responsive and beige-like anchor protein OS=Homo sapiens GN=LRBA PE=1 SV=4 - [LRBA_HUMAN]	2863	318.9	5.6	0.0643	2	17	18	45					1	2									2	3	1	3	3	2			2	4		2	2	1	1		1		1
Q16576	Histone-binding protein RBBP7 OS=Homo sapiens GN=RBBP7 PE=1 SV=1 - [RBBP7_HUMAN]	425	47.8	5.05	0.2329	1	3	9	45					2	2	2	1		2	1	1			2	4	1	2	2	1			3	2			1		1					2
P0CG05	Ig lambda-2 chain C regions OS=Homo sapiens GN=IGLC2 PE=1 SV=1 - [LAC2_HUMAN]	106	11.3	7.24	0.6226	4	3	5	44	1			2	2	2	1	1	1	1			1	1	1	2	2	2	3	2	1	1	2				1				1		1
Q8N163	DBIRD complex subunit KIAA1967 OS=Homo sapiens GN=KIAA1967 PE=1 SV=2 - [K1967_HUMAN]	923	102.8	5.22	0.2308	2	16	17	44	1			1								1			3	1	1	4	5	5	1	2	2	1		1		1			1
P21912	Succinate dehydrogenase [ubiquinone] iron-sulfur subunit, mitochondrial OS=Homo sapiens GN=SDHB PE=1 SV=3 - [DHSB_HUMAN]	280	31.6	8.76	0.3536	2	11	11	44			1	2		1	1			1		1	2	1	2	1	3	5	2	3		1	1	1		1	1	1		1				1				1
Q01433	AMP deaminase 2 OS=Homo sapiens GN=AMPD2 PE=1 SV=2 - [AMPD2_HUMAN]	879	100.6	6.93	0.2014	1	18	18	44															2	1	4	3	5	4		3	3	1			1		2	1				2	1		1
Q05682	Caldesmon OS=Homo sapiens GN=CALD1 PE=1 SV=3 - [CALD1_HUMAN]	793	93.2	5.66	0.1526	1	12	12	44	1		2	1	1	1	1	1	1	1		1		1	2	2	3	2	5	1		1			1	2			1	1							1			1
O14818	Proteasome subunit alpha type-7 OS=Homo sapiens GN=PSMA7 PE=1 SV=1 - [PSA7_HUMAN]	248	27.9	8.46	0.496	2	10	10	44	2		1			1	1	1	1	1			2	1	4	4	4	6	3	1		2					1	1
P06239	Tyrosine-protein kinase Lck OS=Homo sapiens GN=LCK PE=1 SV=6 - [LCK_HUMAN]	509	58	5.36	0.2004	19	6	8	44	1		2			1		1							1	2	3	3	4	3		1	1	1				1						1
P63220	40S ribosomal protein S21 OS=Homo sapiens GN=RPS21 PE=1 SV=1 - [RS21_HUMAN]	83	9.1	8.5	0.2771	1	3	3	44	2		2	3	2	2	1		1	1		1			3	2	2	2	2	2			1	2									1	1
P83731	60S ribosomal protein L24 OS=Homo sapiens GN=RPL24 PE=1 SV=1 - [RL24_HUMAN]	157	17.8	11.25	0.3312	1	7	7	44	1		2	2	3	1			1						2	4	3	4	3	4			4	1				1					2					1
Q01844	RNA-binding protein EWS OS=Homo sapiens GN=EWSR1 PE=1 SV=1 - [EWS_HUMAN]	656	68.4	9.33	0.1021	1	7	7	44	1		1	1	1	2	1	1	1	1			1	1	3	2	2	2	2	4		1		1		1						1	1			1
Q13162	Peroxiredoxin-4 OS=Homo sapiens GN=PRDX4 PE=1 SV=1 - [PRDX4_HUMAN]	271	30.5	6.29	0.428	1	6	9	44	2	1	1	1	1		1	1	1						2	3	2	4	3	4		1	1										1
Q9P0M6	Core histone macro-H2A.2 OS=Homo sapiens GN=H2AFY2 PE=1 SV=3 - [H2AW_HUMAN]	372	40	9.69	0.0914	1	1	3	44	1		1	1	1	2									1	1	2	2	2	2			1				1	2					1					1
P14550	Alcohol dehydrogenase [NADP(+)] OS=Homo sapiens GN=AKR1A1 PE=1 SV=3 - [AK1A1_HUMAN]	325	36.5	6.79	0.6031	3	13	14	44			2	1	2	1									3	1	3	3	5	2		2	3	1			1	1
P25787	Proteasome subunit alpha type-2 OS=Homo sapiens GN=PSMA2 PE=1 SV=2 - [PSA2_HUMAN]	234	25.9	7.43	0.4487	1	9	9	44			2			1			1	1				1	2	5	2	3	4	5		1		1							1							1
P27694	Replication protein A 70 kDa DNA-binding subunit OS=Homo sapiens GN=RPA1 PE=1 SV=2 - [RFA1_HUMAN]	616	68.1	7.21	0.3458	1	18	18	44			1	1								1			1	2	5	4	4	2		1	2		1	2	2	1							1		1
P40306	Proteasome subunit beta type-10 OS=Homo sapiens GN=PSMB10 PE=1 SV=1 - [PSB10_HUMAN]	273	28.9	7.81	0.1758	1	5	5	44			1	2	1			1	1	1			1	1	2	1	2	2	2	2		1						1	1		1							1
P61225	Ras-related protein Rap-2b OS=Homo sapiens GN=RAP2B PE=1 SV=1 - [RAP2B_HUMAN]	183	20.5	4.81	0.4809	3	8	8	44			2	1	2	2	1	1	1		1		1		1	3	2	2	5	3		2	1				1						1
Q06187	Tyrosine-protein kinase BTK OS=Homo sapiens GN=BTK PE=1 SV=3 - [BTK_HUMAN]	659	76.2	7.77	0.3187	11	19	19	44											1	1		2	1	2	1	2	5	5			2	1			3	4									1
Q02818	Nucleobindin-1 OS=Homo sapiens GN=NUCB1 PE=1 SV=4 - [NUCB1_HUMAN]	461	53.8	5.25	0.1735	1	7	8	44			1	2				1	1	1		1	1		2	3	4	4	4	6								1
Q15181	Inorganic pyrophosphatase OS=Homo sapiens GN=PPA1 PE=1 SV=2 - [IPYR_HUMAN]	289	32.6	5.86	0.436	1	9	11	43	2			1									1		1	2	2	3	4	4	1	1			1	1	1								1		1
Q92835	Phosphatidylinositol 3,4,5-trisphosphate 5-phosphatase 1 OS=Homo sapiens GN=INPP5D PE=1 SV=2 - [SHIP1_HUMAN]	1189	133.2	7.59	0.2296	5	24	25	43				2								1			2		3		1	1	1	3	2	2	1		2	2		1		1
P37235	Hippocalcin-like protein 1 OS=Homo sapiens GN=HPCAL1 PE=1 SV=3 - [HPCL1_HUMAN]	193	22.3	5.35	0.2746	3	5	5	43			1	1		1							1			3	4	3	4	3		1	1	1			1		1	1			1	1					1
O75964	ATP synthase subunit g, mitochondrial OS=Homo sapiens GN=ATP5L PE=1 SV=3 - [ATP5L_HUMAN]	103	11.4	9.64	0.5534	1	6	6	43	2			1		1		1	1	1			2		3	3	2	3	4	2		2	1			1	2								1
P14406	Cytochrome c oxidase subunit 7A2, mitochondrial OS=Homo sapiens GN=COX7A2 PE=1 SV=1 - [CX7A2_HUMAN]	83	9.4	9.76	0.3012	1	3	3	43	1		2	1	2	2	2	2	2	1		1	1	1	2	1		1	2	2		1	1	1								1	1
P30273	High affinity immunoglobulin epsilon receptor subunit gamma OS=Homo sapiens GN=FCER1G PE=1 SV=1 - [FCERG_HUMAN]	86	9.7	7.12	0.3372	1	4	4	43	3		3	1	1		1		1				2		3	3	3	3	3	4			3	1
P43487	Ran-specific GTPase-activating protein OS=Homo sapiens GN=RANBP1 PE=1 SV=1 - [RANG_HUMAN]	201	23.3	5.29	0.2687	1	4	4	43	2		2	2	1	2	1	2		2			1		3	2	4	4	4	4		1	1
P46779	60S ribosomal protein L28 OS=Homo sapiens GN=RPL28 PE=1 SV=3 - [RL28_HUMAN]	137	15.7	12.02	0.4088	1	8	8	43	1		2		1	1										1	3	3	4	4		1	4				2		1			1					1
P84095	Rho-related GTP-binding protein RhoG OS=Homo sapiens GN=RHOG PE=1 SV=1 - [RHOG_HUMAN]	191	21.3	8.12	0.4503	3	6	7	43	2		1	2		1				1			1	1	2	1	1	2	2	3		2	1		1		1	1				1			1
Q04760	Lactoylglutathione lyase OS=Homo sapiens GN=GLO1 PE=1 SV=4 - [LGUL_HUMAN]	184	20.8	5.31	0.4728	1	7	7	43	1		1	1	1	1									2	3	4	3	3	5		1		1		1	1							1
Q9H1E3	Nuclear ubiquitous casein and cyclin-dependent kinase substrate 1 OS=Homo sapiens GN=NUCKS1 PE=1 SV=1 - [NUCKS_HUMAN]	243	27.3	5.08	0.2305	1	6	6	43	1		1	1	1	1	1	1	1	1		1		1	1	2	2	2	2	3		1	2			1						1	1
Q9P1F3	Costars family protein ABRACL OS=Homo sapiens GN=ABRACL PE=1 SV=1 - [ABRAL_HUMAN]	81	9.1	6.29	0.2716	1	4	4	43				1	2	1	1							1	2	2	3	3	3	4		1							1					1					1
P11586	C-1-tetrahydrofolate synthase, cytoplasmic OS=Homo sapiens GN=MTHFD1 PE=1 SV=3 - [C1TC_HUMAN]	935	101.5	7.3	0.1807	1	16	16	42					1								1		3	2		2	4	3	1	3	3	2		1	1	1			1
Q0ZGT2	Nexilin OS=Homo sapiens GN=NEXN PE=1 SV=1 - [NEXN_HUMAN]	675	80.6	5.33	0.1926	1	14	14	42	1		1												2	2	2	2	4	4	1	1	4	2										3
P11234	Ras-related protein Ral-B OS=Homo sapiens GN=RALB PE=1 SV=1 - [RALB_HUMAN]	206	23.4	6.62	0.2427	1	2	4	42				1	1	2	1	1	1	1		1			2	2	1	3	3	2				1					1	1			1	1					1
P42025	Beta-centractin OS=Homo sapiens GN=ACTR1B PE=1 SV=1 - [ACTY_HUMAN]	376	42.3	6.4	0.1569	2	1	6	42	2		2	2		1	2	2	1	2			2		2	4	2	2	2	2		1	3		1			1					1
Q29974	HLA class II histocompatibility antigen, DRB1-16 beta chain OS=Homo sapiens GN=HLA-DRB1 PE=1 SV=1 - [2B1G_HUMAN]	266	30	7.74	0.218	8	1	6	42	1		1			1			2	1		1	1		3	3	3	5	3	4			1	3			1							1			1
O43747	AP-1 complex subunit gamma-1 OS=Homo sapiens GN=AP1G1 PE=1 SV=5 - [AP1G1_HUMAN]	822	91.3	6.8	0.163	3	11	11	42			2	2	1	1							1		2	1	3	3	4	3		1	1	1	1				1					1
Q14008	Cytoskeleton-associated protein 5 OS=Homo sapiens GN=CKAP5 PE=1 SV=3 - [CKAP5_HUMAN]	2032	225.4	7.8	0.1186	1	21	21	42					1	1		1					1		1	1		2	1	2		1	2			3	2		1				1				1
Q9Y613	FH1/FH2 domain-containing protein 1 OS=Homo sapiens GN=FHOD1 PE=1 SV=3 - [FHOD1_HUMAN]	1164	126.5	6.39	0.1641	1	13	13	42			1	1		1	1	1	1			1		2	2	1	2	3	4	4		1	1	2	1			1					1
P12544	Granzyme A OS=Homo sapiens GN=GZMA PE=1 SV=2 - [GRAA_HUMAN]	262	29	8.91	0.271	1	6	6	42				1	2	2	2	1	1		1				3	2	3	2	2	3			2				1										1
P49321	Nuclear autoantigenic sperm protein OS=Homo sapiens GN=NASP PE=1 SV=2 - [NASP_HUMAN]	788	85.2	4.3	0.1396	1	9	9	42			1												3	2	1	4	3	5			2	1		1	2	1						1			2
P62244	40S ribosomal protein S15a OS=Homo sapiens GN=RPS15A PE=1 SV=2 - [RS15A_HUMAN]	130	14.8	10.13	0.5615	1	9	9	42				1	1	2	1	1	1	1	1				2	3	2	4	4	4			2	2			1	1					1	1			1
Q9H939	Proline-serine-threonine phosphatase-interacting protein 2 OS=Homo sapiens GN=PSTPIP2 PE=1 SV=4 - [PPIP2_HUMAN]	334	38.8	8.48	0.3114	1	11	11	42				1		1	1		1			1	1		2	3	3	3	1	3			2	1			2	1					1	1
P50238	Cysteine-rich protein 1 OS=Homo sapiens GN=CRIP1 PE=1 SV=3 - [CRIP1_HUMAN]	77	8.5	8.75	0.3896	2	4	4	42			1	2	1	1	1	2	3	1			1		2	3	3	3	2	3				1	1									1						1
P08571	Monocyte differentiation antigen CD14 OS=Homo sapiens GN=CD14 PE=1 SV=2 - [CD14_HUMAN]	375	40.1	6.23	0.2293	1	7	7	41	1			1	1	1		1	2	1					2	2	5	3	1	3	1			2			1
P32969	60S ribosomal protein L9 OS=Homo sapiens GN=RPL9 PE=1 SV=1 - [RL9_HUMAN]	192	21.8	9.95	0.3958	1	7	7	41	1	1		1		1	2			1			2		3	1	2		4	2	1	1		1			1	2			1
P63167	Dynein light chain 1, cytoplasmic OS=Homo sapiens GN=DYNLL1 PE=1 SV=1 - [DYL1_HUMAN]	89	10.4	7.4	0.4607	1	3	4	41	1		1	1	1	1	1	1	1	1	1	1			2	1	2	2	1	4	1										1								2
O15533	Tapasin OS=Homo sapiens GN=TAPBP PE=1 SV=1 - [TPSN_HUMAN]	448	47.6	7.15	0.1027	1	5	5	41			2	2	2	1	1	2	3	1			1	1	2	3	3	3	3	3		1								1					1					1
O00161	Synaptosomal-associated protein 23 OS=Homo sapiens GN=SNAP23 PE=1 SV=1 - [SNP23_HUMAN]	211	23.3	5.01	0.4976	1	7	7	41	1		2	1	3	1	1	1		1		1	1	1	1	4	3	2	2	4		2	2				1
P46977	Dolichyl-diphosphooligosaccharide--protein glycosyltransferase subunit STT3A OS=Homo sapiens GN=STT3A PE=1 SV=2 - [STT3A_HUMAN]	705	80.5	8.07	0.122	1	8	11	41	2		1	1	1		1			1			1		1	5	3	3	2	3		1	1	3									1	2
Q14696	LDLR chaperone MESD OS=Homo sapiens GN=MESDC2 PE=1 SV=2 - [MESD_HUMAN]	234	26.1	7.78	0.3632	1	8	8	41	1			1	1	1							1		2	2	4	2	3	2		1		1		1			1					1		1			1
Q9P1U1	Actin-related protein 3B OS=Homo sapiens GN=ACTR3B PE=2 SV=1 - [ARP3B_HUMAN]	418	47.6	5.88	0.1699	2	1	7	41	1			1	2	1	1	1	2	1			1	1	2	1	1	1		2		2	1	2																1
O94979	Protein transport protein Sec31A OS=Homo sapiens GN=SEC31A PE=1 SV=3 - [SC31A_HUMAN]	1220	132.9	6.89	0.109	1	12	13	41		1		1		1	1			1						1	1	5	5	3		1	3	4	1								1	1
Q7Z5R6	Amyloid beta A4 precursor protein-binding family B member 1-interacting protein OS=Homo sapiens GN=APBB1IP PE=1 SV=1 - [AB1IP_HUMAN]	666	73.1	5.59	0.2042	2	12	12	41			1	1	1	1							1	1	1	2	2	2	5	3		3	1	2			1					1
Q9P289	Serine/threonine-protein kinase MST4 OS=Homo sapiens GN=MST4 PE=1 SV=2 - [MST4_HUMAN]	416	46.5	5.29	0.2476	1	4	11	41			1	1	1	1	2	1	2	1		2		1	1	1	1	2	1	1		4	1			1		1	1			1						1
O00602	Ficolin-1 OS=Homo sapiens GN=FCN1 PE=1 SV=2 - [FCN1_HUMAN]	326	35.1	6.86	0.2822	1	7	7	41			2	1	1	1		1	1				1		2	1	4	3	2	3			1	1		1	2	1									1	1
P30085	UMP-CMP kinase OS=Homo sapiens GN=CMPK1 PE=1 SV=3 - [KCY_HUMAN]	196	22.2	5.57	0.4592	1	7	7	41					2	3			1	1			2		1	3	3	1	3	3			1	1			1						1	1			1
O95373	Importin-7 OS=Homo sapiens GN=IPO7 PE=1 SV=1 - [IPO7_HUMAN]	1038	119.4	4.82	0.1204	2	10	10	41			1	1	1	1		1	1						2	3	3	3	4	3				1			2
P20618	Proteasome subunit beta type-1 OS=Homo sapiens GN=PSMB1 PE=1 SV=2 - [PSB1_HUMAN]	241	26.5	8.13	0.4274	1	7	7	40				1	1	1									4	4	2	4	4	5	1		2	2				1
P26196	Probable ATP-dependent RNA helicase DDX6 OS=Homo sapiens GN=DDX6 PE=1 SV=2 - [DDX6_HUMAN]	483	54.4	8.66	0.2961	3	10	12	40	1		1	1	1					1				1	1	3	2	2	2	4	1		2		1		1						1		1
P55160	Nck-associated protein 1-like OS=Homo sapiens GN=NCKAP1L PE=1 SV=3 - [NCKPL_HUMAN]	1127	128.1	6.86	0.1313	1	12	12	40					1						1				2	3	4	3	3	4	1	2						1									1	1
Q03519	Antigen peptide transporter 2 OS=Homo sapiens GN=TAP2 PE=1 SV=1 - [TAP2_HUMAN]	686	75.6	8.02	0.2114	2	12	13	40							1	1	1							3	2	4	2	3	1		3						2										1
Q14203	Dynactin subunit 1 OS=Homo sapiens GN=DCTN1 PE=1 SV=3 - [DCTN1_HUMAN]	1278	141.6	5.81	0.1776	4	16	17	40	2												1	1	2	2	2	2	2	4	1	1	1				1	1	1
P12035	Keratin, type II cytoskeletal 3 OS=Homo sapiens GN=KRT3 PE=1 SV=3 - [K2C3_HUMAN]	628	64.4	6.48	0.0303	7	1	2	40	1	1		1	1	1	1	1	1	1		1	1		1			1	1	1			1	1	1							1	1	1
P14174	Macrophage migration inhibitory factor OS=Homo sapiens GN=MIF PE=1 SV=4 - [MIF_HUMAN]	115	12.5	7.88	0.1391	1	2	2	40	1	1	1	1	1	1	1	1	1						1	1	1	1	1	1			1	1	1								1	1	1
P62913	60S ribosomal protein L11 OS=Homo sapiens GN=RPL11 PE=1 SV=2 - [RL11_HUMAN]	178	20.2	9.6	0.2865	1	6	6	40	1			1	2	2	1	1	2	1				1	2	3	2	1	3	3		1	2									1
P23526	Adenosylhomocysteinase OS=Homo sapiens GN=AHCY PE=1 SV=4 - [SAHH_HUMAN]	432	47.7	6.34	0.2986	1	10	11	40			1	2	2	1		1				1		1	1	1	2	1	2	2		1	3	1			1		2
P52790	Hexokinase-3 OS=Homo sapiens GN=HK3 PE=1 SV=2 - [HXK3_HUMAN]	923	99	5.4	0.1918	1	12	14	40			1												2	1	4	1	3	5		3	6	1
Q08945	FACT complex subunit SSRP1 OS=Homo sapiens GN=SSRP1 PE=1 SV=1 - [SSRP1_HUMAN]	709	81	6.87	0.2652	1	15	15	40			1	2	1			1							4	1	3	4	3	3			1	2				2					1
P35237	Serpin B6 OS=Homo sapiens GN=SERPINB6 PE=1 SV=3 - [SPB6_HUMAN]	376	42.6	5.27	0.258	1	7	8	39	1		1	1		2			1	1				1	2	3	2	1	3	4		1		2	1			1		1				1						1
O75791	GRB2-related adapter protein 2 OS=Homo sapiens GN=GRAP2 PE=1 SV=1 - [GRAP2_HUMAN]	330	37.9	6.95	0.2545	1	8	8	39	2		1	2	1	2	1			1			1	2	1	3	1	3	2	3		2	3										1
P18077	60S ribosomal protein L35a OS=Homo sapiens GN=RPL35A PE=1 SV=2 - [RL35A_HUMAN]	110	12.5	11.06	0.4545	1	7	7	39	1		1	2	1	1	2	2	1	2		1	1	1	1		2	1	1	4			1				1	1	1								1
P62714	Serine/threonine-protein phosphatase 2A catalytic subunit beta isoform OS=Homo sapiens GN=PPP2CB PE=1 SV=1 - [PP2AB_HUMAN]	309	35.6	5.43	0.2395	1	1	6	39	1		1	1		1	1	1						2	2	2	4	3	1	3		2	1		2	1									1
P84090	Enhancer of rudimentary homolog OS=Homo sapiens GN=ERH PE=1 SV=1 - [ERH_HUMAN]	104	12.3	5.92	0.5192	1	7	7	39	2		2	1	1	1				1		1		2	2	2	2	4	2	5		1	1	1		1						1
O00231	26S proteasome non-ATPase regulatory subunit 11 OS=Homo sapiens GN=PSMD11 PE=1 SV=3 - [PSD11_HUMAN]	422	47.4	6.48	0.3507	1	14	14	39					1	1		1		1			1	1	1	4	3	2	1	3		1	2	1								1
Q14254	Flotillin-2 OS=Homo sapiens GN=FLOT2 PE=1 SV=2 - [FLOT2_HUMAN]	428	47	5.25	0.3154	1	11	11	39			1												2	3	4	3	2	5		2		1		1		1								1
Q96HC4	PDZ and LIM domain protein 5 OS=Homo sapiens GN=PDLIM5 PE=1 SV=5 - [PDLI5_HUMAN]	596	63.9	8.21	0.1678	1	9	9	39				1	1	1		1		1			1			2	2	1	3	2		1	1	1	1	1			1						1	1			1
O43143	Putative pre-mRNA-splicing factor ATP-dependent RNA helicase DHX15 OS=Homo sapiens GN=DHX15 PE=1 SV=2 - [DHX15_HUMAN]	795	90.9	7.46	0.195	1	16	16	39				1	1	1							1	1	3	4	3	2	4	1				1	1	1		1	1							1
P60866	40S ribosomal protein S20 OS=Homo sapiens GN=RPS20 PE=1 SV=1 - [RS20_HUMAN]	119	13.4	9.94	0.3613	1	5	5	39			2	1	2	1		1					2		1	3	1	2	1	2				1		1	1	2								1	1	2
Q13303	Voltage-gated potassium channel subunit beta-2 OS=Homo sapiens GN=KCNAB2 PE=1 SV=2 - [KCAB2_HUMAN]	367	41	9	0.406	2	11	11	39			1		1	2		1	2	1		1			2	1	3	4	4	2				1		2		1						1						1
P21964	Catechol O-methyltransferase OS=Homo sapiens GN=COMT PE=1 SV=2 - [COMT_HUMAN]	271	30	5.47	0.4502	1	7	8	38			1	1	1	1		1	1	1		1	1	2	3	2	3	2	2	2	1									1										1
P60228	Eukaryotic translation initiation factor 3 subunit E OS=Homo sapiens GN=EIF3E PE=1 SV=1 - [EIF3E_HUMAN]	445	52.2	6.04	0.2854	1	12	12	38	1				1				1					1	1	1	3	2	3	2		1	1	1		1	1		1	1				1
P13716	Delta-aminolevulinic acid dehydratase OS=Homo sapiens GN=ALAD PE=1 SV=1 - [HEM2_HUMAN]	330	36.3	6.79	0.197	1	6	6	38	1		3			1	1			2		1			1	1	1	2	5	4			1	1			1										1
P26373	60S ribosomal protein L13 OS=Homo sapiens GN=RPL13 PE=1 SV=4 - [RL13_HUMAN]	211	24.2	11.65	0.3412	1	9	9	38	1		2	1		1		2		1		1			1	3	4	1	1	2			1	2				1						1	1			1
P30042	ES1 protein homolog, mitochondrial OS=Homo sapiens GN=C21orf33 PE=1 SV=3 - [ES1_HUMAN]	268	28.2	8.27	0.5112	1	9	9	38	1		2	1	1	2		1							1	1	2	2	2	4			1		1		1	1										1
P58107	Epiplakin OS=Homo sapiens GN=EPPK1 PE=1 SV=2 - [EPIPL_HUMAN]	5090	555.3	5.6	0.0939	1	1	6	38	1		1	1	1	1	1	1	1	1				1	2	2	3	4	3	1		1	1	1								1
P60983	Glia maturation factor beta OS=Homo sapiens GN=GMFB PE=1 SV=2 - [GMFB_HUMAN]	142	16.7	5.29	0.4155	1	1	3	38	1		2	1		1	1	1	1	1				1	2	2	3	2	3	2		1	1									1
Q92499	ATP-dependent RNA helicase DDX1 OS=Homo sapiens GN=DDX1 PE=1 SV=2 - [DDX1_HUMAN]	740	82.4	7.23	0.1595	1	10	10	38	1				2		2	2	1	1				1		2	2	2	2	3				1		2	1								1	1
Q969H8	UPF0556 protein C19orf10 OS=Homo sapiens GN=C19orf10 PE=1 SV=1 - [CS010_HUMAN]	173	18.8	6.68	0.3064	1	5	5	38	1		1	2	2	2	1	2	1	2			2		1	3	1	3	2	1			2			1							1			1
O00499	Myc box-dependent-interacting protein 1 OS=Homo sapiens GN=BIN1 PE=1 SV=1 - [BIN1_HUMAN]	593	64.7	5.06	0.1922	2	7	9	38													2		2	1	3	2	3	4		3	1			3			1							1			1
P52306	Rap1 GTPase-GDP dissociation stimulator 1 OS=Homo sapiens GN=RAP1GDS1 PE=1 SV=3 - [GDS1_HUMAN]	607	66.3	5.31	0.1647	1	7	9	38				1		1	1	1			1				2	2	3	3	3	1		1	1	1		1	1		1				1	1
P53597	Succinyl-CoA ligase [ADP/GDP-forming] subunit alpha, mitochondrial OS=Homo sapiens GN=SUCLG1 PE=1 SV=4 - [SUCA_HUMAN]	346	36.2	8.79	0.2225	1	7	7	38			1			2	1								3	6	3	3	3	2		1	2				1	1									1
Q9BX68	Histidine triad nucleotide-binding protein 2, mitochondrial OS=Homo sapiens GN=HINT2 PE=1 SV=1 - [HINT2_HUMAN]	163	17.2	9.16	0.411	1	5	5	38		1	2	1	1	1	1	1	1	1				1	1	2	2	3	4	2		1			1										1
Q9UDY2	Tight junction protein ZO-2 OS=Homo sapiens GN=TJP2 PE=1 SV=2 - [ZO2_HUMAN]	1190	133.9	7.4	0.1857	2	19	19	38																2	1	4	3	1		2	1	2		1	2	1				1		1
O14556	Glyceraldehyde-3-phosphate dehydrogenase, testis-specific OS=Homo sapiens GN=GAPDHS PE=1 SV=2 - [G3PT_HUMAN]	408	44.5	8.19	0.0515	1	1	2	38		1		1	1	1			1						1	1	1	1	1	1			1	1	1									1	1
O43399	Tumor protein D54 OS=Homo sapiens GN=TPD52L2 PE=1 SV=2 - [TPD54_HUMAN]	206	22.2	5.36	0.5485	1	11	11	38													1		3	2	2	2	4	4			1	1	1		1	1	1								1		1
Q13247	Serine/arginine-rich splicing factor 6 OS=Homo sapiens GN=SRSF6 PE=1 SV=2 - [SRSF6_HUMAN]	344	39.6	11.43	0.2093	1	5	9	38			1	1	1	1	1					1			1	1	2	2	2	3			1	1	3		1	1							1
Q15008	26S proteasome non-ATPase regulatory subunit 6 OS=Homo sapiens GN=PSMD6 PE=1 SV=1 - [PSMD6_HUMAN]	389	45.5	5.62	0.2571	1	11	11	38			1	1	1	1	1	1	1	1	1	1			2	2	1		4	3			1						1										1
Q15637	Splicing factor 1 OS=Homo sapiens GN=SF1 PE=1 SV=4 - [SF01_HUMAN]	639	68.3	8.98	0.1815	1	9	9	38			1	2	1		1	1	1	1			2	1	3	3	2	2	4	3			1				1	2					1
P46778	60S ribosomal protein L21 OS=Homo sapiens GN=RPL21 PE=1 SV=2 - [RL21_HUMAN]	160	18.6	10.49	0.3125	1	6	6	38			2		1		1		1				1		1	1	3	4	2	3				1		1		2	1							1		1
P43403	Tyrosine-protein kinase ZAP-70 OS=Homo sapiens GN=ZAP70 PE=1 SV=1 - [ZAP70_HUMAN]	619	69.8	7.69	0.273	2	12	13	37					1	1		1							1	2	4	2	5	1	1		2					3	3
Q16543	Hsp90 co-chaperone Cdc37 OS=Homo sapiens GN=CDC37 PE=1 SV=1 - [CDC37_HUMAN]	378	44.4	5.25	0.328	1	10	10	37					1	1		1	1	1		1		1		1	4	3	5	1	1	1		1			1				1
Q8N392	Rho GTPase-activating protein 18 OS=Homo sapiens GN=ARHGAP18 PE=1 SV=3 - [RHG18_HUMAN]	663	74.9	6.44	0.1267	1	9	9	37	1			2	3										2	2	4	3	3	3	1		2										2
P49257	Protein ERGIC-53 OS=Homo sapiens GN=LMAN1 PE=1 SV=2 - [LMAN1_HUMAN]	510	57.5	6.77	0.2255	1	10	11	37	1		1			1		1	1						3	1	1	1	4	3					1	1	1	1	2
O43516	WAS/WASL-interacting protein family member 1 OS=Homo sapiens GN=WIPF1 PE=1 SV=3 - [WIPF1_HUMAN]	503	51.2	11.47	0.2863	1	10	10	37			1						1					1	3	1	4	1	2	3		1	1		1	1	1	1	1								1
O95831	Apoptosis-inducing factor 1, mitochondrial OS=Homo sapiens GN=AIFM1 PE=1 SV=1 - [AIFM1_HUMAN]	613	66.9	8.95	0.2055	1	9	9	37			1	1	2	2									1	2	1	2	4	6		4	1	1										1
P08559	Pyruvate dehydrogenase E1 component subunit alpha, somatic form, mitochondrial OS=Homo sapiens GN=PDHA1 PE=1 SV=3 - [ODPA_HUMAN]	390	43.3	8.06	0.2923	1	11	11	37			1			2	1						1		1	1	3	2	4	3		1	2	2	1		1
Q8NF50	Dedicator of cytokinesis protein 8 OS=Homo sapiens GN=DOCK8 PE=1 SV=3 - [DOCK8_HUMAN]	2099	238.4	6.87	0.1305	3	24	24	37														1	1			1	3	2		1	4	4	1			2	1
Q8TAQ2	SWI/SNF complex subunit SMARCC2 OS=Homo sapiens GN=SMARCC2 PE=1 SV=1 - [SMRC2_HUMAN]	1214	132.8	5.69	0.1087	2	11	11	37			2	1												3	3	2	3	2		1	2	1	1			1	1				1
O43447	Peptidyl-prolyl cis-trans isomerase H OS=Homo sapiens GN=PPIH PE=1 SV=1 - [PPIH_HUMAN]	177	19.2	8.07	0.1695	2	2	4	37		1		2	2	2	2	1	1	1	1					1	1	1	2	2			1																	1
P43686	26S protease regulatory subunit 6B OS=Homo sapiens GN=PSMC4 PE=1 SV=2 - [PRS6B_HUMAN]	418	47.3	5.21	0.3086	1	12	13	37						1			1						2	2	4	2	4	5			1		1	1		2								1
O43681	ATPase ASNA1 OS=Homo sapiens GN=ASNA1 PE=1 SV=2 - [ASNA_HUMAN]	348	38.8	4.91	0.2184	1	7	7	36				1	2	1	1	1			1					1	1	2	2	2	1		4						1				2						1
Q03518	Antigen peptide transporter 1 OS=Homo sapiens GN=TAP1 PE=1 SV=2 - [TAP1_HUMAN]	808	87.2	8.02	0.1795	1	10	10	36			1	1		1	1					1		1	2	2	1	3	1	3	1			2										1
O75955	Flotillin-1 OS=Homo sapiens GN=FLOT1 PE=1 SV=3 - [FLOT1_HUMAN]	427	47.3	7.49	0.3489	1	12	12	36	1							1				2			2	2	2	3	3	6		1	1							2	1		1
P02763	Alpha-1-acid glycoprotein 1 OS=Homo sapiens GN=ORM1 PE=1 SV=1 - [A1AG1_HUMAN]	201	23.5	5.02	0.2786	1	4	6	36	1				1	1	1	1	1	1	1	1	1	1	1	3	2	4	4	2		1	1	1			1			1
P14927	Cytochrome b-c1 complex subunit 7 OS=Homo sapiens GN=UQCRB PE=1 SV=2 - [QCR7_HUMAN]	111	13.5	8.78	0.6757	1	9	9	36	1	1		1	1	1	1	1	1						1	1	4	5	4	2		1								1
Q15717	ELAV-like protein 1 OS=Homo sapiens GN=ELAVL1 PE=1 SV=2 - [ELAV1_HUMAN]	326	36.1	9.17	0.3221	1	10	10	36			2		1								1	2	1	4	3	3	4	6		1	1							1
Q5JSH3	WD repeat-containing protein 44 OS=Homo sapiens GN=WDR44 PE=1 SV=1 - [WDR44_HUMAN]	913	101.3	5.45	0.2629	1	19	19	36	1		1													1	2		5	3		1	1	2		2		3	1
P11277	Spectrin beta chain, erythrocytic OS=Homo sapiens GN=SPTB PE=1 SV=5 - [SPTB1_HUMAN]	2137	246.3	5.27	0.1193	1	14	20	36							1								4		3	1	5	5		2	2				2	2	1
P29218	Inositol monophosphatase 1 OS=Homo sapiens GN=IMPA1 PE=1 SV=1 - [IMPA1_HUMAN]	277	30.2	5.26	0.2058	1	4	4	36				1	1	1	1	1	1					1	1	1	2	1	2	1		1							1										1
Q32MZ4	Leucine-rich repeat flightless-interacting protein 1 OS=Homo sapiens GN=LRRFIP1 PE=1 SV=2 - [LRRF1_HUMAN]	808	89.2	4.65	0.2116	1	13	13	36															3	1	2	2	1	2		4			1		2					1					1
Q8TF42	Ubiquitin-associated and SH3 domain-containing protein B OS=Homo sapiens GN=UBASH3B PE=1 SV=2 - [UBS3B_HUMAN]	649	72.6	6.93	0.2296	2	14	14	36				1	1	1			1	1			1			2	2	5	3	4		2	2			1			1
P25325	3-mercaptopyruvate sulfurtransferase OS=Homo sapiens GN=MPST PE=1 SV=3 - [THTM_HUMAN]	297	33.2	6.6	0.3232	2	6	7	36				1		1			1						3	3	4	4	4	3			1					2						1
P49773	Histidine triad nucleotide-binding protein 1 OS=Homo sapiens GN=HINT1 PE=1 SV=2 - [HINT1_HUMAN]	126	13.8	6.95	0.3968	1	4	4	36					1	1			1	1			1		2	4	4	3	3	3			1	1			1							1			1
Q13148	TAR DNA-binding protein 43 OS=Homo sapiens GN=TARDBP PE=1 SV=1 - [TADBP_HUMAN]	414	44.7	6.19	0.1957	1	6	6	36			1	1	1	1	1								2	3	3	3	2	4			1	1			1					1			1
Q9Y2S6	Translation machinery-associated protein 7 OS=Homo sapiens GN=TMA7 PE=1 SV=1 - [TMA7_HUMAN]	64	7.1	9.99	0.4063	5	3	4	36			1		1	2		1	1			1			2	3	1	3	2	3			1				2		1									1
Q96I99	Succinyl-CoA ligase [GDP-forming] subunit beta, mitochondrial OS=Homo sapiens GN=SUCLG2 PE=1 SV=2 - [SUCB2_HUMAN]	432	46.5	6.39	0.3681	1	15	15	35						2	1		1	1			1			1	2	2	2	2	1		3	1	1			1					2
P10124	Serglycin OS=Homo sapiens GN=SRGN PE=1 SV=3 - [SRGN_HUMAN]	158	17.6	4.96	0.2595	1	5	5	35	1		1	1	1	2	1	1	1	1				2	1	1	1	3	2	2									1				1		1				1
P61020	Ras-related protein Rab-5B OS=Homo sapiens GN=RAB5B PE=1 SV=1 - [RAB5B_HUMAN]	215	23.7	8.13	0.3023	1	2	5	35	1				3	1	2	1	1	1			1		2	3	2	2	2	3		2	1
Q13586	Stromal interaction molecule 1 OS=Homo sapiens GN=STIM1 PE=1 SV=3 - [STIM1_HUMAN]	685	77.4	6.67	0.1255	2	9	9	35	1		1		1	2	1	1		2			1	1		1		2	3	1		1	2						2			1
Q13765	Nascent polypeptide-associated complex subunit alpha OS=Homo sapiens GN=NACA PE=1 SV=1 - [NACA_HUMAN]	215	23.4	4.56	0.2884	2	5	5	35	3		1	2		1		1		1				2	1		2	2	3	2		1	1	1	1										1
Q14571	Inositol 1,4,5-trisphosphate receptor type 2 OS=Homo sapiens GN=ITPR2 PE=1 SV=2 - [ITPR2_HUMAN]	2701	307.9	6.43	0.07	2	8	19	35	1		1		1														3	5			3					2	2					1				1
Q92556	Engulfment and cell motility protein 1 OS=Homo sapiens GN=ELMO1 PE=1 SV=2 - [ELMO1_HUMAN]	727	83.8	6.28	0.1912	1	9	13	35	1			1		1									2	2	1	2	1	4		1		1		2	1	1	1							1
O00571	ATP-dependent RNA helicase DDX3X OS=Homo sapiens GN=DDX3X PE=1 SV=3 - [DDX3X_HUMAN]	662	73.2	7.18	0.2341	1	4	14	35				1											1	3	2	2	2	2		2	4		1			2	1						1					1
P35611	Alpha-adducin OS=Homo sapiens GN=ADD1 PE=1 SV=2 - [ADDA_HUMAN]	737	80.9	5.83	0.228	1	11	11	35														1	1			4	1	1		2	1	1		1	1		2		1	1				1	1
Q9NX63	Coiled-coil-helix-coiled-coil-helix domain-containing protein 3, mitochondrial OS=Homo sapiens GN=CHCHD3 PE=1 SV=1 - [CHCH3_HUMAN]	227	26.1	8.28	0.348	1	8	8	35					1				1					2	3	2	3	2	4	5		1	1	1	1		1										1
O15264	Mitogen-activated protein kinase 13 OS=Homo sapiens GN=MAPK13 PE=1 SV=1 - [MK13_HUMAN]	365	42.1	8.38	0.0466	9	1	2	35			1	1	1	1	1	1	1	1					1	1	1	1	1	1			1	1				1					1
P62857	40S ribosomal protein S28 OS=Homo sapiens GN=RPS28 PE=1 SV=1 - [RS28_HUMAN]	69	7.8	10.7	0.4638	1	3	3	35			1		1	3	1			1	1		1		2	3	2	2	3	2			1	2									1
Q05193	Dynamin-1 OS=Homo sapiens GN=DNM1 PE=1 SV=2 - [DYN1_HUMAN]	864	97.3	7.17	0.1678	1	3	13	35			2		1	2						1			1	3			1	1			3	2	1								1	1
Q4KMQ2	Anoctamin-6 OS=Homo sapiens GN=ANO6 PE=1 SV=2 - [ANO6_HUMAN]	910	106.1	7.77	0.1813	1	12	12	35				1		1								1	1	1	3	2	5	4			1			1	1	1					1
P01859	Ig gamma-2 chain C region OS=Homo sapiens GN=IGHG2 PE=1 SV=2 - [IGHG2_HUMAN]	326	35.9	7.59	0.2331	1	4	6	34	1			1	1		1	1	1	1			2	1	2	1	2	1	3	3	1		2	1
P19086	Guanine nucleotide-binding protein G(z) subunit alpha OS=Homo sapiens GN=GNAZ PE=2 SV=3 - [GNAZ_HUMAN]	355	40.9	7.61	0.3746	1	9	10	34														1	3	2	2	2	2	3	1	1		1				1				1
O94973	AP-2 complex subunit alpha-2 OS=Homo sapiens GN=AP2A2 PE=1 SV=2 - [AP2A2_HUMAN]	939	103.9	6.96	0.1246	1	3	10	34	1		1												1	3	3	2	2	2		2	3						1				1						1
P09012	U1 small nuclear ribonucleoprotein A OS=Homo sapiens GN=SNRPA PE=1 SV=3 - [SNRPA_HUMAN]	282	31.3	9.83	0.2057	1	5	7	34	2		3	1	1					1		1				1	2	4	4	3			4					1					1
P25774	Cathepsin S OS=Homo sapiens GN=CTSS PE=1 SV=3 - [CATS_HUMAN]	331	37.5	8.34	0.2145	1	9	9	34	1														2	1	4	4	3	5		1	3	3			1
P35244	Replication protein A 14 kDa subunit OS=Homo sapiens GN=RPA3 PE=1 SV=1 - [RFA3_HUMAN]	121	13.6	5.08	0.4298	1	3	3	34	1		2	1	1	1	2	2	2	2			1	1	1	1	2	1	3	2						2
P54725	UV excision repair protein RAD23 homolog A OS=Homo sapiens GN=RAD23A PE=1 SV=1 - [RD23A_HUMAN]	363	39.6	4.58	0.1818	1	4	6	34	1		1	1		1	1	1	1	1			1		2	3	2	2	3	3			3
Q08752	Peptidyl-prolyl cis-trans isomerase D OS=Homo sapiens GN=PPID PE=1 SV=3 - [PPID_HUMAN]	370	40.7	7.21	0.0892	2	2	4	34	1		1	2	2	2	2	1	1	1		1			1	1		1	2	2			1	1			1	1					1
Q99426	Tubulin-folding cofactor B OS=Homo sapiens GN=TBCB PE=1 SV=2 - [TBCB_HUMAN]	244	27.3	5.15	0.3197	1	8	8	34	1		1		1	2						1			1	1	1	4	3	4			4	2											1
Q9BVC6	Transmembrane protein 109 OS=Homo sapiens GN=TMEM109 PE=1 SV=1 - [TM109_HUMAN]	243	26.2	10.48	0.1317	1	4	4	34	1		1		1		2	2	1	2		1	1		2	2	1	2	1	2		1	2						1				1
Q9BVK6	Transmembrane emp24 domain-containing protein 9 OS=Homo sapiens GN=TMED9 PE=1 SV=2 - [TMED9_HUMAN]	235	27.3	8.02	0.4085	1	6	10	34	2		2	1	1	3			1	2						1	2	1	3	1		1	1	2	1									1
Q14165	Malectin OS=Homo sapiens GN=MLEC PE=1 SV=1 - [MLEC_HUMAN]	292	32.2	5.41	0.3288	1	9	9	34			2	1		1			1					1	1	2	3	2	3	2		1	1	3				1						1
Q5T4S7	E3 ubiquitin-protein ligase UBR4 OS=Homo sapiens GN=UBR4 PE=1 SV=1 - [UBR4_HUMAN]	5183	573.5	6.04	0.0573	2	21	22	34																2		2	4	2		3		2	1		1		1					1
P56279	T-cell leukemia/lymphoma protein 1A OS=Homo sapiens GN=TCL1A PE=1 SV=1 - [TCL1A_HUMAN]	114	13.5	5.11	0.3596	1	6	6	34					1											1	1	4	3	3			1	1	1								1	1	1				1
Q6ZNJ1	Neurobeachin-like protein 2 OS=Homo sapiens GN=NBEAL2 PE=1 SV=2 - [NBEL2_HUMAN]	2754	302.3	6.38	0.081	1	15	15	34					1										4		1	3	1	2			1	3		2	2									1
P54578	Ubiquitin carboxyl-terminal hydrolase 14 OS=Homo sapiens GN=USP14 PE=1 SV=3 - [UBP14_HUMAN]	494	56	5.3	0.3806	1	14	14	34							1	1		1		1			1	1	2	2	4	4						1	1	1					1			1
P31930	Cytochrome b-c1 complex subunit 1, mitochondrial OS=Homo sapiens GN=UQCRC1 PE=1 SV=3 - [QCR1_HUMAN]	480	52.6	6.37	0.2729	1	9	9	33							1							1	2	1	2	1	4	4	2		1	1			1							1
Q709C8	Vacuolar protein sorting-associated protein 13C OS=Homo sapiens GN=VPS13C PE=1 SV=1 - [VP13C_HUMAN]	3753	422.1	6.83	0.0807	1	22	22	33															1		1	2	2	2	1	3			2			1	1
O75396	Vesicle-trafficking protein SEC22b OS=Homo sapiens GN=SEC22B PE=1 SV=4 - [SC22B_HUMAN]	215	24.6	6.92	0.386	1	7	7	33	1		2	1		1									2	2	3	3	4	3		1	3						1
P11908	Ribose-phosphate pyrophosphokinase 2 OS=Homo sapiens GN=PRPS2 PE=1 SV=2 - [PRPS2_HUMAN]	318	34.7	6.61	0.2736	1	2	6	33	1				1	1									1	2	3	3	3	3		1	1				1						1
P28062	Proteasome subunit beta type-8 OS=Homo sapiens GN=PSMB8 PE=1 SV=3 - [PSB8_HUMAN]	276	30.3	7.43	0.3152	1	7	7	33	1		1												1	3	4	4	4	3			1	1				1	1									1	1
P35268	60S ribosomal protein L22 OS=Homo sapiens GN=RPL22 PE=1 SV=2 - [RL22_HUMAN]	128	14.8	9.19	0.4375	1	4	4	33	1			3	1	1	1	1	1	2			1		3	2	3	3	3	2		1
P36542	ATP synthase subunit gamma, mitochondrial OS=Homo sapiens GN=ATP5C1 PE=1 SV=1 - [ATPG_HUMAN]	298	33	9.22	0.2718	1	8	9	33	1			1									1		1	2	3	3	5	4			2	1				2					1	1				1
P58546	Myotrophin OS=Homo sapiens GN=MTPN PE=1 SV=2 - [MTPN_HUMAN]	118	12.9	5.52	0.4831	1	4	4	33	1			1	1	2	1			1			1	1		1	1	2	2	2		1				1	1					1
P62888	60S ribosomal protein L30 OS=Homo sapiens GN=RPL30 PE=1 SV=2 - [RL30_HUMAN]	115	12.8	9.63	0.5478	1	6	6	33	2		1	1	1	1	1			1				1	1	3	3	3	2	3			1				1						1
Q13637	Ras-related protein Rab-32 OS=Homo sapiens GN=RAB32 PE=1 SV=3 - [RAB32_HUMAN]	225	25	6.54	0.2889	1	5	6	33	1				1		1	1	1	1				1	1	3	3	2	3	3		1	2		1								1
Q9BZZ5	Apoptosis inhibitor 5 OS=Homo sapiens GN=API5 PE=1 SV=3 - [API5_HUMAN]	524	59	7.34	0.2977	1	13	13	33	1			1						1			1		1		2	2	1	2		2	1			2	2										1
Q9H0R4	Haloacid dehalogenase-like hydrolase domain-containing protein 2 OS=Homo sapiens GN=HDHD2 PE=1 SV=1 - [HDHD2_HUMAN]	259	28.5	6.24	0.1429	1	4	4	33	1		1	1	2	2	1	1	1	1		1			3	2	1	2	2	1						1	1										1
P40763	Signal transducer and activator of transcription 3 OS=Homo sapiens GN=STAT3 PE=1 SV=2 - [STAT3_HUMAN]	770	88	6.3	0.1896	1	13	14	33									1					1	2	1	1	2	1	3		1		1		1	2	2						1
Q96AP7	Endothelial cell-selective adhesion molecule OS=Homo sapiens GN=ESAM PE=1 SV=1 - [ESAM_HUMAN]	390	41.2	9.32	0.2103	1	6	6	33					1	1	1			1				1		2	2	2	5	3		1	1			1		1								1
Q99613	Eukaryotic translation initiation factor 3 subunit C OS=Homo sapiens GN=EIF3C PE=1 SV=1 - [EIF3C_HUMAN]	913	105.3	5.68	0.0909	1	9	9	33			1						2	1		1				2	2	2	2	2			2				2		2				1
Q9UQ16	Dynamin-3 OS=Homo sapiens GN=DNM3 PE=1 SV=4 - [DYN3_HUMAN]	869	97.7	8.35	0.1415	1	2	13	33			2		1	2									1	1	1	1	1	1			3	3	1			1					1	1
Q92686	Neurogranin OS=Homo sapiens GN=NRGN PE=1 SV=1 - [NEUG_HUMAN]	78	7.6	7.87	0.2692	2	3	3	33			2	1	1		1	1	1	1		2			2	2	1	2	2	2				1				1							1			1
P26640	Valine--tRNA ligase OS=Homo sapiens GN=VARS PE=1 SV=4 - [SYVC_HUMAN]	1264	140.4	7.59	0.1685	1	18	18	32								1		1				1		1	2	1	2		1	1	2		1		2	1	1
Q14258	E3 ubiquitin/ISG15 ligase TRIM25 OS=Homo sapiens GN=TRIM25 PE=1 SV=2 - [TRI25_HUMAN]	630	70.9	8.09	0.3032	1	14	14	32													1						2	2	1	1	1					2	2										1
Q9NQW7	Xaa-Pro aminopeptidase 1 OS=Homo sapiens GN=XPNPEP1 PE=1 SV=3 - [XPP1_HUMAN]	623	69.9	5.67	0.2648	2	16	16	32														1	2	1	2	1	1		2	2	4	1	1	1	1		1
O60229	Kalirin OS=Homo sapiens GN=KALRN PE=1 SV=2 - [KALRN_HUMAN]	2985	340	6.07	0.0342	4	7	8	32	1		2	1	1		1	1	1	1			1		1	1	5	3	2	1			2										1
O95758	Polypyrimidine tract-binding protein 3 OS=Homo sapiens GN=PTBP3 PE=1 SV=2 - [PTBP3_HUMAN]	552	59.7	9.04	0.125	2	2	7	32	1		1			1	1	1	1	1			1		2	1	1	2	1	1			3					2					3
P43307	Translocon-associated protein subunit alpha OS=Homo sapiens GN=SSR1 PE=1 SV=3 - [SSRA_HUMAN]	286	32.2	4.49	0.1189	1	3	3	32	1			2	1		1	1	1				1		2	2	2	3	2	2		1	2										1
P50225	Sulfotransferase 1A1 OS=Homo sapiens GN=SULT1A1 PE=1 SV=3 - [ST1A1_HUMAN]	295	34.1	6.62	0.2102	2	3	6	32	1					1							1		2	2	5	3	4	3			1	2			1							1
P54709	Sodium/potassium-transporting ATPase subunit beta-3 OS=Homo sapiens GN=ATP1B3 PE=1 SV=1 - [AT1B3_HUMAN]	279	31.5	8.35	0.2043	1	5	5	32	1		2		1	1	1	1	1	2				1	2	2	2	1	1	1		1	2				1									1	1
P55854	Small ubiquitin-related modifier 3 OS=Homo sapiens GN=SUMO3 PE=1 SV=2 - [SUMO3_HUMAN]	103	11.6	5.49	0.3204	2	1	4	32	1		1	1	1	1	1	1	1	1				1	1	3	1	1	2	1		1	1									1
P61916	Epididymal secretory protein E1 OS=Homo sapiens GN=NPC2 PE=1 SV=1 - [NPC2_HUMAN]	151	16.6	7.65	0.4901	1	6	6	32	1		1	1		2		1				1		1	2	1	3	3	4	3		1	1									1
Q96JB5	CDK5 regulatory subunit-associated protein 3 OS=Homo sapiens GN=CDK5RAP3 PE=1 SV=2 - [CK5P3_HUMAN]	506	56.9	4.75	0.1146	3	6	7	32	1		2	1		1				1	1				2	2	2	2	2	3		1	2						1				1
Q9BR76	Coronin-1B OS=Homo sapiens GN=CORO1B PE=1 SV=1 - [COR1B_HUMAN]	489	54.2	5.88	0.2474	1	10	10	32	1		2	1	1	2	2	1	2						2	2		1	1	3		1	3	1
Q9UI15	Transgelin-3 OS=Homo sapiens GN=TAGLN3 PE=1 SV=2 - [TAGL3_HUMAN]	199	22.5	7.33	0.1407	1	1	2	32	1		1	1		1	1	1	1	1			1		2	1	2	2	2	2			1
Q9Y696	Chloride intracellular channel protein 4 OS=Homo sapiens GN=CLIC4 PE=1 SV=4 - [CLIC4_HUMAN]	253	28.8	5.59	0.4427	3	6	7	32	2	1	1	1			1							1	3		1		1	3			1	1	1			1					1	1	1
Q9Y6Y8	SEC23-interacting protein OS=Homo sapiens GN=SEC23IP PE=1 SV=1 - [S23IP_HUMAN]	1000	111	5.54	0.12	1	9	10	32	1		1			1		1	1						1	1	1	1	1	1			1	2	1	1	1	1	1
O43684	Mitotic checkpoint protein BUB3 OS=Homo sapiens GN=BUB3 PE=1 SV=1 - [BUB3_HUMAN]	328	37.1	6.84	0.3049	1	9	9	32			1		1		2								2		2	2	4	1		3	1	3			1							1			1
P15498	Proto-oncogene vav OS=Homo sapiens GN=VAV1 PE=1 SV=4 - [VAV_HUMAN]	845	98.3	6.62	0.1941	2	15	15	32			1										2			1	1	1	2	1		2		1	1			1	1									1
P50416	Carnitine O-palmitoyltransferase 1, liver isoform OS=Homo sapiens GN=CPT1A PE=1 SV=2 - [CPT1A_HUMAN]	773	88.3	8.65	0.1539	1	10	10	32													1	1	3	2	2	2	5	4		1	1	1				1
P62745	Rho-related GTP-binding protein RhoB OS=Homo sapiens GN=RHOB PE=1 SV=1 - [RHOB_HUMAN]	196	22.1	5.24	0.2551	1	1	3	32			1	2	1	1		2		2			1	1	2	1	1	2	2	2		2	1									2
Q15046	Lysine--tRNA ligase OS=Homo sapiens GN=KARS PE=1 SV=3 - [SYK_HUMAN]	597	68	6.35	0.2546	1	10	10	32						1									2	1	2	2	3	3			1	1		1	1	1					1	1
Q96IU4	Alpha/beta hydrolase domain-containing protein 14B OS=Homo sapiens GN=ABHD14B PE=1 SV=1 - [ABHEB_HUMAN]	210	22.3	6.4	0.381	1	6	6	32						1	1								2	1	2	2	2	2			1				1	1	1								1		1
P49643	DNA primase large subunit OS=Homo sapiens GN=PRIM2 PE=1 SV=2 - [PRI2_HUMAN]	509	58.8	7.91	0.0157	1	1	1	32				1	1	1	1								1	1	1	1	1	1							1	1									1	1
P57737	Coronin-7 OS=Homo sapiens GN=CORO7 PE=1 SV=2 - [CORO7_HUMAN]	925	100.5	5.8	0.2141	1	13	13	31			1													2	3	5	3	3	1	2	1	1					1			1
Q14498	RNA-binding protein 39 OS=Homo sapiens GN=RBM39 PE=1 SV=2 - [RBM39_HUMAN]	530	59.3	10.1	0.1981	1	9	9	31				1		1	1	1	1	1		1		2		2	1	2	2	2	1			1					1	1	1
Q6VY07	Phosphofurin acidic cluster sorting protein 1 OS=Homo sapiens GN=PACS1 PE=1 SV=2 - [PACS1_HUMAN]	963	104.8	7.74	0.1412	1	10	11	31													1			1	1	3	1	2	1	1	1	2		1					1					1
P14598	Neutrophil cytosol factor 1 OS=Homo sapiens GN=NCF1 PE=1 SV=3 - [NCF1_HUMAN]	390	44.6	9.13	0.2564	3	11	11	31			1	1												2		3	1	1				1		1	2	2		1
P15170	Eukaryotic peptide chain release factor GTP-binding subunit ERF3A OS=Homo sapiens GN=GSPT1 PE=1 SV=1 - [ERF3A_HUMAN]	499	55.7	5.62	0.3066	2	12	12	31			1									1			2	1		2	3	3		1				1		1		1		1						1
Q96P48	Arf-GAP with Rho-GAP domain, ANK repeat and PH domain-containing protein 1 OS=Homo sapiens GN=ARAP1 PE=1 SV=3 - [ARAP1_HUMAN]	1450	162.1	6.23	0.1538	1	15	15	31				1											1	1	1	3	3	2		1	1	3				1		1				1
O60664	Perilipin-3 OS=Homo sapiens GN=PLIN3 PE=1 SV=3 - [PLIN3_HUMAN]	434	47	5.44	0.4355	1	12	12	31	1			1											1		3	1	5	2		2	1	1	1		1								1
P17480	Nucleolar transcription factor 1 OS=Homo sapiens GN=UBTF PE=1 SV=1 - [UBF1_HUMAN]	764	89.4	5.81	0.1715	1	12	12	31	1			1									1			2		2	2	3			2	3				1					1
P46776	60S ribosomal protein L27a OS=Homo sapiens GN=RPL27A PE=1 SV=2 - [RL27A_HUMAN]	148	16.6	11	0.277	1	5	5	31	1			1		1		1		1		1		1	2	1	2	2	4	3			2	1					1
P53004	Biliverdin reductase A OS=Homo sapiens GN=BLVRA PE=1 SV=2 - [BIEA_HUMAN]	296	33.4	6.44	0.3108	1	10	10	31	1		1				1							1	1	2	3	2	3	2		1	3	1			1
P55884	Eukaryotic translation initiation factor 3 subunit B OS=Homo sapiens GN=EIF3B PE=1 SV=3 - [EIF3B_HUMAN]	814	92.4	5	0.2113	1	15	15	31	1							1							1		3	2	3	2			4	1		2		1
Q13510	Acid ceramidase OS=Homo sapiens GN=ASAH1 PE=1 SV=5 - [ASAH1_HUMAN]	395	44.6	7.62	0.1975	1	8	8	31	1				1								1		2	3	3	2	2	2		1	2	2
Q5SQ64	Lymphocyte antigen 6 complex locus protein G6f OS=Homo sapiens GN=LY6G6F PE=1 SV=2 - [LY66F_HUMAN]	297	32.4	8.56	0.3064	1	8	8	31	2		2		1	1								1	1	1	3	3	4	1		1							1			1
A6NHR9	Structural maintenance of chromosomes flexible hinge domain-containing protein 1 OS=Homo sapiens GN=SMCHD1 PE=1 SV=2 - [SMHD1_HUMAN]	2005	226.2	7.3	0.0928	1	18	18	31																1		2		2		1	1	4	1	3	1	1
Q15257	Serine/threonine-protein phosphatase 2A activator OS=Homo sapiens GN=PPP2R4 PE=1 SV=3 - [PTPA_HUMAN]	358	40.6	5.94	0.3464	1	9	9	31								1							3	2	1	3	2	2		2						1			1							1
Q9UPN3	Microtubule-actin cross-linking factor 1, isoforms 1/2/3/5 OS=Homo sapiens GN=MACF1 PE=1 SV=4 - [MACF1_HUMAN]	7388	837.8	5.39	0.0433	1	25	26	31															2	1	1			2		2						2	1
Q9Y3I0	tRNA-splicing ligase RtcB homolog OS=Homo sapiens GN=C22orf28 PE=1 SV=1 - [RTCB_HUMAN]	505	55.2	7.23	0.3505	1	14	14	31			1	1					1	1				1		1	1	2	2	4		1	1	1				1
Q08170	Serine/arginine-rich splicing factor 4 OS=Homo sapiens GN=SRSF4 PE=1 SV=2 - [SRSF4_HUMAN]	494	56.6	11.52	0.1255	1	3	7	31			1	1	1	1	1					1			1	1	1	2	1	3			1	1			2	2								1
P11233	Ras-related protein Ral-A OS=Homo sapiens GN=RALA PE=1 SV=1 - [RALA_HUMAN]	206	23.6	7.11	0.1602	1	1	3	31				1	1	1	1	1	1	1		1			1	1	1	2	3	1				1		1							1	1
Q30154	HLA class II histocompatibility antigen, DR beta 5 chain OS=Homo sapiens GN=HLA-DRB5 PE=1 SV=1 - [DRB5_HUMAN]	266	30	6.93	0.2256	2	2	6	31			1			1			2				1		2	2	3	3	1	3				3			1							1			1
P26368	Splicing factor U2AF 65 kDa subunit OS=Homo sapiens GN=U2AF2 PE=1 SV=4 - [U2AF2_HUMAN]	475	53.5	9.09	0.16	1	6	6	30									1						1		3	4	5	4	1			1							1			1
P49720	Proteasome subunit beta type-3 OS=Homo sapiens GN=PSMB3 PE=1 SV=2 - [PSB3_HUMAN]	205	22.9	6.55	0.4	1	6	6	30	1			1	1		1						1		1	2	2	2	2	2	1										1	1
P62191	26S protease regulatory subunit 4 OS=Homo sapiens GN=PSMC1 PE=1 SV=1 - [PRS4_HUMAN]	440	49.2	6.21	0.3114	1	10	11	30												1			3		2	3	5	3	1					1	1	2			1
P00747	Plasminogen OS=Homo sapiens GN=PLG PE=1 SV=2 - [PLMN_HUMAN]	810	90.5	7.24	0.1901	3	12	13	30															1		2	2	2	1		2	2	1		1	1	2		1			1	1
Q02750	Dual specificity mitogen-activated protein kinase kinase 1 OS=Homo sapiens GN=MAP2K1 PE=1 SV=2 - [MP2K1_HUMAN]	393	43.4	6.62	0.2214	1	2	7	30						1					2				1	1	4	3	2	3		1					1	2		1									1
Q53GQ0	Estradiol 17-beta-dehydrogenase 12 OS=Homo sapiens GN=HSD17B12 PE=1 SV=2 - [DHB12_HUMAN]	312	34.3	9.32	0.3077	1	9	9	30	1			1	1			1	1	1			2		1	2	3	2	1	2			1							1								1
Q8WVM8	Sec1 family domain-containing protein 1 OS=Homo sapiens GN=SCFD1 PE=1 SV=4 - [SCFD1_HUMAN]	642	72.3	6.27	0.2321	1	9	9	30			2	1											3	1	1	2	2	4		2								1							1
Q93009	Ubiquitin carboxyl-terminal hydrolase 7 OS=Homo sapiens GN=USP7 PE=1 SV=2 - [UBP7_HUMAN]	1102	128.2	5.55	0.1597	1	14	14	30						1							1		2	2	1	4	3	3									1	1
Q9NP72	Ras-related protein Rab-18 OS=Homo sapiens GN=RAB18 PE=1 SV=1 - [RAB18_HUMAN]	206	23	5.24	0.6359	2	10	11	30	1			2											2	1	2	2	3	4		3	1										1
O15523	ATP-dependent RNA helicase DDX3Y OS=Homo sapiens GN=DDX3Y PE=1 SV=2 - [DDX3Y_HUMAN]	660	73.1	7.55	0.1848	1	1	11	30				1											1	2	1	2	2	2		2	3		1			1	1						1					1
Q08209	Serine/threonine-protein phosphatase 2B catalytic subunit alpha isoform OS=Homo sapiens GN=PPP3CA PE=1 SV=1 - [PP2BA_HUMAN]	521	58.7	5.86	0.2188	2	2	9	30			2						1						1	1	4	2	4	1		1	1	2									1	1
Q14012	Calcium/calmodulin-dependent protein kinase type 1 OS=Homo sapiens GN=CAMK1 PE=1 SV=1 - [KCC1A_HUMAN]	370	41.3	5.29	0.3324	1	8	10	30						1					1	1			2	2	1	2	1	1		1	2		3				1						1
P61254	60S ribosomal protein L26 OS=Homo sapiens GN=RPL26 PE=1 SV=1 - [RL26_HUMAN]	145	17.2	10.55	0.2276	1	1	5	30			1											1	1	2	1	2	3	3			1	1				1						1				1
Q13451	Peptidyl-prolyl cis-trans isomerase FKBP5 OS=Homo sapiens GN=FKBP5 PE=1 SV=2 - [FKBP5_HUMAN]	457	51.2	5.9	0.326	1	12	12	30													1		2	1	1	3	2	3			1		1		3										1
Q9Y394	Dehydrogenase/reductase SDR family member 7 OS=Homo sapiens GN=DHRS7 PE=1 SV=1 - [DHRS7_HUMAN]	339	38.3	8.32	0.2124	1	7	7	30					1								1		1	2	1	2	2	4			2	1	2										1			1
Q16718	NADH dehydrogenase [ubiquinone] 1 alpha subcomplex subunit 5 OS=Homo sapiens GN=NDUFA5 PE=1 SV=3 - [NDUA5_HUMAN]	116	13.5	5.99	0.6638	1	5	5	30			1		1	2			1	1			1		1	2	3	2	3	3								1
P51124	Granzyme M OS=Homo sapiens GN=GZMM PE=1 SV=2 - [GRAM_HUMAN]	257	27.5	10.13	0.3813	1	7	7	29			1	1		1		1		1				1	2	1	2	3	1	2			1			1				1
Q9Y5Z4	Heme-binding protein 2 OS=Homo sapiens GN=HEBP2 PE=1 SV=1 - [HEBP2_HUMAN]	205	22.9	4.63	0.3268	1	6	6	29	1				1	1			1	1		1		2	1	2	2	1	2	1		3	2										1
O14618	Copper chaperone for superoxide dismutase OS=Homo sapiens GN=CCS PE=1 SV=1 - [CCS_HUMAN]	274	29	5.58	0.2956	1	7	7	29			1	2									1	1	2	1	1	2	4	1		1		2	1									1
O95870	Abhydrolase domain-containing protein 16A OS=Homo sapiens GN=ABHD16A PE=1 SV=3 - [ABHGA_HUMAN]	558	63.2	8.13	0.2312	1	11	11	29				1					1								4	2	4	4		1	1	1	1			2
P09661	U2 small nuclear ribonucleoprotein A' OS=Homo sapiens GN=SNRPA1 PE=1 SV=2 - [RU2A_HUMAN]	255	28.4	8.62	0.3294	1	9	9	29				1	1	1			1				1		1	2	3	2	1	1		2	1				1	1				1
P49721	Proteasome subunit beta type-2 OS=Homo sapiens GN=PSMB2 PE=1 SV=1 - [PSB2_HUMAN]	201	22.8	7.02	0.199	2	5	6	29				1	1	1	1	1	1	1			1		1	4		2	2	3		1			1								1
P80723	Brain acid soluble protein 1 OS=Homo sapiens GN=BASP1 PE=1 SV=2 - [BASP1_HUMAN]	227	22.7	4.63	0.2159	1	3	3	29			1	1				1					1	1	1	1	1	1	1			1				2	1					1				2
Q9Y6W5	Wiskott-Aldrich syndrome protein family member 2 OS=Homo sapiens GN=WASF2 PE=1 SV=3 - [WASF2_HUMAN]	498	54.3	5.53	0.1968	2	8	8	29					1	1		1		1		1			2	1		2	4	3		1	1			1
P13861	cAMP-dependent protein kinase type II-alpha regulatory subunit OS=Homo sapiens GN=PRKAR2A PE=1 SV=2 - [KAP2_HUMAN]	404	45.5	5.07	0.2995	1	7	11	29			1										1		1		4	2	4	1			1				2						1				1
Q9P0J0	NADH dehydrogenase [ubiquinone] 1 alpha subcomplex subunit 13 OS=Homo sapiens GN=NDUFA13 PE=1 SV=3 - [NDUAD_HUMAN]	144	16.7	8.43	0.25	1	3	3	29			1		1	1	1		1	1		1			1	1	2	2	2	2			1				1
Q9BWD1	Acetyl-CoA acetyltransferase, cytosolic OS=Homo sapiens GN=ACAT2 PE=1 SV=2 - [THIC_HUMAN]	397	41.3	6.92	0.1713	1	5	5	29			1	1											2	2	2	3	2	2																		1
P51610	Host cell factor 1 OS=Homo sapiens GN=HCFC1 PE=1 SV=2 - [HCFC1_HUMAN]	2035	208.6	7.46	0.1155	2	15	15	28																	1	1	3	2	3	1	2			1	1				1						1
P62995	Transformer-2 protein homolog beta OS=Homo sapiens GN=TRA2B PE=1 SV=1 - [TRA2B_HUMAN]	288	33.6	11.25	0.2778	1	7	7	28				1	1	2	1					1		1	1	1	3	2	2		1	2	1							1		1	1
Q15020	Squamous cell carcinoma antigen recognized by T-cells 3 OS=Homo sapiens GN=SART3 PE=1 SV=1 - [SART3_HUMAN]	963	109.9	5.57	0.1308	1	10	10	28						1									1		1	1	1	2	1	1	1	2		1	1			1	1			1
Q6JBY9	CapZ-interacting protein OS=Homo sapiens GN=RCSD1 PE=1 SV=1 - [CPZIP_HUMAN]	416	44.5	5.4	0.3101	1	10	10	28			1												2		2	1	3	1	1						2	2	1								1	1
Q86UE4	Protein LYRIC OS=Homo sapiens GN=MTDH PE=1 SV=2 - [LYRIC_HUMAN]	582	63.8	9.32	0.1976	1	9	9	28	1		1										1	1	1		2	1	2	2	2	2	1					1
P47914	60S ribosomal protein L29 OS=Homo sapiens GN=RPL29 PE=1 SV=2 - [RL29_HUMAN]	159	17.7	11.66	0.2264	1	4	4	28	1		1	1										1	2	1	1	1	1	4		1						1		1		1						1
P61326	Protein mago nashi homolog OS=Homo sapiens GN=MAGOH PE=1 SV=1 - [MGN_HUMAN]	146	17.2	6.11	0.4452	2	7	7	28	1		1												1	3	2	1	3						1				1	3					1
O00203	AP-3 complex subunit beta-1 OS=Homo sapiens GN=AP3B1 PE=1 SV=3 - [AP3B1_HUMAN]	1094	121.2	6.04	0.096	2	9	10	28	1									1	1				2	2	2	2	2	2							1	1	1										1
P17931	Galectin-3 OS=Homo sapiens GN=LGALS3 PE=1 SV=5 - [LEG3_HUMAN]	250	26.1	8.56	0.324	2	9	9	28	1			1		1		1										2	2	4				2	1	1	1	1						1
P19838	Nuclear factor NF-kappa-B p105 subunit OS=Homo sapiens GN=NFKB1 PE=1 SV=2 - [NFKB1_HUMAN]	968	105.3	5.4	0.1736	1	13	13	28	1								1						2	1			1	2			2	1	1	2		1								1
Q96EP5	DAZ-associated protein 1 OS=Homo sapiens GN=DAZAP1 PE=1 SV=1 - [DAZP1_HUMAN]	407	43.4	8.56	0.1695	1	5	5	28	1		3	1	1							1		1	1	2	2	3	3	2		2	1				1
Q9H4G4	Golgi-associated plant pathogenesis-related protein 1 OS=Homo sapiens GN=GLIPR2 PE=1 SV=3 - [GAPR1_HUMAN]	154	17.2	9.41	0.513	1	6	6	28	2		1	1	1								2	1	1	1	3	2	3	2		1	1						1
O00232	26S proteasome non-ATPase regulatory subunit 12 OS=Homo sapiens GN=PSMD12 PE=1 SV=3 - [PSD12_HUMAN]	456	52.9	7.65	0.2697	2	13	13	28						1						1		1	1	1	1	1	2	2		1	2	1		1	1	2	1
O43488	Aflatoxin B1 aldehyde reductase member 2 OS=Homo sapiens GN=AKR7A2 PE=1 SV=3 - [ARK72_HUMAN]	359	39.6	7.17	0.2061	3	6	6	28				1	2	2	1		1					2	1	1	1		1	1		2	3	2										1
P33176	Kinesin-1 heavy chain OS=Homo sapiens GN=KIF5B PE=1 SV=1 - [KINH_HUMAN]	963	109.6	6.51	0.1776	3	13	13	28															1	2	2	2	3	3		2		1	1	1		1
Q2TAY7	WD40 repeat-containing protein SMU1 OS=Homo sapiens GN=SMU1 PE=1 SV=2 - [SMU1_HUMAN]	513	57.5	7.18	0.1209	1	6	6	28						1	1		1		1		1		1	2	2	2	2	1		1	2	1	1		1		1										1
Q96PK6	RNA-binding protein 14 OS=Homo sapiens GN=RBM14 PE=1 SV=2 - [RBM14_HUMAN]	669	69.4	9.67	0.2152	1	11	11	28													1				1	2	4	3		1	1	1			1	1									1
Q9UQE7	Structural maintenance of chromosomes protein 3 OS=Homo sapiens GN=SMC3 PE=1 SV=2 - [SMC3_HUMAN]	1217	141.5	7.18	0.2062	2	19	20	28																		2	2	5		2	2		1	3		1								1
Q9Y3F4	Serine-threonine kinase receptor-associated protein OS=Homo sapiens GN=STRAP PE=1 SV=1 - [STRAP_HUMAN]	350	38.4	5.12	0.48	1	11	11	28									1	1			1	1	1		2	3	3	3		1	1			2	1
O15020	Spectrin beta chain, non-erythrocytic 2 OS=Homo sapiens GN=SPTBN2 PE=1 SV=3 - [SPTN2_HUMAN]	2390	271.2	6.11	0.0494	2	2	13	28					1										4		3	1	4	4			1	1				1						1
P08236	Beta-glucuronidase OS=Homo sapiens GN=GUSB PE=1 SV=2 - [BGLR_HUMAN]	651	74.7	7.02	0.1736	1	11	11	28																2	2	2	2				1	2	2	1	1							2
P46976	Glycogenin-1 OS=Homo sapiens GN=GYG1 PE=1 SV=4 - [GLYG_HUMAN]	350	39.4	5.53	0.1714	1	7	7	28			1		1	1				1					1	2	2	2	4	4			1	1				1
Q14761	Protein tyrosine phosphatase receptor type C-associated protein OS=Homo sapiens GN=PTPRCAP PE=1 SV=1 - [PTCA_HUMAN]	206	21.2	4.55	0.0825	1	2	2	28			1	1	1	1		1	1	2	1	2			1	2	1	1	1	2			1	2										1
Q9Y3E0	Vesicle transport protein GOT1B OS=Homo sapiens GN=GOLT1B PE=1 SV=1 - [GOT1B_HUMAN]	138	15.4	10.36	0.1087	1	2	2	28				1				1	1	1		1				1		1	1	2								1										1
P01871	Ig mu chain C region OS=Homo sapiens GN=IGHM PE=1 SV=3 - [IGHM_HUMAN]	452	49.3	6.77	0.3075	2	12	12	27						1								1		1	1	3	2	2	1	2	2							1					1
P28070	Proteasome subunit beta type-4 OS=Homo sapiens GN=PSMB4 PE=1 SV=4 - [PSB4_HUMAN]	264	29.2	5.97	0.3523	1	6	6	27					1	1		1	1	1					2		2	2	3	3	1		1							1
P41250	Glycine--tRNA ligase OS=Homo sapiens GN=GARS PE=1 SV=3 - [SYG_HUMAN]	739	83.1	7.03	0.1813	1	11	11	27																2	3	4	1	4	1	1	2	1
P48147	Prolyl endopeptidase OS=Homo sapiens GN=PREP PE=1 SV=2 - [PPCE_HUMAN]	710	80.6	5.86	0.2563	1	14	14	27															1	1		1	3	3	1	1					2	1
Q9C0C9	Ubiquitin-conjugating enzyme E2 O OS=Homo sapiens GN=UBE2O PE=1 SV=3 - [UBE2O_HUMAN]	1292	141.2	5.12	0.0859	1	7	8	27				1	2	2		1	1							2	2	3	2	2	1								1				1
O75494	Serine/arginine-rich splicing factor 10 OS=Homo sapiens GN=SRSF10 PE=1 SV=1 - [SRS10_HUMAN]	262	31.3	11.27	0.2481	2	7	7	27				1											2	1	1	1	3				1		2					1					1					1
P36507	Dual specificity mitogen-activated protein kinase kinase 2 OS=Homo sapiens GN=MAP2K2 PE=1 SV=1 - [MP2K2_HUMAN]	400	44.4	6.55	0.2575	1	3	8	27						1					2				1	1	4	3	2	4		1						1		1									1
P62318	Small nuclear ribonucleoprotein Sm D3 OS=Homo sapiens GN=SNRPD3 PE=1 SV=1 - [SMD3_HUMAN]	126	13.9	10.32	0.3175	1	3	3	27			1	2	2		1			1					1	3	3	2	3	2										1
O43665	Regulator of G-protein signaling 10 OS=Homo sapiens GN=RGS10 PE=1 SV=2 - [RGS10_HUMAN]	173	20.2	5.49	0.3988	1	7	7	27	1			1				1	1				1		3	3	3	2	1	1		1				1
O95571	Protein ETHE1, mitochondrial OS=Homo sapiens GN=ETHE1 PE=1 SV=2 - [ETHE1_HUMAN]	254	27.9	6.83	0.3937	1	7	7	27	1		1			1								1	1	2	3		4	2		1	2	1
P08579	U2 small nuclear ribonucleoprotein B'' OS=Homo sapiens GN=SNRPB2 PE=1 SV=1 - [RU2B_HUMAN]	225	25.5	9.72	0.2756	1	4	6	27	2		2	1	1					1		1				1	2	2	3	3			3
P20339	Ras-related protein Rab-5A OS=Homo sapiens GN=RAB5A PE=1 SV=2 - [RAB5A_HUMAN]	215	23.6	8.15	0.3023	1	2	5	27	1				2	1	2	1	1	1			1		1	1	1	1	2	2		2	1
P22090	40S ribosomal protein S4, Y isoform 1 OS=Homo sapiens GN=RPS4Y1 PE=1 SV=2 - [RS4Y1_HUMAN]	263	29.4	10.24	0.1749	2	2	6	27	3		1	1	2	1		1		1					1			3	1	2			1				1	1					1				1
P48509	CD151 antigen OS=Homo sapiens GN=CD151 PE=1 SV=3 - [CD151_HUMAN]	253	28.3	7.47	0.1304	1	4	4	27	1		1										1		1	3	2	3	2	2			1						1						1				1
P62266	40S ribosomal protein S23 OS=Homo sapiens GN=RPS23 PE=1 SV=3 - [RS23_HUMAN]	143	15.8	10.49	0.3357	2	6	6	27	1				3	3	1		1				2		1	1	2	2	2	2									1										1
Q01130	Serine/arginine-rich splicing factor 2 OS=Homo sapiens GN=SRSF2 PE=1 SV=4 - [SRSF2_HUMAN]	221	25.5	11.85	0.1041	1	2	4	27	1		1	1	1										2	1	1	2		2				1	2									1	2
Q9BPX5	Actin-related protein 2/3 complex subunit 5-like protein OS=Homo sapiens GN=ARPC5L PE=1 SV=1 - [ARP5L_HUMAN]	153	16.9	6.6	0.6732	1	7	7	27	1			2	1	2	1	1							1	3	1		2	2			2	1
Q9Y5S9	RNA-binding protein 8A OS=Homo sapiens GN=RBM8A PE=1 SV=1 - [RBM8A_HUMAN]	174	19.9	5.72	0.2069	1	4	4	27	1		1			1	1	1		1				1	1	1	2	2	3	2		1	1		1
O43865	Putative adenosylhomocysteinase 2 OS=Homo sapiens GN=AHCYL1 PE=1 SV=2 - [SAHH2_HUMAN]	530	58.9	6.89	0.1792	1	3	9	27			1													1	1	1	2	1		1	1	1			2		2								1
O95319	CUGBP Elav-like family member 2 OS=Homo sapiens GN=CELF2 PE=1 SV=1 - [CELF2_HUMAN]	508	54.3	8.76	0.1791	2	10	10	27				2										1	1	1		2	1	2		1	1	2			1					1
P07305	Histone H1.0 OS=Homo sapiens GN=H1F0 PE=1 SV=3 - [H10_HUMAN]	194	20.9	10.84	0.1959	1	5	5	27			1		1	1									2	2	2	2	3	2		1	1		1			1	1						1
P16885	1-phosphatidylinositol 4,5-bisphosphate phosphodiesterase gamma-2 OS=Homo sapiens GN=PLCG2 PE=1 SV=4 - [PLCG2_HUMAN]	1265	147.8	6.64	0.1565	1	15	15	27															1		1	2	3	1		1		1			1		2									1
P34897	Serine hydroxymethyltransferase, mitochondrial OS=Homo sapiens GN=SHMT2 PE=1 SV=3 - [GLYM_HUMAN]	504	56	8.53	0.2401	1	9	10	27						1			1						1	1		2	5	1		2	1											1
P41091	Eukaryotic translation initiation factor 2 subunit 3 OS=Homo sapiens GN=EIF2S3 PE=1 SV=3 - [IF2G_HUMAN]	472	51.1	8.4	0.2669	2	10	10	27				1									1	1	1	1	2	1	1			2		1		2	1	1	1					1
P49458	Signal recognition particle 9 kDa protein OS=Homo sapiens GN=SRP9 PE=1 SV=2 - [SRP09_HUMAN]	86	10.1	7.97	0.5	1	5	5	27			2	2		1	1	1	1	1			1	1	1	1	1	3	2	2		1	1
P82979	SAP domain-containing ribonucleoprotein OS=Homo sapiens GN=SARNP PE=1 SV=3 - [SARNP_HUMAN]	210	23.7	6.42	0.381	1	7	7	27													1			4		4	3	3		1	1	1		1						1		1
Q14011	Cold-inducible RNA-binding protein OS=Homo sapiens GN=CIRBP PE=1 SV=1 - [CIRBP_HUMAN]	172	18.6	9.51	0.4767	1	8	8	27			1				1								2	1	1	1	1	3		1			2	2										1
Q53EL6	Programmed cell death protein 4 OS=Homo sapiens GN=PDCD4 PE=1 SV=2 - [PDCD4_HUMAN]	469	51.7	5.21	0.2367	1	8	8	27				1	1					1					2	4	1	2	3	2		1	2			1									1
Q6XQN6	Nicotinate phosphoribosyltransferase OS=Homo sapiens GN=NAPRT1 PE=1 SV=2 - [PNCB_HUMAN]	538	57.5	5.68	0.2639	1	10	10	27			1												1		3	3	2	4		1	1	1	1	1
Q9UNF0	Protein kinase C and casein kinase substrate in neurons protein 2 OS=Homo sapiens GN=PACSIN2 PE=1 SV=2 - [PACN2_HUMAN]	486	55.7	5.2	0.2263	1	11	11	27													1		2	3	1	2	4	3		1	1			2		1
A0AVT1	Ubiquitin-like modifier-activating enzyme 6 OS=Homo sapiens GN=UBA6 PE=1 SV=1 - [UBA6_HUMAN]	1052	117.9	6.14	0.1103	3	11	11	27									1				1		1	1	2	2	2	1			2	2		1	2
P32455	Interferon-induced guanylate-binding protein 1 OS=Homo sapiens GN=GBP1 PE=1 SV=2 - [GBP1_HUMAN]	592	67.9	6.32	0.1824	2	7	9	27															1	1	2	1	2	4			1			1	1	3
P61353	60S ribosomal protein L27 OS=Homo sapiens GN=RPL27 PE=1 SV=2 - [RL27_HUMAN]	136	15.8	10.56	0.5294	1	6	7	27					1											2	2	2	4	4			1					2	1
Q9H4E7	Differentially expressed in FDCP 6 homolog OS=Homo sapiens GN=DEF6 PE=1 SV=1 - [DEFI6_HUMAN]	631	73.9	6.05	0.1284	1	8	8	27		1	1		1	1				1								1	1	2			1	1		1	1	1	1							1		1
Q9NTI5	Sister chromatid cohesion protein PDS5 homolog B OS=Homo sapiens GN=PDS5B PE=1 SV=1 - [PDS5B_HUMAN]	1447	164.6	8.47	0.1023	1	11	13	27																1	1	2		1			2			3	1						1				1
P27361	Mitogen-activated protein kinase 3 OS=Homo sapiens GN=MAPK3 PE=1 SV=4 - [MK03_HUMAN]	379	43.1	6.74	0.1504	10	2	5	27							1	1	1	1				1	1	1	2	2	2	2				1	1	1		1						1
P55957	BH3-interacting domain death agonist OS=Homo sapiens GN=BID PE=1 SV=1 - [BID_HUMAN]	195	22	5.44	0.2205	1	2	2	27				1	1	2								1		2	1	2	2	2				1								1		1
P36543	V-type proton ATPase subunit E 1 OS=Homo sapiens GN=ATP6V1E1 PE=1 SV=1 - [VATE1_HUMAN]	226	26.1	8	0.2301	1	4	4	27			1	1		1	1	1	1	1			1		1	1	2	1		1							1	2			1							1
P13598	Intercellular adhesion molecule 2 OS=Homo sapiens GN=ICAM2 PE=1 SV=2 - [ICAM2_HUMAN]	275	30.6	7.43	0.2545	1	7	7	26				1		2										2		3		2	2			1				1			1							1
Q96FJ2	Dynein light chain 2, cytoplasmic OS=Homo sapiens GN=DYNLL2 PE=1 SV=1 - [DYL2_HUMAN]	89	10.3	7.37	0.4494	1	2	3	26					2	1			1	1		1			1		1	2	1	1	1		1								1		1						1
P07919	Cytochrome b-c1 complex subunit 6, mitochondrial OS=Homo sapiens GN=UQCRH PE=1 SV=2 - [QCR6_HUMAN]	91	10.7	4.44	0.4286	1	4	4	26	2		1	1	2	1	1	1	2	1	1				1	1	3	1	2	2			1							1
P67809	Nuclease-sensitive element-binding protein 1 OS=Homo sapiens GN=YBX1 PE=1 SV=3 - [YBOX1_HUMAN]	324	35.9	9.88	0.2654	3	4	4	26	2			1			1							3	1		1	2	1	1		1			1	1				1		1				1
Q15436	Protein transport protein Sec23A OS=Homo sapiens GN=SEC23A PE=1 SV=2 - [SC23A_HUMAN]	765	86.1	7.08	0.1882	1	8	11	26			1			1									1	2	1	1	3	2		1	2	1			1			1
Q9Y383	Putative RNA-binding protein Luc7-like 2 OS=Homo sapiens GN=LUC7L2 PE=1 SV=2 - [LC7L2_HUMAN]	392	46.5	10.01	0.1454	1	3	5	26			1							1					1	2	1	1	2	3		1	1						2	1
O75477	Erlin-1 OS=Homo sapiens GN=ERLIN1 PE=1 SV=1 - [ERLN1_HUMAN]	346	38.9	7.87	0.1127	1	1	4	26	1	1		1	1	1	1									1	2	1		1		1	2										1	1
P11177	Pyruvate dehydrogenase E1 component subunit beta, mitochondrial OS=Homo sapiens GN=PDHB PE=1 SV=3 - [ODPB_HUMAN]	359	39.2	6.65	0.2702	1	9	9	26	1		1	1										1	1	2	3	3	2	4		2	1				1
P61970	Nuclear transport factor 2 OS=Homo sapiens GN=NUTF2 PE=1 SV=1 - [NTF2_HUMAN]	127	14.5	5.38	0.2992	1	3	3	26	1			1	1				1				1	1	1	3	3	2	2	2			2										1
Q15056	Eukaryotic translation initiation factor 4H OS=Homo sapiens GN=EIF4H PE=1 SV=5 - [IF4H_HUMAN]	248	27.4	7.23	0.3508	1	7	7	26	1														1	3	4	2	1	1			1		1	2									2
O14672	Disintegrin and metalloproteinase domain-containing protein 10 OS=Homo sapiens GN=ADAM10 PE=1 SV=1 - [ADA10_HUMAN]	748	84.1	7.77	0.1404	1	9	9	26							1									1	2	4	2	2		1	1	1		2		1						1
O43776	Asparagine--tRNA ligase, cytoplasmic OS=Homo sapiens GN=NARS PE=1 SV=1 - [SYNC_HUMAN]	548	62.9	6.25	0.2263	1	11	11	26										1					2	2	1	1	2	1		2	1			2
O95433	Activator of 90 kDa heat shock protein ATPase homolog 1 OS=Homo sapiens GN=AHSA1 PE=1 SV=1 - [AHSA1_HUMAN]	338	38.3	5.53	0.1509	1	4	4	26				1			1	1	1	1				1	2	2	2	3	1	1		1	1
Q92598	Heat shock protein 105 kDa OS=Homo sapiens GN=HSPH1 PE=1 SV=1 - [HS105_HUMAN]	858	96.8	5.39	0.2098	3	13	14	26						1								1	1		1	2	3	2		1	1	1	1	1			1
Q92900	Regulator of nonsense transcripts 1 OS=Homo sapiens GN=UPF1 PE=1 SV=2 - [RENT1_HUMAN]	1129	124.3	6.61	0.1399	1	11	11	26						1									1		1					1		1			1	2	2										1
Q9Y230	RuvB-like 2 OS=Homo sapiens GN=RUVBL2 PE=1 SV=3 - [RUVB2_HUMAN]	463	51.1	5.64	0.3132	1	14	14	26														1	1		3	1	2	3		4	3										1
P05121	Plasminogen activator inhibitor 1 OS=Homo sapiens GN=SERPINE1 PE=1 SV=1 - [PAI1_HUMAN]	402	45	7.2	0.204	1	7	7	26			1					1		1	1				1	3	2	4		3			2	1				1
P24158	Myeloblastin OS=Homo sapiens GN=PRTN3 PE=1 SV=3 - [PRTN3_HUMAN]	256	27.8	8.35	0.1133	1	3	3	26			1			1	1	1	1	1		1			2	2	1	2		2			2					1	1				1
P78356	Phosphatidylinositol 5-phosphate 4-kinase type-2 beta OS=Homo sapiens GN=PIP4K2B PE=1 SV=1 - [PI42B_HUMAN]	416	47.3	7.33	0.1683	1	1	8	26				1		1							1			1	1	3	2	6			1	1				1
Q07065	Cytoskeleton-associated protein 4 OS=Homo sapiens GN=CKAP4 PE=1 SV=2 - [CKAP4_HUMAN]	602	66	5.92	0.2708	1	13	13	26															1	1	1	2		1			2			1	1	1	2										1
Q96GX5	Serine/threonine-protein kinase greatwall OS=Homo sapiens GN=MASTL PE=1 SV=1 - [GWL_HUMAN]	879	97.3	5.99	0.0273	5	1	3	26				1		1	1	1					1		1	1	1	1	1	1			1						2										1
P31323	cAMP-dependent protein kinase type II-beta regulatory subunit OS=Homo sapiens GN=PRKAR2B PE=1 SV=3 - [KAP3_HUMAN]	418	46.3	4.92	0.2751	1	5	9	26			1												1	1	4	2	3	2							2						1				1
O75351	Vacuolar protein sorting-associated protein 4B OS=Homo sapiens GN=VPS4B PE=1 SV=2 - [VPS4B_HUMAN]	444	49.3	7.23	0.3333	2	8	13	25															1	1	1	3	2	1	1	1		1				1	1	1
Q9NTK5	Obg-like ATPase 1 OS=Homo sapiens GN=OLA1 PE=1 SV=2 - [OLA1_HUMAN]	396	44.7	7.81	0.3409	1	12	12	25					1	2										2	1	3	2	2	1	1		1			2						1
Q9Y3L3	SH3 domain-binding protein 1 OS=Homo sapiens GN=SH3BP1 PE=1 SV=3 - [3BP1_HUMAN]	701	75.7	6.77	0.2197	1	12	12	25									1					1			2	1		3	2	1									1
P10155	60 kDa SS-A/Ro ribonucleoprotein OS=Homo sapiens GN=TROVE2 PE=1 SV=2 - [RO60_HUMAN]	538	60.6	8.03	0.184	1	10	10	25								1							1	1	2	2	2	2		1	2						1	1
O95777	N-alpha-acetyltransferase 38, NatC auxiliary subunit OS=Homo sapiens GN=NAA38 PE=1 SV=3 - [NAA38_HUMAN]	96	10.4	4.48	0.2708	1	2	2	25	1		2	2	2	1	1	1	1						2	1	1	1	1	1			1				1										1
O96000	NADH dehydrogenase [ubiquinone] 1 beta subcomplex subunit 10 OS=Homo sapiens GN=NDUFB10 PE=1 SV=3 - [NDUBA_HUMAN]	172	20.8	8.48	0.3547	1	6	6	25	1					1							1	1	1	1	3	1	4	1		1		1			1
P30049	ATP synthase subunit delta, mitochondrial OS=Homo sapiens GN=ATP5D PE=1 SV=2 - [ATPD_HUMAN]	168	17.5	5.49	0.1369	1	2	2	25	1		1	1	1	1	1	1	1	1			1		1	1	1	2	1	2			1										1
P14324	Farnesyl pyrophosphate synthase OS=Homo sapiens GN=FDPS PE=1 SV=4 - [FPPS_HUMAN]	419	48.2	6.15	0.1551	1	6	6	25				1									2		2	1	1	3	1	3		1	1			1	1									1
P33316	Deoxyuridine 5'-triphosphate nucleotidohydrolase, mitochondrial OS=Homo sapiens GN=DUT PE=1 SV=4 - [DUT_HUMAN]	252	26.5	9.36	0.377	1	8	8	25														1	1		1	1	2	2		4		1		1						1		1		1
P62847	40S ribosomal protein S24 OS=Homo sapiens GN=RPS24 PE=1 SV=1 - [RS24_HUMAN]	133	15.4	10.78	0.3985	1	5	5	25			1	1	1	1	1		1						2	2	3	2	1	3		1										1
Q9UIQ6	Leucyl-cystinyl aminopeptidase OS=Homo sapiens GN=LNPEP PE=1 SV=3 - [LCAP_HUMAN]	1025	117.3	5.73	0.1034	3	11	11	25				1	1	1				1		1			2				1	1		2	2	2			2	1	1					1
P08237	6-phosphofructokinase, muscle type OS=Homo sapiens GN=PFKM PE=1 SV=2 - [K6PF_HUMAN]	780	85.1	7.99	0.0462	1	1	4	25			1	1	1	1	1	1							1	2		1	2	1			1	1										1
Q01469	Fatty acid-binding protein, epidermal OS=Homo sapiens GN=FABP5 PE=1 SV=3 - [FABP5_HUMAN]	135	15.2	7.01	0.5259	2	6	6	25				1										1	2	1	4		4	4			2			2
Q13404	Ubiquitin-conjugating enzyme E2 variant 1 OS=Homo sapiens GN=UBE2V1 PE=1 SV=2 - [UB2V1_HUMAN]	147	16.5	7.93	0.2721	2	5	5	25					1	1		1	1			1	1		1		1	1	2	1			2	1									1		1
Q13547	Histone deacetylase 1 OS=Homo sapiens GN=HDAC1 PE=1 SV=1 - [HDAC1_HUMAN]	482	55.1	5.48	0.2095	1	4	9	25				1											2	1	4	3	2	4			1		1			2
P68402	Platelet-activating factor acetylhydrolase IB subunit beta OS=Homo sapiens GN=PAFAH1B2 PE=1 SV=1 - [PA1B2_HUMAN]	229	25.6	5.92	0.1485	2	3	3	25			1	1	1	1	1	1	1	1		1			1	1	2	1	2	2				1									1
Q14669	E3 ubiquitin-protein ligase TRIP12 OS=Homo sapiens GN=TRIP12 PE=1 SV=1 - [TRIPC_HUMAN]	1992	220.3	8.48	0.0507	2	8	9	25					1	1	1								1	1	2	2	1	1				2		1	1							1
Q8IZQ5	Selenoprotein H OS=Homo sapiens GN=SELH PE=1 SV=2 - [SELH_HUMAN]	122	13.4	9.74	0.377	1	5	5	25				1	1										1		1	2	1	1				1		1	1							1		1
Q96BY6	Dedicator of cytokinesis protein 10 OS=Homo sapiens GN=DOCK10 PE=1 SV=3 - [DOC10_HUMAN]	2186	249.4	7.14	0.0714	1	13	13	25															1		2	1	2	2				1	1		3		2
P49863	Granzyme K OS=Homo sapiens GN=GZMK PE=1 SV=1 - [GRAK_HUMAN]	264	28.9	9.39	0.2689	1	7	7	25			1	1				1	1	1			1		1	2	1	1	2	1						2	1							1
P13473	Lysosome-associated membrane glycoprotein 2 OS=Homo sapiens GN=LAMP2 PE=1 SV=2 - [LAMP2_HUMAN]	410	44.9	5.63	0.1098	1	5	5	24			1	1	1			1	1						1	1	2	2	1	1			2							1			1	1
Q00059	Transcription factor A, mitochondrial OS=Homo sapiens GN=TFAM PE=1 SV=1 - [TFAM_HUMAN]	246	29.1	9.72	0.3333	1	8	8	24										1		1			1	2	1	1	2	3				2		1	1	1		1							1
Q9NR56	Muscleblind-like protein 1 OS=Homo sapiens GN=MBNL1 PE=1 SV=2 - [MBNL1_HUMAN]	388	41.8	8.9	0.1418	3	6	6	24						1										1	4	2	5	2			1	1						1				1
P59768	Guanine nucleotide-binding protein G(I)/G(S)/G(O) subunit gamma-2 OS=Homo sapiens GN=GNG2 PE=1 SV=2 - [GBG2_HUMAN]	71	7.8	7.99	0.5211	2	4	5	24	1				1	1	1	1	1					1	1	1		3	2	2		1					1	1										1
P84098	60S ribosomal protein L19 OS=Homo sapiens GN=RPL19 PE=1 SV=1 - [RL19_HUMAN]	196	23.5	11.47	0.3316	1	7	8	24	1		2		1									1	2	2		1	2	3				1			1											1
Q15631	Translin OS=Homo sapiens GN=TSN PE=1 SV=1 - [TSN_HUMAN]	228	26.2	6.44	0.193	1	4	4	24	1		1	1												2	2	3	2	2						1	1									1
O00584	Ribonuclease T2 OS=Homo sapiens GN=RNASET2 PE=1 SV=2 - [RNT2_HUMAN]	256	29.5	7.08	0.3047	1	6	6	24			2	1		1	1	1							2		1	3	2	2		1	1			2
O60256	Phosphoribosyl pyrophosphate synthase-associated protein 2 OS=Homo sapiens GN=PRPSAP2 PE=1 SV=1 - [KPRB_HUMAN]	369	40.9	7.44	0.2927	1	6	9	24				1							1				1	2	1	2	1	5		1		2			1										1
P02647	Apolipoprotein A-I OS=Homo sapiens GN=APOA1 PE=1 SV=1 - [APOA1_HUMAN]	267	30.8	5.76	0.3333	1	10	10	24			1												1	2	1	2	1			2		1		1	1		2
P56192	Methionine--tRNA ligase, cytoplasmic OS=Homo sapiens GN=MARS PE=1 SV=2 - [SYMC_HUMAN]	900	101.1	6.16	0.1556	1	11	11	24												1	1						1	2		1	2	1	1		1		1				1
P62333	26S protease regulatory subunit 10B OS=Homo sapiens GN=PSMC6 PE=1 SV=1 - [PRS10_HUMAN]	389	44.1	7.49	0.2159	1	7	7	24				2	1	1								1	1	2	2	2	2	2		1							1
Q8NBM8	Prenylcysteine oxidase-like OS=Homo sapiens GN=PCYOX1L PE=1 SV=2 - [PCYXL_HUMAN]	494	54.6	7.31	0.2146	1	10	10	24															2	1	2	2		2		1	3	1			1					1
Q9UHY1	Nuclear receptor-binding protein OS=Homo sapiens GN=NRBP1 PE=1 SV=1 - [NRBP_HUMAN]	535	59.8	5.08	0.1047	1	4	4	24				2		2			1						2	2	2	3	1	2		1			1		1
O75131	Copine-3 OS=Homo sapiens GN=CPNE3 PE=1 SV=1 - [CPNE3_HUMAN]	537	60.1	5.85	0.2421	8	10	10	24					1	1							1		3		1	2	3	3			1		1			1					1
P04264	Keratin, type II cytoskeletal 1 OS=Homo sapiens GN=KRT1 PE=1 SV=6 - [K2C1_HUMAN]	644	66	8.12	0.1879	2	10	11	24						1			1	1					1	1	3	2	1	3			3
P48637	Glutathione synthetase OS=Homo sapiens GN=GSS PE=1 SV=1 - [GSHB_HUMAN]	474	52.4	5.92	0.2363	1	10	10	24									1						1	1	2	3	1	1			2	1	1	1									1				1
P56134	ATP synthase subunit f, mitochondrial OS=Homo sapiens GN=ATP5J2 PE=2 SV=3 - [ATPK_HUMAN]	94	10.9	9.67	0.2553	1	2	2	24				1	1	1		1	1	2					2	1	1	2	2	1			1										1
P62495	Eukaryotic peptide chain release factor subunit 1 OS=Homo sapiens GN=ETF1 PE=1 SV=3 - [ERF1_HUMAN]	437	49	5.71	0.2197	1	8	8	24			2								1			1	1			2		3			2	1		1		1						1
P67812	Signal peptidase complex catalytic subunit SEC11A OS=Homo sapiens GN=SEC11A PE=1 SV=1 - [SC11A_HUMAN]	179	20.6	9.48	0.2458	1	6	6	24															2	4	1	3	1	4			1	1				1										1
Q9NXG2	THUMP domain-containing protein 1 OS=Homo sapiens GN=THUMPD1 PE=1 SV=2 - [THUM1_HUMAN]	353	39.3	7.88	0.2578	1	6	6	24				1		2		1	1			1			2	2	1	1	3	2			1			1
P05198	Eukaryotic translation initiation factor 2 subunit 1 OS=Homo sapiens GN=EIF2S1 PE=1 SV=3 - [IF2A_HUMAN]	315	36.1	5.08	0.3587	1	10	10	23					1										1	2			3	2	1		1	1			1		1	1									1	1
P17301	Integrin alpha-2 OS=Homo sapiens GN=ITGA2 PE=1 SV=1 - [ITA2_HUMAN]	1181	129.2	5.31	0.1202	1	11	11	23								1						1	1	1	2	3	1	1	1		1					2
P20591	Interferon-induced GTP-binding protein Mx1 OS=Homo sapiens GN=MX1 PE=1 SV=4 - [MX1_HUMAN]	662	75.5	5.83	0.1707	1	6	10	23										1							2		3	2	1	3	1		2				1
P55036	26S proteasome non-ATPase regulatory subunit 4 OS=Homo sapiens GN=PSMD4 PE=1 SV=1 - [PSMD4_HUMAN]	377	40.7	4.79	0.2653	1	7	7	23				1						1				1		1	1	1	2	2	1			1	1		1		1						1				1
P55265	Double-stranded RNA-specific adenosine deaminase OS=Homo sapiens GN=ADAR PE=1 SV=4 - [DSRAD_HUMAN]	1226	136	8.65	0.115	1	15	15	23										1						1		1	2	3	1	1			1		2		1								1
Q96CW1	AP-2 complex subunit mu OS=Homo sapiens GN=AP2M1 PE=1 SV=2 - [AP2M1_HUMAN]	435	49.6	9.54	0.2644	1	10	10	23				1	1									1	1	1	1	3		2	1	1	2		1
Q99719	Septin-5 OS=Homo sapiens GN=SEPT5 PE=1 SV=1 - [SEPT5_HUMAN]	369	42.7	6.67	0.2602	2	8	8	23	1														1	2		1	1	3	1	2	1					1	1		1
Q9NQG5	Regulation of nuclear pre-mRNA domain-containing protein 1B OS=Homo sapiens GN=RPRD1B PE=1 SV=1 - [RPR1B_HUMAN]	326	36.9	5.97	0.2178	2	5	5	23	1				1	1									2	1	1	1	2	2	1			1										1
P51812	Ribosomal protein S6 kinase alpha-3 OS=Homo sapiens GN=RPS6KA3 PE=1 SV=1 - [KS6A3_HUMAN]	740	83.7	6.89	0.1662	8	7	11	23							1						1		1	1	2	3	1			1	1			2		1		1
O60496	Docking protein 2 OS=Homo sapiens GN=DOK2 PE=1 SV=2 - [DOK2_HUMAN]	412	45.4	6.02	0.2864	1	7	7	23	1		1				1							1	2	2	2	2	3	1		1						1
P30626	Sorcin OS=Homo sapiens GN=SRI PE=1 SV=1 - [SORCN_HUMAN]	198	21.7	5.59	0.3081	1	5	5	23	1		1														2	2	3	4		2	1	1		1
Q9HB71	Calcyclin-binding protein OS=Homo sapiens GN=CACYBP PE=1 SV=2 - [CYBP_HUMAN]	228	26.2	8.25	0.4342	1	7	7	23	1		1	1	1	1							1		2	1		1	2	2			2		1			1										1
Q9P2R7	Succinyl-CoA ligase [ADP-forming] subunit beta, mitochondrial OS=Homo sapiens GN=SUCLA2 PE=1 SV=3 - [SUCB1_HUMAN]	463	50.3	7.42	0.1447	1	7	7	23	1														1	1	1	1	3	3			2	1				1					1
Q9UNP9	Peptidyl-prolyl cis-trans isomerase E OS=Homo sapiens GN=PPIE PE=1 SV=1 - [PPIE_HUMAN]	301	33.4	5.6	0.0731	1	1	2	23	1		1	1	1	1	1					1			1	1	1	1	1	1			1	1										1
O75821	Eukaryotic translation initiation factor 3 subunit G OS=Homo sapiens GN=EIF3G PE=1 SV=2 - [EIF3G_HUMAN]	320	35.6	6.13	0.1656	1	5	5	23			1	1					1	1			1		2	1	1	1	1	2		1				2	1											1
O95182	NADH dehydrogenase [ubiquinone] 1 alpha subcomplex subunit 7 OS=Homo sapiens GN=NDUFA7 PE=1 SV=3 - [NDUA7_HUMAN]	113	12.5	10.18	0.5133	1	9	9	23													1		1		2		3	1		1		1	1	1	1	1							1
P05091	Aldehyde dehydrogenase, mitochondrial OS=Homo sapiens GN=ALDH2 PE=1 SV=2 - [ALDH2_HUMAN]	517	56.3	7.05	0.2282	4	9	11	23				1										1		1		2	1	1		3	2	2		1
P28799	Granulins OS=Homo sapiens GN=GRN PE=1 SV=2 - [GRN_HUMAN]	593	63.5	6.83	0.1568	1	6	6	23			1	1	1		1	1						3	1	2	1	1	2	2		1						1
P61201	COP9 signalosome complex subunit 2 OS=Homo sapiens GN=COPS2 PE=1 SV=1 - [CSN2_HUMAN]	443	51.6	5.53	0.2122	1	8	8	23						1										2	1	1	1	2		1				1		2
Q05209	Tyrosine-protein phosphatase non-receptor type 12 OS=Homo sapiens GN=PTPN12 PE=1 SV=3 - [PTN12_HUMAN]	780	88.1	5.62	0.1654	2	11	11	23			1										1			1	2	1	4	2		1	2	1			1
Q96HN2	Putative adenosylhomocysteinase 3 OS=Homo sapiens GN=AHCYL2 PE=1 SV=1 - [SAHH3_HUMAN]	611	66.7	7.36	0.1195	1	1	7	23			1													1			2	1		1	1				2		2								1
Q9UBF2	Coatomer subunit gamma-2 OS=Homo sapiens GN=COPG2 PE=1 SV=1 - [COPG2_HUMAN]	871	97.6	5.81	0.0884	2	4	6	23							1								2	1		2	2	3		1							1
P08962	CD63 antigen OS=Homo sapiens GN=CD63 PE=1 SV=2 - [CD63_HUMAN]	238	25.6	7.81	0.1261	1	3	4	23			1	1		2			1				1		1	1	3	2	3	2			1		1										1
P50213	Isocitrate dehydrogenase [NAD] subunit alpha, mitochondrial OS=Homo sapiens GN=IDH3A PE=1 SV=1 - [IDH3A_HUMAN]	366	39.6	6.92	0.224	1	7	7	23															3	1	2	2	1	3			3	2
P63208	S-phase kinase-associated protein 1 OS=Homo sapiens GN=SKP1 PE=1 SV=2 - [SKP1_HUMAN]	163	18.6	4.54	0.2331	1	5	5	23					1	1	1			1					1	1		2	3	2			1				1	2
O15260	Surfeit locus protein 4 OS=Homo sapiens GN=SURF4 PE=1 SV=3 - [SURF4_HUMAN]	269	30.4	7.78	0.1487	1	4	4	23					1										1	1	2	1	3	2				1										1
P22102	Trifunctional purine biosynthetic protein adenosine-3 OS=Homo sapiens GN=GART PE=1 SV=1 - [PUR2_HUMAN]	1010	107.7	6.7	0.1347	1	10	10	23				1												1	3	3	3	2					1			1
Q15370	Transcription elongation factor B polypeptide 2 OS=Homo sapiens GN=TCEB2 PE=1 SV=1 - [ELOB_HUMAN]	118	13.1	4.88	0.4492	1	5	5	23				1	1				1			1		1	1	2	3	2	2	2					1		1
Q12874	Splicing factor 3A subunit 3 OS=Homo sapiens GN=SF3A3 PE=1 SV=1 - [SF3A3_HUMAN]	501	58.8	5.38	0.2196	1	8	8	23			1	1											1		2	2	2	1						2	1	1
Q86V81	THO complex subunit 4 OS=Homo sapiens GN=ALYREF PE=1 SV=3 - [THOC4_HUMAN]	257	26.9	11.15	0.2724	1	6	6	23				1	1	1									1	1	2	5	2	2									1										1
P19404	NADH dehydrogenase [ubiquinone] flavoprotein 2, mitochondrial OS=Homo sapiens GN=NDUFV2 PE=1 SV=2 - [NDUV2_HUMAN]	249	27.4	8.06	0.2169	1	5	5	22			1		1	1		1							1	2	1	2	1	2	1	1				1
P63279	SUMO-conjugating enzyme UBC9 OS=Homo sapiens GN=UBE2I PE=1 SV=1 - [UBC9_HUMAN]	158	18	8.66	0.4304	1	6	6	22			1	1	1								1		1		2	2	2	3			1			1				1
Q9GIY3	HLA class II histocompatibility antigen, DRB1-14 beta chain OS=Homo sapiens GN=HLA-DRB1 PE=1 SV=1 - [2B1E_HUMAN]	266	30.1	8.05	0.1729	5	2	5	22										1		1			1	2	1	2	2	2			1	2						1				1
P24539	ATP synthase subunit b, mitochondrial OS=Homo sapiens GN=ATP5F1 PE=1 SV=2 - [AT5F1_HUMAN]	256	28.9	9.36	0.2461	1	6	6	22	1		1	1	1	1	1	1	1	1		1	1				1	1	1				1
O60832	H/ACA ribonucleoprotein complex subunit 4 OS=Homo sapiens GN=DKC1 PE=1 SV=3 - [DKC1_HUMAN]	514	57.6	9.42	0.1829	1	9	9	22				1												1		1	1	1		1		2					2									1
O95747	Serine/threonine-protein kinase OSR1 OS=Homo sapiens GN=OXSR1 PE=1 SV=1 - [OXSR1_HUMAN]	527	58	6.43	0.1442	1	7	7	22				1				1	1			1		1		1	1	2	1	1		1					1	1									1
P23193	Transcription elongation factor A protein 1 OS=Homo sapiens GN=TCEA1 PE=1 SV=2 - [TCEA1_HUMAN]	301	33.9	8.38	0.3987	2	9	9	22								1					2			2	1	1	3	2		1		1		1	1
P28331	NADH-ubiquinone oxidoreductase 75 kDa subunit, mitochondrial OS=Homo sapiens GN=NDUFS1 PE=1 SV=3 - [NDUS1_HUMAN]	727	79.4	6.23	0.1513	1	7	7	22				1	1					1					1	2	2	3	2	3		1							1
P29466	Caspase-1 OS=Homo sapiens GN=CASP1 PE=1 SV=1 - [CASP1_HUMAN]	404	45.1	5.91	0.2327	2	8	8	22								1							1	3	5	1	3			1	1	2
Q8IZP0	Abl interactor 1 OS=Homo sapiens GN=ABI1 PE=1 SV=4 - [ABI1_HUMAN]	508	55	7.06	0.2008	2	9	9	22													1		1	1	2	1	3	2		1	1		1		1		2
Q96HE7	ERO1-like protein alpha OS=Homo sapiens GN=ERO1L PE=1 SV=2 - [ERO1A_HUMAN]	468	54.4	5.68	0.2372	1	7	7	22					1	1	1										3	1	4	1		2	1			1
Q99805	Transmembrane 9 superfamily member 2 OS=Homo sapiens GN=TM9SF2 PE=1 SV=1 - [TM9S2_HUMAN]	663	75.7	7.44	0.1252	1	6	6	22															2		2	3	3	1		1	1						1										1
P04440	HLA class II histocompatibility antigen, DP beta 1 chain OS=Homo sapiens GN=HLA-DPB1 PE=1 SV=1 - [DPB1_HUMAN]	258	29.1	8.57	0.1822	1	4	5	22			1			1	1			1					1	1	1	2		1			1	1					1				1	1
P23588	Eukaryotic translation initiation factor 4B OS=Homo sapiens GN=EIF4B PE=1 SV=2 - [IF4B_HUMAN]	611	69.1	5.73	0.1146	1	7	7	22			1										1		1	1	1	1	1	1			1		1		1	1							1			1
Q9H1E5	Thioredoxin-related transmembrane protein 4 OS=Homo sapiens GN=TMX4 PE=1 SV=1 - [TMX4_HUMAN]	349	38.9	4.37	0.1203	1	4	4	22					1	1	1								1	2		1	2	1			1			1
Q9Y371	Endophilin-B1 OS=Homo sapiens GN=SH3GLB1 PE=1 SV=1 - [SHLB1_HUMAN]	365	40.8	6.04	0.2438	1	7	9	22												1		1	1		2	2	1	2			2	1			1		1
Q13423	NAD(P) transhydrogenase, mitochondrial OS=Homo sapiens GN=NNT PE=1 SV=3 - [NNTM_HUMAN]	1086	113.8	8.09	0.1087	1	9	9	21													1		1		1	2	1	2	2	1	1				1	2								1
O43169	Cytochrome b5 type B OS=Homo sapiens GN=CYB5B PE=1 SV=2 - [CYB5B_HUMAN]	146	16.3	4.97	0.2123	1	4	4	21			1			1							1		1	1	3	3	3	2			1							1
O75380	NADH dehydrogenase [ubiquinone] iron-sulfur protein 6, mitochondrial OS=Homo sapiens GN=NDUFS6 PE=1 SV=1 - [NDUS6_HUMAN]	124	13.7	8.28	0.6048	1	5	5	21													1		2	1	1	2	1	3				1			1			1							1
P10301	Ras-related protein R-Ras OS=Homo sapiens GN=RRAS PE=1 SV=1 - [RRAS_HUMAN]	218	23.5	6.93	0.2798	2	5	5	21	1			1	1	1									1	1		2	1	1		1	1				1			1				1
P02766	Transthyretin OS=Homo sapiens GN=TTR PE=1 SV=1 - [TTHY_HUMAN]	147	15.9	5.76	0.3878	2	6	6	21	1			1											2	2	1		2	3							1	1
Q7Z7H5	Transmembrane emp24 domain-containing protein 4 OS=Homo sapiens GN=TMED4 PE=1 SV=1 - [TMED4_HUMAN]	227	25.9	8.28	0.2203	1	2	5	21	1		1	1		1			1	1						1	2		1			2	1	1	1			1						1
Q9BRL6	Serine/arginine-rich splicing factor 8 OS=Homo sapiens GN=SRSF8 PE=1 SV=1 - [SRSF8_HUMAN]	282	32.3	11.72	0.0709	1	1	3	21	1		1	1	1										2	1	1	2						1	1	1								1	1
Q9UBQ0	Vacuolar protein sorting-associated protein 29 OS=Homo sapiens GN=VPS29 PE=1 SV=1 - [VPS29_HUMAN]	182	20.5	6.79	0.4945	1	8	8	21	2																1	1	1	3		1					1	2	2
Q9UBQ5	Eukaryotic translation initiation factor 3 subunit K OS=Homo sapiens GN=EIF3K PE=1 SV=1 - [EIF3K_HUMAN]	218	25	4.93	0.211	1	4	4	21	1												1			1	1	2	4	4		1	1			1										1
O15127	Secretory carrier-associated membrane protein 2 OS=Homo sapiens GN=SCAMP2 PE=1 SV=2 - [SCAM2_HUMAN]	329	36.6	6.1	0.0973	1	2	2	21				1	1	1		1	1	1			1	1	1		2	1	2	2		1							1										1
P07858	Cathepsin B OS=Homo sapiens GN=CTSB PE=1 SV=3 - [CATB_HUMAN]	339	37.8	6.3	0.1445	1	4	4	21			1		1	2	1	1		1				1	1	1	1	2	2	2		1	1	1
P12081	Histidine--tRNA ligase, cytoplasmic OS=Homo sapiens GN=HARS PE=1 SV=2 - [SYHC_HUMAN]	509	57.4	5.88	0.2711	1	9	12	21						1										1	2	2	1	1		2	3				1		1
P32942	Intercellular adhesion molecule 3 OS=Homo sapiens GN=ICAM3 PE=1 SV=2 - [ICAM3_HUMAN]	547	59.5	5.43	0.1097	1	6	6	21												1			1	2	2	2	1	3		2			1				1
Q96CX2	BTB/POZ domain-containing protein KCTD12 OS=Homo sapiens GN=KCTD12 PE=1 SV=1 - [KCD12_HUMAN]	325	35.7	5.64	0.3415	3	9	9	21														1	1	2		1	2	2		1		1	1								1		1
P09543	2',3'-cyclic-nucleotide 3'-phosphodiesterase OS=Homo sapiens GN=CNP PE=1 SV=2 - [CN37_HUMAN]	421	47.5	9.07	0.1093	1	4	5	21			1						1						1	1	1		1				2	1			1		1					1
Q9UBR2	Cathepsin Z OS=Homo sapiens GN=CTSZ PE=1 SV=1 - [CATZ_HUMAN]	303	33.8	7.11	0.1947	1	6	6	21			1												1	2	1	1	2	3			1	2		1	1
P09769	Tyrosine-protein kinase Fgr OS=Homo sapiens GN=FGR PE=1 SV=2 - [FGR_HUMAN]	529	59.4	5.59	0.1474	19	4	6	21			1			1										1			2	1				2			2							1
Q9UDW1	Cytochrome b-c1 complex subunit 9 OS=Homo sapiens GN=UQCR10 PE=1 SV=3 - [QCR9_HUMAN]	63	7.3	9.47	0.4762	1	3	3	21													1		2		1	2		1				1		1								1		1
P21399	Cytoplasmic aconitate hydratase OS=Homo sapiens GN=ACO1 PE=1 SV=3 - [ACOC_HUMAN]	889	98.3	6.68	0.1732	1	11	11	20																1			1	2	1		1		1			2
P35813	Protein phosphatase 1A OS=Homo sapiens GN=PPM1A PE=1 SV=1 - [PPM1A_HUMAN]	382	42.4	5.36	0.3246	1	11	11	20														1					1	1	1	1	1	2		1	1	1									1
P62854	40S ribosomal protein S26 OS=Homo sapiens GN=RPS26 PE=1 SV=3 - [RS26_HUMAN]	115	13	11	0.2696	2	3	3	20	1		1		1	1								1	1		2		1	2	1	1		1							1
Q00577	Transcriptional activator protein Pur-alpha OS=Homo sapiens GN=PURA PE=1 SV=2 - [PURA_HUMAN]	322	34.9	6.44	0.3012	3	7	8	20				1					1								2		1	2	1		2	1	1			1
Q04637	Eukaryotic translation initiation factor 4 gamma 1 OS=Homo sapiens GN=EIF4G1 PE=1 SV=4 - [IF4G1_HUMAN]	1599	175.4	5.33	0.0563	1	6	8	20				1		1				1		1				1			1		1						2		1				1
Q5JSL3	Dedicator of cytokinesis protein 11 OS=Homo sapiens GN=DOCK11 PE=1 SV=2 - [DOC11_HUMAN]	2073	237.5	7.74	0.0863	1	14	14	20					1											1					1			3	2	1	1								1
Q9Y5K6	CD2-associated protein OS=Homo sapiens GN=CD2AP PE=1 SV=1 - [CD2AP_HUMAN]	639	71.4	6.4	0.1737	1	9	9	20																	1	1	1		1	1	1			1		2		1
P16150	Leukosialin OS=Homo sapiens GN=SPN PE=1 SV=1 - [LEUK_HUMAN]	400	40.3	5.1	0.07	1	3	3	20			1			1	1	1	1	1			1		1	2	1	1	1	1										1										1
P32121	Beta-arrestin-2 OS=Homo sapiens GN=ARRB2 PE=1 SV=2 - [ARRB2_HUMAN]	409	46.1	7.69	0.198	2	4	7	20													1		1	1		1	2	1			2	1						1
O00193	Small acidic protein OS=Homo sapiens GN=SMAP PE=1 SV=1 - [SMAP_HUMAN]	183	20.3	4.72	0.2459	1	6	6	20	1				1											1	2	1	2	2								1	1									1	1
P08621	U1 small nuclear ribonucleoprotein 70 kDa OS=Homo sapiens GN=SNRNP70 PE=1 SV=2 - [RU17_HUMAN]	437	51.5	9.94	0.1625	1	7	7	20	1												1			1		2	4	2			1		1		1		1
Q15041	ADP-ribosylation factor-like protein 6-interacting protein 1 OS=Homo sapiens GN=ARL6IP1 PE=1 SV=2 - [AR6P1_HUMAN]	203	23.3	9.32	0.1478	1	3	4	20	1														2	2	1	1	2	2				2	1									2
O60888	Protein CutA OS=Homo sapiens GN=CUTA PE=1 SV=2 - [CUTA_HUMAN]	179	19.1	5.5	0.1788	1	2	2	20					1	1			1					1	1		2	2	2	2		1										1
P07766	T-cell surface glycoprotein CD3 epsilon chain OS=Homo sapiens GN=CD3E PE=1 SV=2 - [CD3E_HUMAN]	207	23.1	6.76	0.2609	1	4	4	20													1			1	2	2	1	2		1		1			2	1
P22234	Multifunctional protein ADE2 OS=Homo sapiens GN=PAICS PE=1 SV=3 - [PUR6_HUMAN]	425	47	7.23	0.2447	1	10	10	20									1			1			1	2	1	2	1			1		1		1			1
P42677	40S ribosomal protein S27 OS=Homo sapiens GN=RPS27 PE=1 SV=3 - [RS27_HUMAN]	84	9.5	9.45	0.25	2	2	2	20			1	1			1							1	1	2	2	2	2	2		1		1										1
Q00013	55 kDa erythrocyte membrane protein OS=Homo sapiens GN=MPP1 PE=1 SV=2 - [EM55_HUMAN]	466	52.3	7.37	0.2983	1	9	9	20																1		2	4	3		2						1
Q08257	Quinone oxidoreductase OS=Homo sapiens GN=CRYZ PE=1 SV=1 - [QOR_HUMAN]	329	35.2	8.44	0.3617	1	10	10	20																1	3	2	3	2		1		1
Q15075	Early endosome antigen 1 OS=Homo sapiens GN=EEA1 PE=1 SV=2 - [EEA1_HUMAN]	1411	162.4	5.68	0.1013	1	12	12	20												1				1		1	1	3		1	1			1	1	1
Q16630	Cleavage and polyadenylation specificity factor subunit 6 OS=Homo sapiens GN=CPSF6 PE=1 SV=2 - [CPSF6_HUMAN]	551	59.2	7.15	0.2323	1	9	9	20					1										1	1	2		1			1					3	1			1
Q29RF7	Sister chromatid cohesion protein PDS5 homolog A OS=Homo sapiens GN=PDS5A PE=1 SV=1 - [PDS5A_HUMAN]	1337	150.7	7.91	0.0957	1	8	10	20									1							1	1	2		1		4	1				2
Q96QH2	PML-RARA-regulated adapter molecule 1 OS=Homo sapiens GN=PRAM1 PE=1 SV=2 - [PRAM_HUMAN]	718	79.2	9.63	0.1852	1	5	5	20																1	1	1	1	1		1				2	1									1
Q9UL25	Ras-related protein Rab-21 OS=Homo sapiens GN=RAB21 PE=1 SV=3 - [RAB21_HUMAN]	225	24.3	7.94	0.2044	1	5	5	20			2													1	2		3	1		1							1										1
O14776	Transcription elongation regulator 1 OS=Homo sapiens GN=TCERG1 PE=1 SV=2 - [TCRG1_HUMAN]	1098	123.8	8.65	0.1093	1	10	10	20																			3	3			1		1	1		2
P09497	Clathrin light chain B OS=Homo sapiens GN=CLTB PE=1 SV=1 - [CLCB_HUMAN]	229	25.2	4.64	0.2402	1	6	6	20															1	1	1	1	2	1			1		1		1	1									1	1
Q13363	C-terminal-binding protein 1 OS=Homo sapiens GN=CTBP1 PE=1 SV=2 - [CTBP1_HUMAN]	440	47.5	6.77	0.1955	1	6	8	20													1			1	4	1	1	3			1	2		1
Q9Y3U8	60S ribosomal protein L36 OS=Homo sapiens GN=RPL36 PE=1 SV=3 - [RL36_HUMAN]	105	12.2	11.59	0.3619	1	4	5	20				1												2	2	3	3	3			2	1
Q14839	Chromodomain-helicase-DNA-binding protein 4 OS=Homo sapiens GN=CHD4 PE=1 SV=2 - [CHD4_HUMAN]	1912	217.9	5.86	0.056	4	9	9	20						1									2	1	2	1	1	2				1			1	1
P35754	Glutaredoxin-1 OS=Homo sapiens GN=GLRX PE=1 SV=2 - [GLRX1_HUMAN]	106	11.8	8.09	0.434	1	4	4	20					1	1									2	1	3		1	2						1		1										1
Q8WXF1	Paraspeckle component 1 OS=Homo sapiens GN=PSPC1 PE=1 SV=1 - [PSPC1_HUMAN]	523	58.7	6.67	0.153	1	5	6	20														1	2	2	1	2	2	1						1	1									1
O75306	NADH dehydrogenase [ubiquinone] iron-sulfur protein 2, mitochondrial OS=Homo sapiens GN=NDUFS2 PE=1 SV=2 - [NDUS2_HUMAN]	463	52.5	7.55	0.162	1	7	7	19					1				1								1	1	1	1	1		2	1					1				1
P23786	Carnitine O-palmitoyltransferase 2, mitochondrial OS=Homo sapiens GN=CPT2 PE=1 SV=2 - [CPT2_HUMAN]	658	73.7	8.18	0.1581	1	8	8	19																		1		1	1		1	1		1	2	1
P61960	Ubiquitin-fold modifier 1 OS=Homo sapiens GN=UFM1 PE=1 SV=1 - [UFM1_HUMAN]	85	9.1	9.31	0.5882	1	2	2	19			1				1									1	1	1	2	1	1		1								1
Q96RU3	Formin-binding protein 1 OS=Homo sapiens GN=FNBP1 PE=1 SV=2 - [FNBP1_HUMAN]	617	71.3	5.72	0.1086	1	7	7	19					1										1		2	1	3		1		2	1										1
Q9BT09	Protein canopy homolog 3 OS=Homo sapiens GN=CNPY3 PE=1 SV=1 - [CNPY3_HUMAN]	278	30.7	5.49	0.3094	1	7	7	19	1									1			1		2	1	2	1			1		2				1				1
Q9BUH6	Uncharacterized protein C9orf142 OS=Homo sapiens GN=C9orf142 PE=1 SV=2 - [CI142_HUMAN]	204	21.6	5.48	0.4167	1	7	7	19														1	1	3	1	1	1	2	1	1	2
Q9NZK5	Adenosine deaminase CECR1 OS=Homo sapiens GN=CECR1 PE=1 SV=2 - [CECR1_HUMAN]	511	58.9	7.91	0.1918	1	10	10	19																1	1	1	2	1	1		1	2			1	1
Q9UHX1	Poly(U)-binding-splicing factor PUF60 OS=Homo sapiens GN=PUF60 PE=1 SV=1 - [PUF60_HUMAN]	559	59.8	5.29	0.2165	1	7	7	19																	1			1	1	1	1		1	1	1	1
Q14677	Clathrin interactor 1 OS=Homo sapiens GN=CLINT1 PE=1 SV=1 - [EPN4_HUMAN]	625	68.2	6.42	0.2032	2	13	13	19													1					3	2	4		2						1		1
Q9UBS4	DnaJ homolog subfamily B member 11 OS=Homo sapiens GN=DNAJB11 PE=1 SV=1 - [DJB11_HUMAN]	358	40.5	6.18	0.2374	1	7	7	19															1		1	1	2	1		1			1	2				1		1
O14602	Eukaryotic translation initiation factor 1A, Y-chromosomal OS=Homo sapiens GN=EIF1AY PE=1 SV=4 - [IF1AY_HUMAN]	144	16.4	5.24	0.3125	2	5	5	19	1			1	1		1	1			1						1		2	1		1			1		1	1										1
P04207	Ig kappa chain V-III region CLL OS=Homo sapiens PE=1 SV=2 - [KV308_HUMAN]	129	14.3	8.51	0.1705	5	1	2	19	1		1	1	1	1			1					1	1	1	1	1	1			1	1												1
Q9UNM6	26S proteasome non-ATPase regulatory subunit 13 OS=Homo sapiens GN=PSMD13 PE=1 SV=2 - [PSD13_HUMAN]	376	42.9	5.81	0.2314	1	10	10	19	1				1														2	1			4					1
O15173	Membrane-associated progesterone receptor component 2 OS=Homo sapiens GN=PGRMC2 PE=1 SV=1 - [PGRC2_HUMAN]	223	23.8	4.88	0.3274	1	5	6	19			1							1					1		1		2			1	1	1					1				1	1
O60763	General vesicular transport factor p115 OS=Homo sapiens GN=USO1 PE=1 SV=2 - [USO1_HUMAN]	962	107.8	4.91	0.1424	1	12	12	19														1		1			1			1	4			1
O75489	NADH dehydrogenase [ubiquinone] iron-sulfur protein 3, mitochondrial OS=Homo sapiens GN=NDUFS3 PE=1 SV=1 - [NDUS3_HUMAN]	264	30.2	7.5	0.303	1	6	6	19															1		2	3	2	3		1			1			1
O94925	Glutaminase kidney isoform, mitochondrial OS=Homo sapiens GN=GLS PE=1 SV=1 - [GLSK_HUMAN]	669	73.4	7.77	0.1749	1	10	10	19			1										2				1		4	1		1	1				1	1
P11171	Protein 4.1 OS=Homo sapiens GN=EPB41 PE=1 SV=4 - [41_HUMAN]	864	97	5.58	0.1655	3	12	12	19																		1		2		2	2				2	1									1
P18031	Tyrosine-protein phosphatase non-receptor type 1 OS=Homo sapiens GN=PTPN1 PE=1 SV=1 - [PTN1_HUMAN]	435	49.9	6.27	0.131	1	5	5	19					1											1	2	3	2	1		2	1				1						1
P19878	Neutrophil cytosol factor 2 OS=Homo sapiens GN=NCF2 PE=1 SV=2 - [NCF2_HUMAN]	526	59.7	6.16	0.1616	1	6	6	19									1				1		1	1	1	2	2	1		3	1			1
P45954	Short/branched chain specific acyl-CoA dehydrogenase, mitochondrial OS=Homo sapiens GN=ACADSB PE=1 SV=1 - [ACDSB_HUMAN]	432	47.5	6.99	0.162	1	5	5	19															2		1	2	2	2		1		1		1	1
P51452	Dual specificity protein phosphatase 3 OS=Homo sapiens GN=DUSP3 PE=1 SV=1 - [DUS3_HUMAN]	185	20.5	7.8	0.3676	1	5	5	19					1	1									3		1	1	1	2		1	1					1	1
P62304	Small nuclear ribonucleoprotein E OS=Homo sapiens GN=SNRPE PE=1 SV=1 - [RUXE_HUMAN]	92	10.8	9.44	0.1196	1	1	1	19			1	1	1	1	1	1	1	1			1			1	1		1	1		1										1
Q13242	Serine/arginine-rich splicing factor 9 OS=Homo sapiens GN=SRSF9 PE=1 SV=1 - [SRSF9_HUMAN]	221	25.5	8.65	0.2624	1	5	6	19					1								1			1		2	1	1		1	1				1		1
Q15172	Serine/threonine-protein phosphatase 2A 56 kDa regulatory subunit alpha isoform OS=Homo sapiens GN=PPP2R5A PE=1 SV=1 - [2A5A_HUMAN]	486	56.2	6.71	0.0905	5	3	5	19			1		1	1		1	1						1	1		1		1		1		2			1		1									1
Q15435	Protein phosphatase 1 regulatory subunit 7 OS=Homo sapiens GN=PPP1R7 PE=1 SV=1 - [PP1R7_HUMAN]	360	41.5	4.91	0.3361	1	10	10	19				1												1		2		3		1	1	1			1
Q16401	26S proteasome non-ATPase regulatory subunit 5 OS=Homo sapiens GN=PSMD5 PE=1 SV=3 - [PSMD5_HUMAN]	504	56.2	5.48	0.2817	1	11	11	19																1	1		1	1		1	2					2
O60220	Mitochondrial import inner membrane translocase subunit Tim8 A OS=Homo sapiens GN=TIMM8A PE=1 SV=1 - [TIM8A_HUMAN]	97	11	5.16	0.4948	1	4	4	19											1				2	1	2	2	2	4			1										1
P25098	Beta-adrenergic receptor kinase 1 OS=Homo sapiens GN=ADRBK1 PE=1 SV=2 - [ARBK1_HUMAN]	689	79.5	7.28	0.1872	2	9	9	19					1												1	2		1			1	2										1
P28065	Proteasome subunit beta type-9 OS=Homo sapiens GN=PSMB9 PE=1 SV=2 - [PSB9_HUMAN]	219	23.2	5.03	0.3059	1	5	5	19			2												2	1	4	1		2			1	1
P51970	NADH dehydrogenase [ubiquinone] 1 alpha subcomplex subunit 8 OS=Homo sapiens GN=NDUFA8 PE=1 SV=3 - [NDUA8_HUMAN]	172	20.1	7.65	0.3256	1	5	5	19												1			1		3		3				1	1			1										1
Q15382	GTP-binding protein Rheb OS=Homo sapiens GN=RHEB PE=1 SV=1 - [RHEB_HUMAN]	184	20.5	5.92	0.3804	1	8	8	19																	1	1	3	4			1	2		1			1
Q96DI7	U5 small nuclear ribonucleoprotein 40 kDa protein OS=Homo sapiens GN=SNRNP40 PE=1 SV=1 - [SNR40_HUMAN]	357	39.3	8.1	0.1653	1	5	5	19			1										1		1			2	3	4			1					2
Q9C0E2	Exportin-4 OS=Homo sapiens GN=XPO4 PE=1 SV=2 - [XPO4_HUMAN]	1151	130.1	5.05	0.0209	1	1	2	19				1		1	1	1							1	1	1	1	1				1	1										1
Q9H479	Fructosamine-3-kinase OS=Homo sapiens GN=FN3K PE=1 SV=1 - [FN3K_HUMAN]	309	35.1	7.55	0.2977	1	7	7	19			1				1								1	1	1	2	2	3			1
P09669	Cytochrome c oxidase subunit 6C OS=Homo sapiens GN=COX6C PE=1 SV=2 - [COX6C_HUMAN]	75	8.8	10.39	0.3733	1	4	4	19								1	1				1		1	1	2	1		2				1				1						1				1
Q8TBC4	NEDD8-activating enzyme E1 catalytic subunit OS=Homo sapiens GN=UBA3 PE=1 SV=2 - [UBA3_HUMAN]	463	51.8	5.45	0.1771	1	6	6	19				1											1		1		3	3				1	1				1						1
Q8TCJ2	Dolichyl-diphosphooligosaccharide--protein glycosyltransferase subunit STT3B OS=Homo sapiens GN=STT3B PE=1 SV=1 - [STT3B_HUMAN]	826	93.6	8.91	0.0884	1	6	9	19																1	1	1	1	2				3										3
Q8WXH0	Nesprin-2 OS=Homo sapiens GN=SYNE2 PE=1 SV=3 - [SYNE2_HUMAN]	6885	795.9	5.36	0.0253	3	13	14	19																	1	1	2	3				1
O60884	DnaJ homolog subfamily A member 2 OS=Homo sapiens GN=DNAJA2 PE=1 SV=1 - [DNJA2_HUMAN]	412	45.7	6.48	0.2597	1	8	8	19			1		1									1	2		1		3	2					2			1
O14949	Cytochrome b-c1 complex subunit 8 OS=Homo sapiens GN=UQCRQ PE=1 SV=4 - [QCR8_HUMAN]	82	9.9	10.08	0.4756	1	5	5	19						1	1	1		1		1							1	1								1	1					1				1	1
P01906	HLA class II histocompatibility antigen, DQ alpha 2 chain OS=Homo sapiens GN=HLA-DQA2 PE=2 SV=2 - [DQA2_HUMAN]	255	28	4.88	0.1137	1	1	2	19				1	1	1	1	1	1	1		1			1	1	1	1	1	1								1
Q96A26	Protein FAM162A OS=Homo sapiens GN=FAM162A PE=1 SV=2 - [F162A_HUMAN]	154	17.3	9.77	0.2468	1	4	4	18					1	1				1						2		1	1	2	1			1						1				1
Q99873	Protein arginine N-methyltransferase 1 OS=Homo sapiens GN=PRMT1 PE=1 SV=2 - [ANM1_HUMAN]	361	41.5	5.43	0.277	2	8	8	18																1	1	2	1	1	1		1		1	1	1
Q9BRF8	Calcineurin-like phosphoesterase domain-containing protein 1 OS=Homo sapiens GN=CPPED1 PE=1 SV=3 - [CPPED_HUMAN]	314	35.5	6.2	0.3408	1	8	8	18					1								1					1	2	1		4	2							1
Q9NY33	Dipeptidyl peptidase 3 OS=Homo sapiens GN=DPP3 PE=1 SV=2 - [DPP3_HUMAN]	737	82.5	5.1	0.2171	1	12	12	18															3	1			1	2		1					2	1		1							1
Q9UN37	Vacuolar protein sorting-associated protein 4A OS=Homo sapiens GN=VPS4A PE=1 SV=1 - [VPS4A_HUMAN]	437	48.9	7.8	0.2128	2	5	10	18															1				1			2	1	2		1			1	1
O60264	SWI/SNF-related matrix-associated actin-dependent regulator of chromatin subfamily A member 5 OS=Homo sapiens GN=SMARCA5 PE=1 SV=1 - [SMCA5_HUMAN]	1052	121.8	8.09	0.0894	2	9	9	18	1			1											1				1				1		1	1	1	1	2
P04233	HLA class II histocompatibility antigen gamma chain OS=Homo sapiens GN=CD74 PE=1 SV=3 - [HG2A_HUMAN]	296	33.5	8.44	0.1318	1	4	4	18	1					1									2	1	2	2	2	2		1				1
P09326	CD48 antigen OS=Homo sapiens GN=CD48 PE=1 SV=2 - [CD48_HUMAN]	243	27.7	8.07	0.2099	1	6	6	18	1								1			1		1			1	2	1	1				2	1										1
P20042	Eukaryotic translation initiation factor 2 subunit 2 OS=Homo sapiens GN=EIF2S2 PE=1 SV=2 - [IF2B_HUMAN]	333	38.4	5.8	0.2342	1	8	8	18	1												1						1	1		2	1				2		1										1
P55060	Exportin-2 OS=Homo sapiens GN=CSE1L PE=1 SV=3 - [XPO2_HUMAN]	971	110.3	5.77	0.0947	1	7	7	18	1		1		1	1									1	1	1	1	1	1		1	1				1								1
Q7L9L4	MOB kinase activator 1B OS=Homo sapiens GN=MOB1B PE=1 SV=3 - [MOB1B_HUMAN]	216	25.1	6.73	0.2593	2	6	6	18	1				1	1		1						1	1	1		2				1	1					1
O43809	Cleavage and polyadenylation specificity factor subunit 5 OS=Homo sapiens GN=NUDT21 PE=1 SV=1 - [CPSF5_HUMAN]	227	26.2	8.82	0.2247	1	5	5	18															1	1	2	3	2	1		1		1		1
O75695	Protein XRP2 OS=Homo sapiens GN=RP2 PE=1 SV=4 - [XRP2_HUMAN]	350	39.6	5.12	0.2229	1	8	8	18																	2	1	2			1		1		1	1								1
P04004	Vitronectin OS=Homo sapiens GN=VTN PE=1 SV=1 - [VTNC_HUMAN]	478	54.3	5.8	0.1548	1	6	6	18				1		1								1	1	1	1	1	1			2	1			1
P06127	T-cell surface glycoprotein CD5 OS=Homo sapiens GN=CD5 PE=1 SV=2 - [CD5_HUMAN]	495	54.5	8.21	0.1232	1	6	6	18								1							1	2	2	1	3			1			1			1	1
P16298	Serine/threonine-protein phosphatase 2B catalytic subunit beta isoform OS=Homo sapiens GN=PPP3CB PE=1 SV=2 - [PP2BB_HUMAN]	524	59	5.91	0.1908	1	2	8	18			1														2	2	2	2		2		1									1
P50454	Serpin H1 OS=Homo sapiens GN=SERPINH1 PE=1 SV=2 - [SERPH_HUMAN]	418	46.4	8.69	0.2225	1	7	7	18																	1		2	3		1	1				2						1
P55809	Succinyl-CoA:3-ketoacid coenzyme A transferase 1, mitochondrial OS=Homo sapiens GN=OXCT1 PE=1 SV=1 - [SCOT1_HUMAN]	520	56.1	7.46	0.2077	1	8	8	18						1										1	1	2	2	1		1	1		1		1	1			1
P61513	60S ribosomal protein L37a OS=Homo sapiens GN=RPL37A PE=1 SV=2 - [RL37A_HUMAN]	92	10.3	10.43	0.3587	2	3	3	18				1	1	1	1	1	1	1			1				1	1	1	1		1		1														1
Q8TAT6	Nuclear protein localization protein 4 homolog OS=Homo sapiens GN=NPLOC4 PE=1 SV=3 - [NPL4_HUMAN]	608	68.1	6.38	0.1349	1	6	6	18					1		1		1						1		1		1	1		1		1										1
Q9NXH8	Torsin-4A OS=Homo sapiens GN=TOR4A PE=1 SV=2 - [TOR4A_HUMAN]	423	46.9	9.94	0.227	1	8	8	18																1			2	3		1	2
Q9UJC5	SH3 domain-binding glutamic acid-rich-like protein 2 OS=Homo sapiens GN=SH3BGRL2 PE=1 SV=2 - [SH3L2_HUMAN]	107	12.3	6.71	0.243	1	2	2	18					1	1									2		1	1	2			1	1				1
Q9Y3C8	Ubiquitin-fold modifier-conjugating enzyme 1 OS=Homo sapiens GN=UFC1 PE=1 SV=3 - [UFC1_HUMAN]	167	19.4	7.4	0.2934	1	5	5	18											1						1	1	2	1		1			1			1							1
O00264	Membrane-associated progesterone receptor component 1 OS=Homo sapiens GN=PGRMC1 PE=1 SV=3 - [PGRC1_HUMAN]	195	21.7	4.7	0.3282	1	4	5	18							1								2		2	2	3	2			1				1
O15371	Eukaryotic translation initiation factor 3 subunit D OS=Homo sapiens GN=EIF3D PE=1 SV=1 - [EIF3D_HUMAN]	548	63.9	6.05	0.1843	1	8	8	18															2	1	1	2	2	3			1				1		1
P09467	Fructose-1,6-bisphosphatase 1 OS=Homo sapiens GN=FBP1 PE=1 SV=5 - [F16P1_HUMAN]	338	36.8	6.99	0.2249	1	6	6	18																1	1	2	2	3			2	1
P47897	Glutamine--tRNA ligase OS=Homo sapiens GN=QARS PE=1 SV=1 - [SYQ_HUMAN]	775	87.7	7.15	0.1381	1	9	9	18										1		1			1	1	1	2	2	1			1	2			1
P55010	Eukaryotic translation initiation factor 5 OS=Homo sapiens GN=EIF5 PE=1 SV=2 - [IF5_HUMAN]	431	49.2	5.58	0.2227	2	8	9	18						1										2		2	1	2			1		1			1
Q16512	Serine/threonine-protein kinase N1 OS=Homo sapiens GN=PKN1 PE=1 SV=2 - [PKN1_HUMAN]	942	103.9	6.37	0.0743	3	6	7	18				1			1	1	1									1	2	1			3	1										1
Q8IZ83	Aldehyde dehydrogenase family 16 member A1 OS=Homo sapiens GN=ALDH16A1 PE=1 SV=2 - [A16A1_HUMAN]	802	85.1	6.79	0.1122	1	8	8	18															1		2	1	2	3			1		1			2				1
Q92769	Histone deacetylase 2 OS=Homo sapiens GN=HDAC2 PE=1 SV=2 - [HDAC2_HUMAN]	488	55.3	5.91	0.1414	1	1	6	18				1											1	2	2	3	1	3			1					2
Q9UKY7	Protein CDV3 homolog OS=Homo sapiens GN=CDV3 PE=1 SV=1 - [CDV3_HUMAN]	258	27.3	6.4	0.4922	1	6	6	18			1			1	1							1	1	2							1	3	1										1
P28676	Grancalcin OS=Homo sapiens GN=GCA PE=1 SV=2 - [GRAN_HUMAN]	217	24	5.21	0.0829	1	2	2	18					1										1	1	1	1	1	2				1										1
O60762	Dolichol-phosphate mannosyltransferase OS=Homo sapiens GN=DPM1 PE=1 SV=1 - [DPM1_HUMAN]	260	29.6	9.57	0.2692	1	6	6	18				1										1		2	2	2	1	2								1						1
Q96DZ9	CKLF-like MARVEL transmembrane domain-containing protein 5 OS=Homo sapiens GN=CMTM5 PE=2 SV=2 - [CKLF5_HUMAN]	223	24.6	6.62	0.1166	1	3	3	18			1			2		1	1	1					1	1		1	1	1									1										1
P83916	Chromobox protein homolog 1 OS=Homo sapiens GN=CBX1 PE=1 SV=1 - [CBX1_HUMAN]	185	21.4	4.93	0.2216	1	2	3	17															1	1	1	1	1	1	1						1				1
Q13976	cGMP-dependent protein kinase 1 OS=Homo sapiens GN=PRKG1 PE=1 SV=3 - [KGP1_HUMAN]	671	76.3	6.04	0.1356	2	9	9	17			1													1	2	1	1	1	1		1	1	1			1
Q86TP1	Protein prune homolog OS=Homo sapiens GN=PRUNE PE=1 SV=2 - [PRUNE_HUMAN]	453	50.2	5.5	0.1479	1	5	5	17															1	1	2	1	2	1	1	1							1	1
Q8N1G4	Leucine-rich repeat-containing protein 47 OS=Homo sapiens GN=LRRC47 PE=1 SV=1 - [LRC47_HUMAN]	583	63.4	8.28	0.1029	1	5	5	17				1					1							1	1		1	1	1			1				1	1					1
O60493	Sorting nexin-3 OS=Homo sapiens GN=SNX3 PE=1 SV=3 - [SNX3_HUMAN]	162	18.8	8.66	0.3951	1	6	7	17																1		1	1				1	1			1	1		1				1
P19652	Alpha-1-acid glycoprotein 2 OS=Homo sapiens GN=ORM2 PE=1 SV=2 - [A1AG2_HUMAN]	201	23.6	5.11	0.2189	1	2	4	17				1	1	1					1				1	2	1	1	3					1						1
Q9NSE4	Isoleucine--tRNA ligase, mitochondrial OS=Homo sapiens GN=IARS2 PE=1 SV=2 - [SYIM_HUMAN]	1012	113.7	7.2	0.1275	1	10	10	17				1						1												1	2	1				1		1
P62910	60S ribosomal protein L32 OS=Homo sapiens GN=RPL32 PE=1 SV=2 - [RL32_HUMAN]	135	15.8	11.33	0.2296	1	4	4	17	1		1												1	1	1	1	2	2		1			1				1										1
O43639	Cytoplasmic protein NCK2 OS=Homo sapiens GN=NCK2 PE=1 SV=2 - [NCK2_HUMAN]	380	42.9	6.95	0.2763	1	8	10	17																		1	2	1		1	2	1									1
O60749	Sorting nexin-2 OS=Homo sapiens GN=SNX2 PE=1 SV=2 - [SNX2_HUMAN]	519	58.4	5.12	0.1657	1	7	9	17																		2	1	1		1	2			1		2
O75340	Programmed cell death protein 6 OS=Homo sapiens GN=PDCD6 PE=1 SV=1 - [PDCD6_HUMAN]	191	21.9	5.4	0.3141	1	7	7	17																1	1	1		1		1	1	2				2						1				1
P0CG04	Ig lambda-1 chain C regions OS=Homo sapiens GN=IGLC1 PE=1 SV=1 - [LAC1_HUMAN]	106	11.3	7.87	0.3774	2	1	3	17				1	1	1			1					1		1	1	1	1			1					2										1
P35914	Hydroxymethylglutaryl-CoA lyase, mitochondrial OS=Homo sapiens GN=HMGCL PE=1 SV=2 - [HMGCL_HUMAN]	325	34.3	8.54	0.2062	1	6	6	17			1				1		1			1				1	1	2	1	3		1
P37840	Alpha-synuclein OS=Homo sapiens GN=SNCA PE=1 SV=1 - [SYUA_HUMAN]	140	14.5	4.7	0.5714	2	6	6	17															1	1	1		2	1		1	2				2
Q13347	Eukaryotic translation initiation factor 3 subunit I OS=Homo sapiens GN=EIF3I PE=1 SV=1 - [EIF3I_HUMAN]	325	36.5	5.64	0.1938	2	7	7	17													1				2	1	5	3		1		2			1
Q13596	Sorting nexin-1 OS=Homo sapiens GN=SNX1 PE=1 SV=3 - [SNX1_HUMAN]	522	59	5.15	0.0805	1	2	4	17					1			1	1	1					1	1	1	1	1			1												1
Q7L1Q6	Basic leucine zipper and W2 domain-containing protein 1 OS=Homo sapiens GN=BZW1 PE=1 SV=1 - [BZW1_HUMAN]	419	48	5.92	0.1575	1	6	8	17				1	1											1		1	2	2		1		1		1		1
Q8IWA5	Choline transporter-like protein 2 OS=Homo sapiens GN=SLC44A2 PE=1 SV=3 - [CTL2_HUMAN]	706	80.1	8.57	0.1048	1	7	7	17				1									1			1	1		1	2		1	1	1				1
Q9BPW8	Protein NipSnap homolog 1 OS=Homo sapiens GN=NIPSNAP1 PE=1 SV=1 - [NIPS1_HUMAN]	284	33.3	9.31	0.1937	1	3	5	17															2	1	1	2	2	2		1	1					1
Q9H444	Charged multivesicular body protein 4b OS=Homo sapiens GN=CHMP4B PE=1 SV=1 - [CHM4B_HUMAN]	224	24.9	4.82	0.3705	2	7	8	17															1	1	1	2		1		1	1	1			1		1
Q9H8H3	Methyltransferase-like protein 7A OS=Homo sapiens GN=METTL7A PE=1 SV=1 - [MET7A_HUMAN]	244	28.3	8.38	0.123	1	3	3	17					2	2		1							1	2	1	2		2		1
Q9UBQ7	Glyoxylate reductase/hydroxypyruvate reductase OS=Homo sapiens GN=GRHPR PE=1 SV=1 - [GRHPR_HUMAN]	328	35.6	7.39	0.2043	2	6	6	17																1	2	1	1	2		1	1	1	1														1
O43396	Thioredoxin-like protein 1 OS=Homo sapiens GN=TXNL1 PE=1 SV=3 - [TXNL1_HUMAN]	289	32.2	4.96	0.2561	1	5	5	17															1	1		1	1	1			1	1	1									1	1
P51688	N-sulphoglucosamine sulphohydrolase OS=Homo sapiens GN=SGSH PE=1 SV=1 - [SPHM_HUMAN]	502	56.7	6.95	0.1255	1	6	6	17																1	3	1	2	1			2		1				1
Q16881	Thioredoxin reductase 1, cytoplasmic OS=Homo sapiens GN=TXNRD1 PE=1 SV=3 - [TRXR1_HUMAN]	649	70.9	7.39	0.1202	1	7	7	17																2	1	1	1	2			1	1		1	1		1
Q86U42	Polyadenylate-binding protein 2 OS=Homo sapiens GN=PABPN1 PE=1 SV=3 - [PABP2_HUMAN]	306	32.7	5.06	0.0915	2	3	3	17								1				1			2	3	3		2	1			1				1
Q8N5K1	CDGSH iron-sulfur domain-containing protein 2 OS=Homo sapiens GN=CISD2 PE=1 SV=1 - [CISD2_HUMAN]	135	15.3	9.61	0.4519	1	5	5	17															1		1		1	1			1				1	1	1										1
Q9BV40	Vesicle-associated membrane protein 8 OS=Homo sapiens GN=VAMP8 PE=1 SV=1 - [VAMP8_HUMAN]	100	11.4	7.34	0.19	1	2	2	17			1			1		1					1		1	1	1	2	1	2			1	1
Q9UNX3	60S ribosomal protein L26-like 1 OS=Homo sapiens GN=RPL26L1 PE=1 SV=1 - [RL26L_HUMAN]	145	17.2	10.55	0.2276	1	1	5	17															1	1		1	2	2			1	1										1
P08574	Cytochrome c1, heme protein, mitochondrial OS=Homo sapiens GN=CYC1 PE=1 SV=3 - [CY1_HUMAN]	325	35.4	9	0.1846	1	4	4	17															2	2	1	2	2	1				1		1		1
P32456	Interferon-induced guanylate-binding protein 2 OS=Homo sapiens GN=GBP2 PE=1 SV=3 - [GBP2_HUMAN]	591	67.2	5.71	0.11	1	3	5	17															1	1	1	1	1	1				1	1	1		1
O15347	High mobility group protein B3 OS=Homo sapiens GN=HMGB3 PE=1 SV=4 - [HMGB3_HUMAN]	200	23	8.37	0.15	2	1	4	17													1			1	2	1	1	1						1		1										1		1
P52815	39S ribosomal protein L12, mitochondrial OS=Homo sapiens GN=MRPL12 PE=1 SV=2 - [RM12_HUMAN]	198	21.3	8.87	0.101	1	2	2	17							1								1		1	2	1	1						1	2									1	1
Q13188	Serine/threonine-protein kinase 3 OS=Homo sapiens GN=STK3 PE=1 SV=2 - [STK3_HUMAN]	491	56.3	5.24	0.1283	1	1	5	17					1	1			1		1				1	1	1	2	1	2						1	1	1
Q96A00	Protein phosphatase 1 regulatory subunit 14A OS=Homo sapiens GN=PPP1R14A PE=1 SV=1 - [PP14A_HUMAN]	147	16.7	9.38	0.2313	1	3	3	17															1	2	2	1	2	1							1	1										1
Q86VS8	Protein Hook homolog 3 OS=Homo sapiens GN=HOOK3 PE=1 SV=2 - [HOOK3_HUMAN]	718	83.1	5.17	0.0919	1	4	4	17					1											2	3	3	2	3
P20592	Interferon-induced GTP-binding protein Mx2 OS=Homo sapiens GN=MX2 PE=1 SV=1 - [MX2_HUMAN]	715	82	8.76	0.1245	1	3	7	16										1							1		1	2	1	2	2		1			1
Q15067	Peroxisomal acyl-coenzyme A oxidase 1 OS=Homo sapiens GN=ACOX1 PE=1 SV=3 - [ACOX1_HUMAN]	660	74.4	8.16	0.2258	1	11	11	16																		1		2	1		1	1
O95674	Phosphatidate cytidylyltransferase 2 OS=Homo sapiens GN=CDS2 PE=1 SV=1 - [CDS2_HUMAN]	445	51.4	7.09	0.2022	3	6	6	16																1		2	2	3		1								1
P51665	26S proteasome non-ATPase regulatory subunit 7 OS=Homo sapiens GN=PSMD7 PE=1 SV=2 - [PSD7_HUMAN]	324	37	6.77	0.2685	1	7	7	16												1				1			2			1					1	2	1	1
Q9H3G5	Probable serine carboxypeptidase CPVL OS=Homo sapiens GN=CPVL PE=1 SV=2 - [CPVL_HUMAN]	476	54.1	5.62	0.1702	1	7	7	16					1										1	1		1	1	2			1						2	1
P57729	Ras-related protein Rab-38 OS=Homo sapiens GN=RAB38 PE=1 SV=1 - [RAB38_HUMAN]	211	23.7	7.77	0.1659	1	2	3	16	1				1		1	1	1	1										1			1					1					1
Q04941	Proteolipid protein 2 OS=Homo sapiens GN=PLP2 PE=1 SV=1 - [PLP2_HUMAN]	152	16.7	7.24	0.1842	1	2	2	16	1		1			1		1						1	1	1	1	2	2	1			1
Q7Z434	Mitochondrial antiviral-signaling protein OS=Homo sapiens GN=MAVS PE=1 SV=2 - [MAVS_HUMAN]	540	56.5	5.52	0.0389	1	2	2	16	1		1	1	1	1									1		1	1	2	2
O94874	E3 UFM1-protein ligase 1 OS=Homo sapiens GN=UFL1 PE=1 SV=2 - [UFL1_HUMAN]	794	89.5	6.79	0.2103	1	12	12	16																1	1	2	1	1		1	1				1
P45973	Chromobox protein homolog 5 OS=Homo sapiens GN=CBX5 PE=1 SV=1 - [CBX5_HUMAN]	191	22.2	5.86	0.3037	1	4	5	16			1													2	1	1	1	1		2	1			1		1
P46734	Dual specificity mitogen-activated protein kinase kinase 3 OS=Homo sapiens GN=MAP2K3 PE=1 SV=2 - [MP2K3_HUMAN]	347	39.3	7.43	0.2478	2	8	8	16																	2	1	3	1		2		1			2
P49593	Protein phosphatase 1F OS=Homo sapiens GN=PPM1F PE=1 SV=3 - [PPM1F_HUMAN]	454	49.8	5.1	0.163	1	4	5	16			1			1		1						1	1		1	1	2	2		1				1		1
Q14554	Protein disulfide-isomerase A5 OS=Homo sapiens GN=PDIA5 PE=1 SV=1 - [PDIA5_HUMAN]	519	59.6	7.91	0.1349	1	7	7	16													1						3	1		2					2	1									1
Q969X5	Endoplasmic reticulum-Golgi intermediate compartment protein 1 OS=Homo sapiens GN=ERGIC1 PE=1 SV=1 - [ERGI1_HUMAN]	290	32.6	7.06	0.1414	1	4	4	16						1	1									1	1		1	1		1	1			1							1
Q9BZQ8	Protein Niban OS=Homo sapiens GN=FAM129A PE=1 SV=1 - [NIBAN_HUMAN]	928	103.1	4.78	0.1218	1	12	12	16																		1		2		1	1	2		1
Q9HD45	Transmembrane 9 superfamily member 3 OS=Homo sapiens GN=TM9SF3 PE=1 SV=2 - [TM9S3_HUMAN]	589	67.8	7.21	0.0798	1	5	5	16					1	1									1	1		2		1		1	1	1					1
Q9P016	Thymocyte nuclear protein 1 OS=Homo sapiens GN=THYN1 PE=1 SV=1 - [THYN1_HUMAN]	225	25.7	9.25	0.2133	1	6	6	16																1	1	1	2			1	1				1	1									1
Q9Y2B0	Protein canopy homolog 2 OS=Homo sapiens GN=CNPY2 PE=1 SV=1 - [CNPY2_HUMAN]	182	20.6	4.92	0.2308	1	3	3	16															1	2	1	1	3	2		1	1
Q9Y2X7	ARF GTPase-activating protein GIT1 OS=Homo sapiens GN=GIT1 PE=1 SV=2 - [GIT1_HUMAN]	761	84.3	6.8	0.1275	1	4	8	16															1	1						1	2	1		1	1		1					1
O00233	26S proteasome non-ATPase regulatory subunit 9 OS=Homo sapiens GN=PSMD9 PE=1 SV=3 - [PSMD9_HUMAN]	223	24.7	6.95	0.2377	1	5	5	16			1														1	1		3			3	1					1
O43768	Alpha-endosulfine OS=Homo sapiens GN=ENSA PE=1 SV=1 - [ENSA_HUMAN]	121	13.4	7.24	0.4628	1	4	5	16					1									1	1		2	1	1	2			2				1	1
O60869	Endothelial differentiation-related factor 1 OS=Homo sapiens GN=EDF1 PE=1 SV=1 - [EDF1_HUMAN]	148	16.4	9.95	0.3851	1	7	7	16																	1	3	1	2			1				2	1
O95197	Reticulon-3 OS=Homo sapiens GN=RTN3 PE=1 SV=2 - [RTN3_HUMAN]	1032	112.5	4.96	0.032	1	3	5	16																1		2		3			1						1			1							1
P00352	Retinal dehydrogenase 1 OS=Homo sapiens GN=ALDH1A1 PE=1 SV=2 - [AL1A1_HUMAN]	501	54.8	6.73	0.2375	4	7	9	16																			1				1	3			1										1
P06730	Eukaryotic translation initiation factor 4E OS=Homo sapiens GN=EIF4E PE=1 SV=2 - [IF4E_HUMAN]	217	25.1	6.15	0.2396	1	5	6	16					1	1									2				1				2		1		1								1
P11310	Medium-chain specific acyl-CoA dehydrogenase, mitochondrial OS=Homo sapiens GN=ACADM PE=1 SV=1 - [ACADM_HUMAN]	421	46.6	8.37	0.1568	1	8	8	16														1	2			1	2				1	1		1		1						1
P15586	N-acetylglucosamine-6-sulfatase OS=Homo sapiens GN=GNS PE=1 SV=3 - [GNS_HUMAN]	552	62	8.31	0.0978	1	5	5	16			1	1											2	1	2	2	2				1	1										1
P31153	S-adenosylmethionine synthase isoform type-2 OS=Homo sapiens GN=MAT2A PE=1 SV=1 - [METK2_HUMAN]	395	43.6	6.48	0.1241	2	5	5	16															1	1	1	1	3	2			2				1
P42226	Signal transducer and activator of transcription 6 OS=Homo sapiens GN=STAT6 PE=1 SV=1 - [STAT6_HUMAN]	847	94.1	6.23	0.0756	2	6	7	16				1											1	1	2	1	1	1			1				1	1	1
P51606	N-acylglucosamine 2-epimerase OS=Homo sapiens GN=RENBP PE=1 SV=2 - [RENBP_HUMAN]	427	48.8	6.37	0.1827	1	8	8	16		1	1	1	1					1										1			1	2					1
Q14232	Translation initiation factor eIF-2B subunit alpha OS=Homo sapiens GN=EIF2B1 PE=1 SV=1 - [EI2BA_HUMAN]	305	33.7	7.33	0.2131	1	7	7	16																	1		1	2			2			2	1
Q15052	Rho guanine nucleotide exchange factor 6 OS=Homo sapiens GN=ARHGEF6 PE=1 SV=2 - [ARHG6_HUMAN]	776	87.4	6.05	0.1276	1	5	8	16											1							2		1			1	1			1
Q15437	Protein transport protein Sec23B OS=Homo sapiens GN=SEC23B PE=1 SV=2 - [SC23B_HUMAN]	767	86.4	6.89	0.1121	1	4	7	16						1									1	2	1	2	2	1			1					1
Q9BUL8	Programmed cell death protein 10 OS=Homo sapiens GN=PDCD10 PE=1 SV=1 - [PDC10_HUMAN]	212	24.7	8.19	0.3255	1	6	6	16			1													2		1	2				1	1	1										1
Q9P126	C-type lectin domain family 1 member B OS=Homo sapiens GN=CLEC1B PE=1 SV=2 - [CLC1B_HUMAN]	229	26.6	8.5	0.2271	1	5	5	16															1	1	1	2	2				2	1											1
O14880	Microsomal glutathione S-transferase 3 OS=Homo sapiens GN=MGST3 PE=1 SV=1 - [MGST3_HUMAN]	152	16.5	9.38	0.2368	1	3	3	16			1				1	1	1	1		1			1	1	1		1	1				1
O95881	Thioredoxin domain-containing protein 12 OS=Homo sapiens GN=TXNDC12 PE=1 SV=1 - [TXD12_HUMAN]	172	19.2	5.4	0.314	1	5	5	16			1	1	1						1	1			1	1	1	1	2					1		1
Q9Y2W1	Thyroid hormone receptor-associated protein 3 OS=Homo sapiens GN=THRAP3 PE=1 SV=2 - [TR150_HUMAN]	955	108.6	10.15	0.0796	1	7	7	16													1		1		1	3	2	2					1
P41223	Protein BUD31 homolog OS=Homo sapiens GN=BUD31 PE=1 SV=2 - [BUD31_HUMAN]	144	17	8.82	0.3472	1	4	4	16					1										1	1	1	1	1	2								1										1
Q9UHL4	Dipeptidyl peptidase 2 OS=Homo sapiens GN=DPP7 PE=1 SV=3 - [DPP2_HUMAN]	492	54.3	6.32	0.1199	1	5	5	16											1		1				2	1	2	3								1	1
Q9P035	Very-long-chain (3R)-3-hydroxyacyl-[acyl-carrier protein] dehydratase 3 OS=Homo sapiens GN=PTPLAD1 PE=1 SV=2 - [HACD3_HUMAN]	362	43.1	8.94	0.1685	1	5	5	16																	1	1	3										1										1
Q8NHV1	GTPase IMAP family member 7 OS=Homo sapiens GN=GIMAP7 PE=2 SV=1 - [GIMA7_HUMAN]	300	34.5	6.46	0.1467	1	4	5	16				1		2									2	1	1	1	1	1													1
Q02083	N-acylethanolamine-hydrolyzing acid amidase OS=Homo sapiens GN=NAAA PE=1 SV=3 - [NAAA_HUMAN]	359	40	8.75	0.1532	1	5	5	16			1	1							1				1	3	3	1	1	1														1
P18754	Regulator of chromosome condensation OS=Homo sapiens GN=RCC1 PE=1 SV=1 - [RCC1_HUMAN]	421	44.9	7.52	0.1378	2	5	5	15																			1		1		1	1	2									1
P23743	Diacylglycerol kinase alpha OS=Homo sapiens GN=DGKA PE=1 SV=3 - [DGKA_HUMAN]	735	82.6	6.73	0.117	2	6	6	15															1		1			1	2	2		1	1
P24666	Low molecular weight phosphotyrosine protein phosphatase OS=Homo sapiens GN=ACP1 PE=1 SV=3 - [PPAC_HUMAN]	158	18	6.74	0.7152	1	8	8	15															1			1	2	1	1		1					1
P31321	cAMP-dependent protein kinase type I-beta regulatory subunit OS=Homo sapiens GN=PRKAR1B PE=1 SV=4 - [KAP1_HUMAN]	381	43	5.71	0.1207	1	1	5	15						1										1	1	1	1	1	1		1	2											1
P36776	Lon protease homolog, mitochondrial OS=Homo sapiens GN=LONP1 PE=1 SV=2 - [LONM_HUMAN]	959	106.4	6.39	0.097	2	9	9	15																		2		1	1	1				1	1							1
P53992	Protein transport protein Sec24C OS=Homo sapiens GN=SEC24C PE=1 SV=3 - [SC24C_HUMAN]	1094	118.2	7.06	0.0686	1	5	6	15															1	2	1	1	1	2	1		1
P62314	Small nuclear ribonucleoprotein Sm D1 OS=Homo sapiens GN=SNRPD1 PE=1 SV=1 - [SMD1_HUMAN]	119	13.3	11.56	0.2773	1	2	2	15				1										1		2	1	1		1	1								1										1
Q16186	Proteasomal ubiquitin receptor ADRM1 OS=Homo sapiens GN=ADRM1 PE=1 SV=2 - [ADRM1_HUMAN]	407	42.1	5.07	0.1597	1	5	6	15						1										1	1	1	1	1	1		1				1						1
Q99471	Prefoldin subunit 5 OS=Homo sapiens GN=PFDN5 PE=1 SV=2 - [PFD5_HUMAN]	154	17.3	6.33	0.4351	1	5	5	15															1		1	1	1	2	1		1					1										1
Q9NU02	Ankyrin repeat domain-containing protein 5 OS=Homo sapiens GN=ANKRD5 PE=2 SV=2 - [ANKR5_HUMAN]	776	86.6	8.28	0.0284	3	1	2	15	1		1	1						1					1	1	1		1	1	1												1
O75844	CAAX prenyl protease 1 homolog OS=Homo sapiens GN=ZMPSTE24 PE=1 SV=2 - [FACE1_HUMAN]	475	54.8	7.49	0.0884	1	4	4	15										1		1			1	1	1		1	1			1							1										1
P61769	Beta-2-microglobulin OS=Homo sapiens GN=B2M PE=1 SV=1 - [B2MG_HUMAN]	119	13.7	6.52	0.3445	1	4	4	15				1													1	1										1	1	1					1				1
Q00688	Peptidyl-prolyl cis-trans isomerase FKBP3 OS=Homo sapiens GN=FKBP3 PE=1 SV=1 - [FKBP3_HUMAN]	224	25.2	9.28	0.2857	1	6	6	15															1		2	1	1				1	1				1	1	1				1
Q8NDV3	Structural maintenance of chromosomes protein 1B OS=Homo sapiens GN=SMC1B PE=1 SV=2 - [SMC1B_HUMAN]	1235	143.8	7.66	0.0632	1	2	3	15					1										1	1	1	1	1	1										1			1
Q9NQ75	Cas scaffolding protein family member 4 OS=Homo sapiens GN=CASS4 PE=1 SV=2 - [CASS4_HUMAN]	786	87.1	7.08	0.1056	1	6	6	15						1										3	1		3			1		1						1				1
O14966	Ras-related protein Rab-7L1 OS=Homo sapiens GN=RAB7L1 PE=1 SV=1 - [RAB7L_HUMAN]	203	23.1	7.18	0.1084	1	1	2	15	1				1		1	1	1	1										1			2										1
Q96JJ3	Engulfment and cell motility protein 2 OS=Homo sapiens GN=ELMO2 PE=1 SV=2 - [ELMO2_HUMAN]	720	82.6	5.9	0.0778	1	2	5	15	1			1		1									1	2	1	2		1					1
Q9NRM1	Enamelin OS=Homo sapiens GN=ENAM PE=2 SV=3 - [ENAM_HUMAN]	1142	128.7	6.83	0.0149	1	1	2	15	2															1	1	1	1	1							1										1
O14579	Coatomer subunit epsilon OS=Homo sapiens GN=COPE PE=1 SV=3 - [COPE_HUMAN]	308	34.5	5.12	0.1883	1	5	5	15																2	2	2		1		1			1														1
O15372	Eukaryotic translation initiation factor 3 subunit H OS=Homo sapiens GN=EIF3H PE=1 SV=1 - [EIF3H_HUMAN]	352	39.9	6.54	0.2784	1	9	9	15																	1					1			1		2
P29590	Protein PML OS=Homo sapiens GN=PML PE=1 SV=3 - [PML_HUMAN]	882	97.5	6.21	0.1315	1	9	9	15														1						3		1	2					1	1
P42858	Huntingtin OS=Homo sapiens GN=HTT PE=1 SV=2 - [HD_HUMAN]	3142	347.4	6.2	0.0395	1	10	10	15																		1				2	1	1			1										1
Q14289	Protein-tyrosine kinase 2-beta OS=Homo sapiens GN=PTK2B PE=1 SV=2 - [FAK2_HUMAN]	1009	115.8	6.25	0.1467	1	11	11	15															1			1	1	1		1		2		1	1
Q16799	Reticulon-1 OS=Homo sapiens GN=RTN1 PE=1 SV=1 - [RTN1_HUMAN]	776	83.6	4.69	0.125	1	6	7	15																		1		1		2					2					1					1
Q8WW12	PEST proteolytic signal-containing nuclear protein OS=Homo sapiens GN=PCNP PE=1 SV=2 - [PCNP_HUMAN]	178	18.9	7.49	0.2247	1	3	3	15															1	1	1			1		1				2										2
Q9NX24	H/ACA ribonucleoprotein complex subunit 2 OS=Homo sapiens GN=NHP2 PE=1 SV=1 - [NHP2_HUMAN]	153	17.2	8.22	0.4771	1	4	4	15			1				1					1			3	1	1	1	1			1	1				1
Q9P2J5	Leucine--tRNA ligase, cytoplasmic OS=Homo sapiens GN=LARS PE=1 SV=2 - [SYLC_HUMAN]	1176	134.4	7.3	0.0952	1	8	8	15																	1	1	1	2		1	1	1	1									1
Q9UHG3	Prenylcysteine oxidase 1 OS=Homo sapiens GN=PCYOX1 PE=1 SV=3 - [PCYOX_HUMAN]	505	56.6	6.18	0.1861	1	8	8	15															1		1	1	1	3		2	1
O60711	Leupaxin OS=Homo sapiens GN=LPXN PE=1 SV=1 - [LPXN_HUMAN]	386	43.3	6.01	0.1114	1	3	3	15														1			2	1	1	2			1			1	1									1
O95834	Echinoderm microtubule-associated protein-like 2 OS=Homo sapiens GN=EML2 PE=2 SV=1 - [EMAL2_HUMAN]	649	70.6	6.32	0.1202	2	7	7	15					1	1		1	1			1			1		1		2				1	1
Q15762	CD226 antigen OS=Homo sapiens GN=CD226 PE=1 SV=2 - [CD226_HUMAN]	336	38.6	7.94	0.1161	1	3	3	15			1	1		1								1	2	1	1		1				1					1										1
Q6NUK1	Calcium-binding mitochondrial carrier protein SCaMC-1 OS=Homo sapiens GN=SLC25A24 PE=1 SV=2 - [SCMC1_HUMAN]	477	53.3	6.33	0.1258	1	8	8	15						1										1	1	1	2				1	1		1			1					1
Q8WVV9	Heterogeneous nuclear ribonucleoprotein L-like OS=Homo sapiens GN=HNRPLL PE=1 SV=1 - [HNRLL_HUMAN]	542	60	7.72	0.1181	1	4	5	15			1	1				1								2	1	1	1	1			2				1	1
Q92974	Rho guanine nucleotide exchange factor 2 OS=Homo sapiens GN=ARHGEF2 PE=1 SV=4 - [ARHG2_HUMAN]	986	111.5	7.27	0.0943	1	7	7	15					1														2	2			1	1				1
Q969T9	WW domain-binding protein 2 OS=Homo sapiens GN=WBP2 PE=1 SV=1 - [WBP2_HUMAN]	261	28.1	5.91	0.1533	1	3	4	15															2	1	2	2	2	2			1										1
Q96I24	Far upstream element-binding protein 3 OS=Homo sapiens GN=FUBP3 PE=1 SV=2 - [FUBP3_HUMAN]	572	61.6	8.38	0.1311	1	3	6	15																			1				2	2		1			1				1
P49023	Paxillin OS=Homo sapiens GN=PXN PE=1 SV=3 - [PAXI_HUMAN]	591	64.5	6.19	0.1235	1	6	6	15														1	2	1		1	2	3				1
Q9NX40	OCIA domain-containing protein 1 OS=Homo sapiens GN=OCIAD1 PE=1 SV=1 - [OCAD1_HUMAN]	245	27.6	7.49	0.2571	1	5	5	15						1									1	1	1	1	1	1				1				1	1					1
P98179	Putative RNA-binding protein 3 OS=Homo sapiens GN=RBM3 PE=1 SV=1 - [RBM3_HUMAN]	157	17.2	8.91	0.1847	1	3	3	15			1		1		1		1						1	1	1			1					1				1						1
Q2TAA2	Isoamyl acetate-hydrolyzing esterase 1 homolog OS=Homo sapiens GN=IAH1 PE=1 SV=1 - [IAH1_HUMAN]	248	27.6	5.3	0.3629	1	6	6	15																		2	1	4					2		1	1
Q7L2H7	Eukaryotic translation initiation factor 3 subunit M OS=Homo sapiens GN=EIF3M PE=1 SV=1 - [EIF3M_HUMAN]	374	42.5	5.63	0.2567	1	7	7	15																2		2	1	2					1	1
O00422	Histone deacetylase complex subunit SAP18 OS=Homo sapiens GN=SAP18 PE=1 SV=1 - [SAP18_HUMAN]	153	17.5	9.35	0.3268	1	4	5	15													1		2		1	1	1	1							2
Q9NSD9	Phenylalanine--tRNA ligase beta subunit OS=Homo sapiens GN=FARSB PE=1 SV=3 - [SYFB_HUMAN]	589	66.1	6.84	0.1511	1	8	9	15					1										1		1		1	1								1	1
P22059	Oxysterol-binding protein 1 OS=Homo sapiens GN=OSBP PE=1 SV=1 - [OSBP1_HUMAN]	807	89.4	7.3	0.2169	2	11	11	14																				1	1	1		1	1		1				1
P24928	DNA-directed RNA polymerase II subunit RPB1 OS=Homo sapiens GN=POLR2A PE=1 SV=2 - [RPB1_HUMAN]	1970	217	7.37	0.0589	1	10	10	14																					2	2		3				1
P80303	Nucleobindin-2 OS=Homo sapiens GN=NUCB2 PE=1 SV=2 - [NUCB2_HUMAN]	420	50.2	5.12	0.15	1	4	5	14															1		2	2	2	2	1
Q04759	Protein kinase C theta type OS=Homo sapiens GN=PRKCQ PE=1 SV=3 - [KPCT_HUMAN]	706	81.8	7.61	0.1006	1	7	9	14	1		1				1													1	1		1	2
Q14112	Nidogen-2 OS=Homo sapiens GN=NID2 PE=1 SV=3 - [NID2_HUMAN]	1375	151.2	5.29	0.0647	1	7	8	14																	1			2	1			1			1	1
Q9H3U1	Protein unc-45 homolog A OS=Homo sapiens GN=UNC45A PE=1 SV=1 - [UN45A_HUMAN]	944	103	6.07	0.1017	1	8	9	14								1									2	1	1		1		1	2
Q9Y333	U6 snRNA-associated Sm-like protein LSm2 OS=Homo sapiens GN=LSM2 PE=1 SV=1 - [LSM2_HUMAN]	95	10.8	6.52	0.6	1	3	3	14										1				1		1	1	1	1	1	1										1
O75323	Protein NipSnap homolog 2 OS=Homo sapiens GN=GBAS PE=1 SV=1 - [NIPS2_HUMAN]	286	33.7	9.36	0.1434	1	3	5	14															1		1	2	1	1			1					1		1
Q8NE86	Calcium uniporter protein, mitochondrial OS=Homo sapiens GN=MCU PE=1 SV=1 - [MCU_HUMAN]	351	39.8	8.65	0.1538	1	5	5	14											1				1		2		2	2								1		1
Q9Y6G9	Cytoplasmic dynein 1 light intermediate chain 1 OS=Homo sapiens GN=DYNC1LI1 PE=1 SV=3 - [DC1L1_HUMAN]	523	56.5	6.42	0.2906	1	8	9	14																1			1			2	1			1				1		1
P00403	Cytochrome c oxidase subunit 2 OS=Homo sapiens GN=MT-CO2 PE=1 SV=1 - [COX2_HUMAN]	227	25.5	4.82	0.0441	1	1	1	14						1	1	1	1			1				1		1	1	1		1										1
P35613	Basigin OS=Homo sapiens GN=BSG PE=1 SV=2 - [BASI_HUMAN]	385	42.2	5.66	0.1429	1	4	4	14			1	1					1				1	1	1		1			1		1		1		1
P36969	Phospholipid hydroperoxide glutathione peroxidase, mitochondrial OS=Homo sapiens GN=GPX4 PE=1 SV=3 - [GPX4_HUMAN]	197	22.2	8.37	0.2589	1	4	4	14															2		2		1	1		1			2			1
P78344	Eukaryotic translation initiation factor 4 gamma 2 OS=Homo sapiens GN=EIF4G2 PE=1 SV=1 - [IF4G2_HUMAN]	907	102.3	7.14	0.1477	1	10	10	14										1									1	1		1	1	1	1	2
Q13459	Unconventional myosin-IXb OS=Homo sapiens GN=MYO9B PE=1 SV=3 - [MYO9B_HUMAN]	2157	243.2	8.75	0.0385	1	7	7	14																1			1	1		1			1		1	1
Q96RT1	Protein LAP2 OS=Homo sapiens GN=ERBB2IP PE=1 SV=2 - [LAP2_HUMAN]	1412	158.2	5.5	0.0503	1	6	6	14																	2	2	2	1		1						1
Q9NYF8	Bcl-2-associated transcription factor 1 OS=Homo sapiens GN=BCLAF1 PE=1 SV=2 - [BCLF1_HUMAN]	920	106.1	9.98	0.1022	1	7	7	14															1	1		2		2		1		1			1
Q9Y3D6	Mitochondrial fission 1 protein OS=Homo sapiens GN=FIS1 PE=1 SV=2 - [FIS1_HUMAN]	152	16.9	8.79	0.2829	1	4	4	14						1										1		1		1		2	1	1
Q9Y6D6	Brefeldin A-inhibited guanine nucleotide-exchange protein 1 OS=Homo sapiens GN=ARFGEF1 PE=1 SV=2 - [BIG1_HUMAN]	1849	208.6	5.85	0.0579	1	6	10	14																		1		1		1		2	1		1	2						1
O00754	Lysosomal alpha-mannosidase OS=Homo sapiens GN=MAN2B1 PE=1 SV=3 - [MA2B1_HUMAN]	1011	113.7	7.28	0.0732	1	6	6	14															1	1	1	1	2	1			1	1	1
O15382	Branched-chain-amino-acid aminotransferase, mitochondrial OS=Homo sapiens GN=BCAT2 PE=1 SV=2 - [BCAT2_HUMAN]	392	44.3	8.65	0.3291	1	8	8	14			1												1		1		1	1			1			2
P26440	Isovaleryl-CoA dehydrogenase, mitochondrial OS=Homo sapiens GN=IVD PE=1 SV=1 - [IVD_HUMAN]	423	46.3	8.19	0.1158	1	5	5	14												1			1		2	1	1	1			1				1		1
P36959	GMP reductase 1 OS=Homo sapiens GN=GMPR PE=1 SV=1 - [GMPR1_HUMAN]	345	37.4	7.06	0.0841	1	1	3	14													1		1	3	1	2	2	1			2
P53990	IST1 homolog OS=Homo sapiens GN=IST1 PE=1 SV=1 - [IST1_HUMAN]	364	39.7	5.35	0.2225	1	7	7	14																1		1	1	2			2		1
P56381	ATP synthase subunit epsilon, mitochondrial OS=Homo sapiens GN=ATP5E PE=1 SV=2 - [ATP5E_HUMAN]	51	5.8	9.92	0.5882	2	4	4	14							1											1	1				1	3										1				1
P61421	V-type proton ATPase subunit d 1 OS=Homo sapiens GN=ATP6V0D1 PE=1 SV=1 - [VA0D1_HUMAN]	351	40.3	5	0.151	1	4	4	14			1		1	1				1		1		1		1	1	1		1			1
Q13098	COP9 signalosome complex subunit 1 OS=Homo sapiens GN=GPS1 PE=1 SV=4 - [CSN1_HUMAN]	491	55.5	6.74	0.1141	1	6	6	14															1	1		2	1				1	1				1
Q13315	Serine-protein kinase ATM OS=Homo sapiens GN=ATM PE=1 SV=3 - [ATM_HUMAN]	3056	350.5	6.81	0.0324	1	9	9	14																		1		1			1	1		1							1
Q6K0P9	Pyrin and HIN domain-containing protein 1 OS=Homo sapiens GN=PYHIN1 PE=1 SV=1 - [IFIX_HUMAN]	492	55	9.8	0.1138	1	4	5	14																	1	1	1	1			1			1			1				1					1
Q6NVY1	3-hydroxyisobutyryl-CoA hydrolase, mitochondrial OS=Homo sapiens GN=HIBCH PE=1 SV=2 - [HIBCH_HUMAN]	386	43.5	8.19	0.2202	1	8	8	14																	1	1		1			1	1			1	1
Q9NWH9	SAFB-like transcription modulator OS=Homo sapiens GN=SLTM PE=1 SV=2 - [SLTM_HUMAN]	1034	117.1	7.87	0.0774	1	6	7	14																	1	3	1	1			1				1	1	1								1
Q9P2T1	GMP reductase 2 OS=Homo sapiens GN=GMPR2 PE=1 SV=1 - [GMPR2_HUMAN]	348	37.9	7.23	0.1782	1	4	6	14															1	2	1	1	2	1			1	1				1
Q00535	Cyclin-dependent kinase 5 OS=Homo sapiens GN=CDK5 PE=1 SV=3 - [CDK5_HUMAN]	292	33.3	7.66	0.1096	19	2	3	14			1			1										1			1					1										1
Q13492	Phosphatidylinositol-binding clathrin assembly protein OS=Homo sapiens GN=PICALM PE=1 SV=2 - [PICAL_HUMAN]	652	70.7	7.9	0.1058	2	6	6	14			1												1		1	2	1	2				1										1
Q9Y4A5	Transformation/transcription domain-associated protein OS=Homo sapiens GN=TRRAP PE=1 SV=3 - [TRRAP_HUMAN]	3859	437.3	8.19	0.0078	1	3	4	14							1	1	1							1			1	1				1										1
Q15363	Transmembrane emp24 domain-containing protein 2 OS=Homo sapiens GN=TMED2 PE=1 SV=1 - [TMED2_HUMAN]	201	22.7	5.17	0.2388	1	6	6	14															1			2	1	2					1										1
Q9H307	Pinin OS=Homo sapiens GN=PNN PE=1 SV=4 - [PININ_HUMAN]	717	81.6	7.14	0.1604	3	10	11	14															1	1	1	2		2					1			1
P56378	6.8 kDa mitochondrial proteolipid OS=Homo sapiens GN=MP68 PE=1 SV=1 - [68MP_HUMAN]	58	6.7	10.08	0.3621	1	2	2	14															1	1	1	1		1						1			1										1
Q13884	Beta-1-syntrophin OS=Homo sapiens GN=SNTB1 PE=1 SV=3 - [SNTB1_HUMAN]	538	58	8.63	0.0632	1	2	2	14			1										1		1	1			1	1						1	1	1									1
Q14978	Nucleolar and coiled-body phosphoprotein 1 OS=Homo sapiens GN=NOLC1 PE=1 SV=2 - [NOLC1_HUMAN]	699	73.6	9.47	0.0644	1	4	4	14																										2	4										1
Q99816	Tumor susceptibility gene 101 protein OS=Homo sapiens GN=TSG101 PE=1 SV=2 - [TS101_HUMAN]	390	43.9	6.46	0.1385	1	5	5	14															1	1	1	1		1						1									1
Q96CV9	Optineurin OS=Homo sapiens GN=OPTN PE=1 SV=2 - [OPTN_HUMAN]	577	65.9	5.24	0.1438	2	8	8	14										1				1		1	1	1		1							1	1
Q9UNH7	Sorting nexin-6 OS=Homo sapiens GN=SNX6 PE=1 SV=1 - [SNX6_HUMAN]	406	46.6	6.16	0.2044	3	8	9	14								1							1	1		2	1	3
Q9Y2V2	Calcium-regulated heat stable protein 1 OS=Homo sapiens GN=CARHSP1 PE=1 SV=2 - [CHSP1_HUMAN]	147	15.9	8.21	0.1633	1	2	2	14					1	1			1	1			1		1	1	1	2		2
P02765	Alpha-2-HS-glycoprotein OS=Homo sapiens GN=AHSG PE=1 SV=1 - [FETUA_HUMAN]	367	39.3	5.72	0.1744	1	6	6	13																1		1		2	1		1				1		1		1
P0C0L4	Complement C4-A OS=Homo sapiens GN=C4A PE=1 SV=1 - [CO4A_HUMAN]	1744	192.7	7.08	0.0757	2	9	9	13																				1	1	1			1	2
P42566	Epidermal growth factor receptor substrate 15 OS=Homo sapiens GN=EPS15 PE=1 SV=2 - [EPS15_HUMAN]	896	98.6	4.64	0.115	1	8	8	13															1				1		1	2					1
P48960	CD97 antigen OS=Homo sapiens GN=CD97 PE=1 SV=4 - [CD97_HUMAN]	835	91.8	6.87	0.0862	1	5	5	13			1												1		1	2	1	1	1							1
P61081	NEDD8-conjugating enzyme Ubc12 OS=Homo sapiens GN=UBE2M PE=1 SV=1 - [UBC12_HUMAN]	183	20.9	7.69	0.2842	1	5	5	13															1	1	1		2	1	1	1		2
Q3LXA3	Bifunctional ATP-dependent dihydroxyacetone kinase/FAD-AMP lyase (cyclizing) OS=Homo sapiens GN=DAK PE=1 SV=2 - [DHAK_HUMAN]	575	58.9	7.49	0.1287	1	5	5	13						1															1	1	1
Q96SB3	Neurabin-2 OS=Homo sapiens GN=PPP1R9B PE=1 SV=2 - [NEB2_HUMAN]	815	89.1	4.97	0.119	1	5	6	13			1												1		2	1	1		1					1
Q9BY44	Eukaryotic translation initiation factor 2A OS=Homo sapiens GN=EIF2A PE=1 SV=3 - [EIF2A_HUMAN]	585	64.9	8.87	0.1333	1	5	5	13																					1					3		1								1
Q9BZF1	Oxysterol-binding protein-related protein 8 OS=Homo sapiens GN=OSBPL8 PE=1 SV=3 - [OSBL8_HUMAN]	889	101.1	6.96	0.1417	2	9	9	13																	1		2	1	1	1		1
Q92616	Translational activator GCN1 OS=Homo sapiens GN=GCN1L1 PE=1 SV=6 - [GCN1L_HUMAN]	2671	292.6	7.47	0.0408	1	9	9	13																				1			1			1	1			1
Q9Y5K5	Ubiquitin carboxyl-terminal hydrolase isozyme L5 OS=Homo sapiens GN=UCHL5 PE=1 SV=3 - [UCHL5_HUMAN]	329	37.6	5.33	0.2766	1	7	7	13																	3	1		1			1	1						1										1
O00186	Syntaxin-binding protein 3 OS=Homo sapiens GN=STXBP3 PE=1 SV=2 - [STXB3_HUMAN]	592	67.7	7.8	0.1199	1	7	7	13							1		1						1		2					2	1				1	1
O00442	RNA 3'-terminal phosphate cyclase OS=Homo sapiens GN=RTCA PE=1 SV=1 - [RTCA_HUMAN]	366	39.3	7.85	0.1038	1	3	3	13															1	1	1	1	2	3		1
O14737	Programmed cell death protein 5 OS=Homo sapiens GN=PDCD5 PE=1 SV=3 - [PDCD5_HUMAN]	125	14.3	6.04	0.456	1	7	7	13															1	2				1		1	1			1		1
O60841	Eukaryotic translation initiation factor 5B OS=Homo sapiens GN=EIF5B PE=1 SV=4 - [IF2P_HUMAN]	1220	138.7	5.49	0.1172	2	9	9	13																	1					1	1			2
O94903	Proline synthase co-transcribed bacterial homolog protein OS=Homo sapiens GN=PROSC PE=1 SV=1 - [PROSC_HUMAN]	275	30.3	7.5	0.2218	1	5	5	13											1					2		1		3		1		1
P13645	Keratin, type I cytoskeletal 10 OS=Homo sapiens GN=KRT10 PE=1 SV=6 - [K1C10_HUMAN]	584	58.8	5.21	0.1986	11	7	8	13															1		1			2		1	1	1				1
P25490	Transcriptional repressor protein YY1 OS=Homo sapiens GN=YY1 PE=1 SV=2 - [TYY1_HUMAN]	414	44.7	6.25	0.1039	3	5	5	13																						1	1	1		1								1
P35908	Keratin, type II cytoskeletal 2 epidermal OS=Homo sapiens GN=KRT2 PE=1 SV=2 - [K22E_HUMAN]	639	65.4	8	0.0923	2	4	5	13															2	1	1	1	2	1		1		1
P42785	Lysosomal Pro-X carboxypeptidase OS=Homo sapiens GN=PRCP PE=1 SV=1 - [PCP_HUMAN]	496	55.8	7.21	0.1552	1	7	7	13						1													2	1		1			1										1
Q5R3I4	Tetratricopeptide repeat protein 38 OS=Homo sapiens GN=TTC38 PE=1 SV=1 - [TTC38_HUMAN]	469	52.8	5.99	0.1365	1	5	5	13															2		1	1	1	2		1					1
Q8NF91	Nesprin-1 OS=Homo sapiens GN=SYNE1 PE=1 SV=4 - [SYNE1_HUMAN]	8797	1010.5	5.53	0.0116	1	7	7	13						1										2		2		2		1			1	1
Q92973	Transportin-1 OS=Homo sapiens GN=TNPO1 PE=1 SV=2 - [TNPO1_HUMAN]	898	102.3	4.98	0.1024	1	4	8	13										1					1				1			3	1	1
Q9BRA2	Thioredoxin domain-containing protein 17 OS=Homo sapiens GN=TXNDC17 PE=1 SV=1 - [TXD17_HUMAN]	123	13.9	5.52	0.2683	1	3	3	13					1										1	1	2	1	2			1	1
Q9BRR6	ADP-dependent glucokinase OS=Homo sapiens GN=ADPGK PE=1 SV=1 - [ADPGK_HUMAN]	497	54.1	6.2	0.1026	1	4	4	13					1											1	2	2	2	1		1	1
Q9BXP5	Serrate RNA effector molecule homolog OS=Homo sapiens GN=SRRT PE=1 SV=1 - [SRRT_HUMAN]	876	100.6	5.96	0.1267	1	9	9	13																1	1					1	1	1
Q9NUJ1	Mycophenolic acid acyl-glucuronide esterase, mitochondrial OS=Homo sapiens GN=ABHD10 PE=1 SV=1 - [ABHDA_HUMAN]	306	33.9	8.57	0.2026	1	4	4	13			1		1							1						1		2		1				1	1
Q9P107	GEM-interacting protein OS=Homo sapiens GN=GMIP PE=1 SV=2 - [GMIP_HUMAN]	970	106.6	5.72	0.0763	1	6	6	13																	1	1	1			1				1						1
O00743	Serine/threonine-protein phosphatase 6 catalytic subunit OS=Homo sapiens GN=PPP6C PE=1 SV=1 - [PPP6_HUMAN]	305	35.1	5.69	0.1607	1	5	5	13						1						1				1		1	1				1		1		1
O95819	Mitogen-activated protein kinase kinase kinase kinase 4 OS=Homo sapiens GN=MAP4K4 PE=1 SV=2 - [M4K4_HUMAN]	1239	142	7.46	0.0121	3	2	2	13				1	1	1	1	1		1					1					1			1	1
P12955	Xaa-Pro dipeptidase OS=Homo sapiens GN=PEPD PE=1 SV=3 - [PEPD_HUMAN]	493	54.5	6	0.1582	1	7	7	13																1							2		1	1	1								1
P51531	Probable global transcription activator SNF2L2 OS=Homo sapiens GN=SMARCA2 PE=1 SV=2 - [SMCA2_HUMAN]	1590	181.2	7.2	0.0377	1	1	5	13										1	1					1			2	1			1		1
P51532	Transcription activator BRG1 OS=Homo sapiens GN=SMARCA4 PE=1 SV=2 - [SMCA4_HUMAN]	1647	184.5	7.88	0.0346	1	1	5	13										1	1					1			2	1			1
P51571	Translocon-associated protein subunit delta OS=Homo sapiens GN=SSR4 PE=1 SV=1 - [SSRD_HUMAN]	173	19	6.15	0.0636	1	1	1	13			1	1		1									1	1		1	1	1			1										1
P52594	Arf-GAP domain and FG repeat-containing protein 1 OS=Homo sapiens GN=AGFG1 PE=1 SV=2 - [AGFG1_HUMAN]	562	58.2	8.63	0.073	1	4	4	13															1			1	1	1			3				1	1
Q16822	Phosphoenolpyruvate carboxykinase [GTP], mitochondrial OS=Homo sapiens GN=PCK2 PE=1 SV=3 - [PCKGM_HUMAN]	640	70.7	7.62	0.1281	2	7	7	13																			2				1	2										1
Q5XKP0	Protein QIL1 OS=Homo sapiens GN=QIL1 PE=1 SV=1 - [QIL1_HUMAN]	118	13.1	9.42	0.161	1	3	3	13			1	1													2	1	2	1			1	1										1
Q7L591	Docking protein 3 OS=Homo sapiens GN=DOK3 PE=1 SV=2 - [DOK3_HUMAN]	496	53.3	7.77	0.1008	1	4	4	13															1	1		1	1	2			1	1			1
Q8N3U4	Cohesin subunit SA-2 OS=Homo sapiens GN=STAG2 PE=1 SV=3 - [STAG2_HUMAN]	1231	141.2	5.43	0.0544	1	5	5	13																	1	1		2			1				1	1
Q9HC16	DNA dC->dU-editing enzyme APOBEC-3G OS=Homo sapiens GN=APOBEC3G PE=1 SV=1 - [ABC3G_HUMAN]	384	46.4	8	0.1172	1	3	4	13														1		1		2	1	1			2					1
Q9UBE0	SUMO-activating enzyme subunit 1 OS=Homo sapiens GN=SAE1 PE=1 SV=1 - [SAE1_HUMAN]	346	38.4	5.3	0.2775	1	7	7	13															1			1	1	1			1				1
Q9Y305	Acyl-coenzyme A thioesterase 9, mitochondrial OS=Homo sapiens GN=ACOT9 PE=1 SV=2 - [ACOT9_HUMAN]	439	49.9	8.6	0.1595	1	6	6	13													1				1		3	3			1	1
P50402	Emerin OS=Homo sapiens GN=EMD PE=1 SV=1 - [EMD_HUMAN]	254	29	5.5	0.2205	1	6	6	13													1		1		1	1	2					1			1	1	1										1
Q14004	Cyclin-dependent kinase 13 OS=Homo sapiens GN=CDK13 PE=1 SV=2 - [CDK13_HUMAN]	1512	164.8	9.69	0.0139	19	1	2	13			1			1										1			1					1										1
Q9H0D6	5'-3' exoribonuclease 2 OS=Homo sapiens GN=XRN2 PE=1 SV=1 - [XRN2_HUMAN]	950	108.5	7.47	0.0916	1	7	7	13										1					1	1		1	1					1
P01732	T-cell surface glycoprotein CD8 alpha chain OS=Homo sapiens GN=CD8A PE=1 SV=1 - [CD8A_HUMAN]	235	25.7	9.52	0.1872	1	4	4	13			1	1						1		1					1		1						1										1
Q9Y5B9	FACT complex subunit SPT16 OS=Homo sapiens GN=SUPT16H PE=1 SV=1 - [SP16H_HUMAN]	1047	119.8	5.66	0.1041	1	9	9	13																	2	1							1		1	1	1
Q15843	NEDD8 OS=Homo sapiens GN=NEDD8 PE=1 SV=1 - [NEDD8_HUMAN]	81	9.1	8.43	0.4074	1	3	3	13				2		1							1				1	2		2						1	1									1
Q6IAA8	Ragulator complex protein LAMTOR1 OS=Homo sapiens GN=LAMTOR1 PE=1 SV=2 - [LTOR1_HUMAN]	161	17.7	5.15	0.236	1	3	3	13										1						1	1	1	2	1						1
Q9H098	Protein FAM107B OS=Homo sapiens GN=FAM107B PE=2 SV=1 - [F107B_HUMAN]	131	15.5	8.29	0.3817	1	5	5	13								1							1	1	1	1		1						1	1
Q9Y6F6	Protein MRVI1 OS=Homo sapiens GN=MRVI1 PE=1 SV=2 - [MRVI1_HUMAN]	885	96.1	5.58	0.0395	1	3	3	13			1	1						1							1	1		1						1	1	1
O60268	Uncharacterized protein KIAA0513 OS=Homo sapiens GN=KIAA0513 PE=2 SV=1 - [K0513_HUMAN]	411	46.6	5.06	0.1144	1	4	4	13																	1	1	1	1							1	1										1
P29122	Proprotein convertase subtilisin/kexin type 6 OS=Homo sapiens GN=PCSK6 PE=1 SV=1 - [PCSK6_HUMAN]	969	106.4	7.68	0.098	1	8	8	13																	1	2	1	3								1
O43598	2'-deoxynucleoside 5'-phosphate N-hydrolase 1 OS=Homo sapiens GN=DNPH1 PE=1 SV=1 - [DNPH1_HUMAN]	174	19.1	5.05	0.0632	1	1	1	13															1	1	1			1									1										1
P20936	Ras GTPase-activating protein 1 OS=Homo sapiens GN=RASA1 PE=1 SV=1 - [RASA1_HUMAN]	1047	116.3	6.54	0.1032	1	8	8	13																1	1	1	1	1									1
O43432	Eukaryotic translation initiation factor 4 gamma 3 OS=Homo sapiens GN=EIF4G3 PE=1 SV=2 - [IF4G3_HUMAN]	1585	176.5	5.38	0.0164	1	1	3	13				1		1				1		1				1			1														1
O75352	Mannose-P-dolichol utilization defect 1 protein OS=Homo sapiens GN=MPDU1 PE=1 SV=2 - [MPU1_HUMAN]	247	26.6	8.94	0.0405	1	1	1	13				1	1	1	1		1	1	1				1	1		1		1
Q8IY22	C-Maf-inducing protein OS=Homo sapiens GN=CMIP PE=1 SV=3 - [CMIP_HUMAN]	773	86.3	6.7	0.1242	1	6	6	13								1								1	2		2	2
O00487	26S proteasome non-ATPase regulatory subunit 14 OS=Homo sapiens GN=PSMD14 PE=1 SV=1 - [PSDE_HUMAN]	310	34.6	6.52	0.1097	1	4	4	12															1	1		1	1	2	1							1						1
O60216	Double-strand-break repair protein rad21 homolog OS=Homo sapiens GN=RAD21 PE=1 SV=2 - [RAD21_HUMAN]	631	71.6	4.65	0.1395	3	7	7	12															1				1		1	1	1				1				1
P01040	Cystatin-A OS=Homo sapiens GN=CSTA PE=1 SV=1 - [CYTA_HUMAN]	98	11	5.5	0.4592	1	4	4	12																1	1	1	2	1	1	1		1			1
P02774	Vitamin D-binding protein OS=Homo sapiens GN=GC PE=1 SV=1 - [VTDB_HUMAN]	474	52.9	5.54	0.2025	2	6	6	12																	1	2			1		1			2					1
Q93052	Lipoma-preferred partner OS=Homo sapiens GN=LPP PE=1 SV=1 - [LPP_HUMAN]	612	65.7	7.37	0.165	1	7	7	12															1			1		2	1	1	1		1	1
Q9NP79	Vacuolar protein sorting-associated protein VTA1 homolog OS=Homo sapiens GN=VTA1 PE=1 SV=1 - [VTA1_HUMAN]	307	33.9	6.29	0.2085	1	4	4	12															1	1		1	2	1	1		1				1				1
Q9UNZ2	NSFL1 cofactor p47 OS=Homo sapiens GN=NSFL1C PE=1 SV=2 - [NSF1C_HUMAN]	370	40.5	5.1	0.1865	1	5	5	12															1			2	1		1	1			1						1
Q13243	Serine/arginine-rich splicing factor 5 OS=Homo sapiens GN=SRSF5 PE=1 SV=1 - [SRSF5_HUMAN]	272	31.2	11.59	0.3125	1	7	8	12																	1			1			2							1
P07686	Beta-hexosaminidase subunit beta OS=Homo sapiens GN=HEXB PE=1 SV=3 - [HEXB_HUMAN]	556	63.1	6.76	0.0647	1	3	3	12	1			1										1	1		1	1	1	1					1		1
P09327	Villin-1 OS=Homo sapiens GN=VIL1 PE=1 SV=4 - [VILI_HUMAN]	827	92.6	6.39	0.0181	1	1	1	12																						1	1	1
P35658	Nuclear pore complex protein Nup214 OS=Homo sapiens GN=NUP214 PE=1 SV=2 - [NU214_HUMAN]	2090	213.5	7.47	0.0507	1	7	7	12																						2					2					1					1
P61923	Coatomer subunit zeta-1 OS=Homo sapiens GN=COPZ1 PE=1 SV=1 - [COPZ1_HUMAN]	177	20.2	4.81	0.1864	1	2	2	12				1										1	1		1	1	1	1		1	1
Q12904	Aminoacyl tRNA synthase complex-interacting multifunctional protein 1 OS=Homo sapiens GN=AIMP1 PE=1 SV=2 - [AIMP1_HUMAN]	312	34.3	8.43	0.3141	1	6	6	12																			1	1		1			2
Q68EM7	Rho GTPase-activating protein 17 OS=Homo sapiens GN=ARHGAP17 PE=1 SV=1 - [RHG17_HUMAN]	881	95.4	7.62	0.0783	1	7	7	12			1																			1	2
Q86SX6	Glutaredoxin-related protein 5, mitochondrial OS=Homo sapiens GN=GLRX5 PE=1 SV=2 - [GLRX5_HUMAN]	157	16.6	6.79	0.3312	1	4	4	12																	1	1	1	1		2					1	1
Q8NBQ5	Estradiol 17-beta-dehydrogenase 11 OS=Homo sapiens GN=HSD17B11 PE=1 SV=3 - [DHB11_HUMAN]	300	32.9	9.07	0.1833	1	5	5	12				1					1									2		1		2						1
Q99459	Cell division cycle 5-like protein OS=Homo sapiens GN=CDC5L PE=1 SV=2 - [CDC5L_HUMAN]	802	92.2	8.18	0.1646	1	8	8	12																			1	1		1					1									1	1
Q9H0E2	Toll-interacting protein OS=Homo sapiens GN=TOLLIP PE=1 SV=1 - [TOLIP_HUMAN]	274	30.3	5.97	0.1971	1	5	5	12																	1	1	1	2		1			1											1
Q9UEY8	Gamma-adducin OS=Homo sapiens GN=ADD3 PE=1 SV=1 - [ADDG_HUMAN]	706	79.1	6.32	0.1091	1	6	6	12																1	1	1		1		1	1	2
Q9UHV9	Prefoldin subunit 2 OS=Homo sapiens GN=PFDN2 PE=1 SV=1 - [PFD2_HUMAN]	154	16.6	6.58	0.3182	1	4	4	12							1					1					1		1	3		1	1
Q9Y285	Phenylalanine--tRNA ligase alpha subunit OS=Homo sapiens GN=FARSA PE=1 SV=3 - [SYFA_HUMAN]	508	57.5	7.8	0.0807	1	4	4	12															1	1		1	1	1		1			1
P02743	Serum amyloid P-component OS=Homo sapiens GN=APCS PE=1 SV=2 - [SAMP_HUMAN]	223	25.4	6.54	0.0538	1	1	1	12			1		1		1						1		1	1		1	1	1			1
P09488	Glutathione S-transferase Mu 1 OS=Homo sapiens GN=GSTM1 PE=1 SV=3 - [GSTM1_HUMAN]	218	25.7	6.7	0.367	2	5	7	12													1		1				1	1			1					1
P16219	Short-chain specific acyl-CoA dehydrogenase, mitochondrial OS=Homo sapiens GN=ACADS PE=1 SV=1 - [ACADS_HUMAN]	412	44.3	7.99	0.0898	1	3	3	12											1				1		1	1		1			1						1
P48556	26S proteasome non-ATPase regulatory subunit 8 OS=Homo sapiens GN=PSMD8 PE=1 SV=2 - [PSMD8_HUMAN]	350	39.6	9.7	0.1429	1	5	5	12															1		2	2		1			1	1					1
P63218	Guanine nucleotide-binding protein G(I)/G(S)/G(O) subunit gamma-5 OS=Homo sapiens GN=GNG5 PE=1 SV=3 - [GBG5_HUMAN]	68	7.3	9.85	0.3382	1	4	4	12																	1	1	3	1			1		1
Q13217	DnaJ homolog subfamily C member 3 OS=Homo sapiens GN=DNAJC3 PE=1 SV=1 - [DNJC3_HUMAN]	504	57.5	6.15	0.1706	1	6	6	12										1					1					1			1				2
Q13488	V-type proton ATPase 116 kDa subunit a isoform 3 OS=Homo sapiens GN=TCIRG1 PE=1 SV=3 - [VPP3_HUMAN]	830	92.9	7.12	0.0988	1	7	7	12															1		1			1			2	2			1
Q14444	Caprin-1 OS=Homo sapiens GN=CAPRIN1 PE=1 SV=2 - [CAPR1_HUMAN]	709	78.3	5.25	0.0846	1	5	5	12														1		1				1			1				2										1
Q5T1M5	FK506-binding protein 15 OS=Homo sapiens GN=FKBP15 PE=1 SV=2 - [FKB15_HUMAN]	1219	133.5	5.2	0.0377	1	4	4	12				1													1	1	1				1				2
Q6NYC8	Phostensin OS=Homo sapiens GN=PPP1R18 PE=1 SV=1 - [PPR18_HUMAN]	613	67.9	5.4	0.1321	1	6	6	12															1		1			2			1	1		2
Q8NEU8	DCC-interacting protein 13-beta OS=Homo sapiens GN=APPL2 PE=1 SV=3 - [DP13B_HUMAN]	664	74.4	4.94	0.0783	1	4	5	12					1										1			2		1			1	1		1
Q8TD55	Pleckstrin homology domain-containing family O member 2 OS=Homo sapiens GN=PLEKHO2 PE=2 SV=1 - [PKHO2_HUMAN]	490	53.3	5.43	0.2245	1	5	6	12							1								1	1	1	1	1				1			1													1
Q8WVY7	Ubiquitin-like domain-containing CTD phosphatase 1 OS=Homo sapiens GN=UBLCP1 PE=1 SV=2 - [UBCP1_HUMAN]	318	36.8	6.46	0.1415	1	6	6	12										1							1			1			1				1
Q8WZA0	Protein LZIC OS=Homo sapiens GN=LZIC PE=1 SV=1 - [LZIC_HUMAN]	190	21.5	4.94	0.2526	1	4	4	12																1	1	1	3	1			2
Q9H2G2	STE20-like serine/threonine-protein kinase OS=Homo sapiens GN=SLK PE=1 SV=1 - [SLK_HUMAN]	1235	142.6	5.15	0.0704	1	6	7	12													1		1	1		1	1				1				1
Q9HBH0	Rho-related GTP-binding protein RhoF OS=Homo sapiens GN=RHOF PE=2 SV=1 - [RHOF_HUMAN]	211	23.6	8.65	0.2749	1	5	5	12																1	2	1	1	2			1						1
Q9HC35	Echinoderm microtubule-associated protein-like 4 OS=Homo sapiens GN=EML4 PE=1 SV=3 - [EMAL4_HUMAN]	981	108.8	6.4	0.1081	1	11	11	12																1		1	1				1	1			1		1				1
Q9NZQ3	NCK-interacting protein with SH3 domain OS=Homo sapiens GN=NCKIPSD PE=1 SV=1 - [SPN90_HUMAN]	722	78.9	6.38	0.0596	1	4	4	12			1														1		1	1			2	1
Q9UKG1	DCC-interacting protein 13-alpha OS=Homo sapiens GN=APPL1 PE=1 SV=1 - [DP13A_HUMAN]	709	79.6	5.41	0.0748	1	4	6	12					1												2		1	2			1
Q9Y4D1	Disheveled-associated activator of morphogenesis 1 OS=Homo sapiens GN=DAAM1 PE=1 SV=2 - [DAAM1_HUMAN]	1078	123.4	7.23	0.0696	1	8	8	12											1									1			3	1
Q9Y4E8	Ubiquitin carboxyl-terminal hydrolase 15 OS=Homo sapiens GN=USP15 PE=1 SV=3 - [UBP15_HUMAN]	981	112.3	5.22	0.0815	1	8	8	12																	1	2	1	1			1
P19474	E3 ubiquitin-protein ligase TRIM21 OS=Homo sapiens GN=TRIM21 PE=1 SV=1 - [RO52_HUMAN]	475	54.1	6.38	0.1074	1	6	6	12												1			1	1	1	2	1					2
P61927	60S ribosomal protein L37 OS=Homo sapiens GN=RPL37 PE=1 SV=2 - [RL37_HUMAN]	97	11.1	11.74	0.2165	1	3	3	12				1				1				1			1		1	1	1	1				1					1
Q14155	Rho guanine nucleotide exchange factor 7 OS=Homo sapiens GN=ARHGEF7 PE=1 SV=2 - [ARHG7_HUMAN]	803	90	7.09	0.0747	1	3	6	12																								1			2										1
Q9Y5X3	Sorting nexin-5 OS=Homo sapiens GN=SNX5 PE=1 SV=1 - [SNX5_HUMAN]	404	46.8	6.76	0.1955	1	7	8	12					1										1		1							1				1
Q9H0I9	Transketolase-like protein 2 OS=Homo sapiens GN=TKTL2 PE=2 SV=1 - [TKTL2_HUMAN]	626	67.8	6.33	0.0511	1	1	2	12				1											1	1		1	1						1						1				1
Q9Y4H4	G-protein-signaling modulator 3 OS=Homo sapiens GN=GPSM3 PE=1 SV=1 - [GPSM3_HUMAN]	160	17.9	4.97	0.3438	1	3	3	12						1									1	1		2	1	1					1			1							1
O14617	AP-3 complex subunit delta-1 OS=Homo sapiens GN=AP3D1 PE=1 SV=1 - [AP3D1_HUMAN]	1153	130.1	8.48	0.0746	1	6	6	12																	1	1	1	3						1		1
O95292	Vesicle-associated membrane protein-associated protein B/C OS=Homo sapiens GN=VAPB PE=1 SV=3 - [VAPB_HUMAN]	243	27.2	7.3	0.214	1	3	5	12																1				3						2	2									1
P55263	Adenosine kinase OS=Homo sapiens GN=ADK PE=1 SV=2 - [ADK_HUMAN]	362	40.5	6.7	0.1796	1	5	5	12																1	1	1	1								2										1
O15212	Prefoldin subunit 6 OS=Homo sapiens GN=PFDN6 PE=1 SV=1 - [PFD6_HUMAN]	129	14.6	8.88	0.2946	1	4	4	12															1		1	1	1	2								2	1
P42892	Endothelin-converting enzyme 1 OS=Homo sapiens GN=ECE1 PE=1 SV=2 - [ECE1_HUMAN]	770	87.1	5.88	0.1117	1	5	5	12			1														1	1	1	1								2
Q52LJ0	Protein FAM98B OS=Homo sapiens GN=FAM98B PE=1 SV=1 - [FA98B_HUMAN]	330	37.2	6.29	0.1212	2	4	4	12															1	1		3	2									2
P30043	Flavin reductase (NADPH) OS=Homo sapiens GN=BLVRB PE=1 SV=3 - [BLVRB_HUMAN]	206	22.1	7.65	0.4612	1	6	6	12														1				1	1	3									1
Q92896	Golgi apparatus protein 1 OS=Homo sapiens GN=GLG1 PE=1 SV=2 - [GSLG1_HUMAN]	1179	134.5	6.9	0.0636	1	6	6	12																1	2	1	2	1									1
P63151	Serine/threonine-protein phosphatase 2A 55 kDa regulatory subunit B alpha isoform OS=Homo sapiens GN=PPP2R2A PE=1 SV=1 - [2ABA_HUMAN]	447	51.7	6.2	0.132	4	5	5	12				1						1		1		1		2	2	1		1												1
Q13724	Mannosyl-oligosaccharide glucosidase OS=Homo sapiens GN=MOGS PE=1 SV=5 - [MOGS_HUMAN]	837	91.9	8.9	0.0609	1	3	3	12															2		1		1	1																	1
P30566	Adenylosuccinate lyase OS=Homo sapiens GN=ADSL PE=1 SV=2 - [PUR8_HUMAN]	484	54.9	7.11	0.1364	1	4	4	12								1								1		2	1	2																		1
O75608	Acyl-protein thioesterase 1 OS=Homo sapiens GN=LYPLA1 PE=1 SV=1 - [LYPA1_HUMAN]	230	24.7	6.77	0.2	1	4	4	12									1						1	3		1	2	2
P12268	Inosine-5'-monophosphate dehydrogenase 2 OS=Homo sapiens GN=IMPDH2 PE=1 SV=2 - [IMDH2_HUMAN]	514	55.8	6.9	0.2062	1	9	10	11																				1	1				1	1	2		1	1
Q684P5	Rap1 GTPase-activating protein 2 OS=Homo sapiens GN=RAP1GAP2 PE=1 SV=2 - [RPGP2_HUMAN]	730	80	6.67	0.1397	2	8	8	11													1						1		1		2
Q99961	Endophilin-A2 OS=Homo sapiens GN=SH3GL1 PE=1 SV=1 - [SH3G1_HUMAN]	368	41.5	5.43	0.1603	2	5	5	11					1			1					1						2		1	1	1
O76003	Glutaredoxin-3 OS=Homo sapiens GN=GLRX3 PE=1 SV=2 - [GLRX3_HUMAN]	335	37.4	5.39	0.1164	1	4	4	11															1	1	1	1	1	1										1
P12074	Cytochrome c oxidase subunit 6A1, mitochondrial OS=Homo sapiens GN=COX6A1 PE=1 SV=4 - [CX6A1_HUMAN]	109	12.1	9.32	0.2661	1	1	1	11	1				1			1		1				1			1	1	1	1										1
P30536	Translocator protein OS=Homo sapiens GN=TSPO PE=1 SV=3 - [TSPOA_HUMAN]	169	18.8	9.36	0.0947	1	2	2	11				1											1	1		1	1	2			1							1
P83881	60S ribosomal protein L36a OS=Homo sapiens GN=RPL36A PE=1 SV=2 - [RL36A_HUMAN]	106	12.4	10.58	0.2642	1	2	5	11																1		1	2	1				1						2
Q15418	Ribosomal protein S6 kinase alpha-1 OS=Homo sapiens GN=RPS6KA1 PE=1 SV=2 - [KS6A1_HUMAN]	735	82.7	7.83	0.1116	7	3	7	11															1		1	1					1					2		1
Q969Q0	60S ribosomal protein L36a-like OS=Homo sapiens GN=RPL36AL PE=1 SV=3 - [RL36L_HUMAN]	106	12.5	10.65	0.2642	1	2	5	11																	1	1	1	1				1					1	2
Q9Y3B3	Transmembrane emp24 domain-containing protein 7 OS=Homo sapiens GN=TMED7 PE=1 SV=2 - [TMED7_HUMAN]	224	25.2	6.89	0.3259	1	6	6	11															1				1	1									1	1
P09234	U1 small nuclear ribonucleoprotein C OS=Homo sapiens GN=SNRPC PE=1 SV=1 - [RU1C_HUMAN]	159	17.4	9.67	0.1761	1	3	3	11	1		1				1						1		1	1			1	1			1
P80511	Protein S100-A12 OS=Homo sapiens GN=S100A12 PE=1 SV=2 - [S10AC_HUMAN]	92	10.6	6.25	0.3804	1	3	3	11	1		1		1	1										1	1	1	1	1
P82909	28S ribosomal protein S36, mitochondrial OS=Homo sapiens GN=MRPS36 PE=1 SV=2 - [RT36_HUMAN]	103	11.5	9.99	0.2427	1	2	2	11	1					1									2			2		1								1										1
O14920	Inhibitor of nuclear factor kappa-B kinase subunit beta OS=Homo sapiens GN=IKBKB PE=1 SV=1 - [IKKB_HUMAN]	756	86.5	5.78	0.0952	1	8	8	11																	1					1		2										1
O14974	Protein phosphatase 1 regulatory subunit 12A OS=Homo sapiens GN=PPP1R12A PE=1 SV=1 - [MYPT1_HUMAN]	1030	115.2	5.4	0.101	1	9	9	11																			2			1	1			1	1	2
O43678	NADH dehydrogenase [ubiquinone] 1 alpha subcomplex subunit 2 OS=Homo sapiens GN=NDUFA2 PE=1 SV=3 - [NDUA2_HUMAN]	99	10.9	9.57	0.4141	1	4	4	11															1		1		1	1		1	2				1
O60784	Target of Myb protein 1 OS=Homo sapiens GN=TOM1 PE=1 SV=2 - [TOM1_HUMAN]	492	53.8	4.7	0.2033	1	6	6	11																						1		1		2	1										1
O94776	Metastasis-associated protein MTA2 OS=Homo sapiens GN=MTA2 PE=1 SV=1 - [MTA2_HUMAN]	668	75	9.66	0.0988	1	6	6	11																						1	1			1	1						1
O95299	NADH dehydrogenase [ubiquinone] 1 alpha subcomplex subunit 10, mitochondrial OS=Homo sapiens GN=NDUFA10 PE=1 SV=1 - [NDUAA_HUMAN]	355	40.7	8.48	0.2197	1	7	7	11																1		1		1		1		1
P11387	DNA topoisomerase 1 OS=Homo sapiens GN=TOP1 PE=1 SV=2 - [TOP1_HUMAN]	765	90.7	9.31	0.1268	2	8	8	11																	1		1	1		1					1	2			1
P61758	Prefoldin subunit 3 OS=Homo sapiens GN=VBP1 PE=1 SV=3 - [PFD3_HUMAN]	197	22.6	7.11	0.335	1	6	6	11															1		1	1		3		1	1					1
P62861	40S ribosomal protein S30 OS=Homo sapiens GN=FAU PE=1 SV=1 - [RS30_HUMAN]	59	6.6	12.15	0.1864	1	2	2	11			1													1	1	1	1	1		1						1
Q08495	Dematin OS=Homo sapiens GN=EPB49 PE=1 SV=3 - [DEMA_HUMAN]	405	45.5	8.88	0.1012	1	3	4	11					1	1											2	2	1			1						1
Q13126	S-methyl-5'-thioadenosine phosphorylase OS=Homo sapiens GN=MTAP PE=1 SV=2 - [MTAP_HUMAN]	283	31.2	7.18	0.1555	1	3	3	11						1								1	1		1		1	1		1	1												1
Q15208	Serine/threonine-protein kinase 38 OS=Homo sapiens GN=STK38 PE=1 SV=1 - [STK38_HUMAN]	465	54.2	7.15	0.1355	1	5	5	11																1		1		1		1	1				1
Q7Z6Z7	E3 ubiquitin-protein ligase HUWE1 OS=Homo sapiens GN=HUWE1 PE=1 SV=3 - [HUWE1_HUMAN]	4374	481.6	5.22	0.0293	1	10	10	11																		1	1	1		1		2			1					1
Q86YV0	RAS protein activator like-3 OS=Homo sapiens GN=RASAL3 PE=1 SV=2 - [RASL3_HUMAN]	1011	111.8	8.75	0.0979	1	8	8	11														1								1	1			1		1	1
Q96D96	Voltage-gated hydrogen channel 1 OS=Homo sapiens GN=HVCN1 PE=1 SV=1 - [HVCN1_HUMAN]	273	31.7	6.8	0.0879	1	2	2	11													1				1					1		1								1
Q9BX10	GTP-binding protein 2 OS=Homo sapiens GN=GTPBP2 PE=2 SV=1 - [GTPB2_HUMAN]	602	65.7	8.05	0.0864	1	5	5	11					1										1	1		1				1						2
Q9NT62	Ubiquitin-like-conjugating enzyme ATG3 OS=Homo sapiens GN=ATG3 PE=1 SV=1 - [ATG3_HUMAN]	314	35.8	4.74	0.1274	1	4	4	11					1											1				1		1	2										1
O75832	26S proteasome non-ATPase regulatory subunit 10 OS=Homo sapiens GN=PSMD10 PE=1 SV=1 - [PSD10_HUMAN]	226	24.4	6.1	0.2389	1	4	4	11					1												1	2					1				1		1
P12429	Annexin A3 OS=Homo sapiens GN=ANXA3 PE=1 SV=3 - [ANXA3_HUMAN]	323	36.4	5.92	0.2198	1	5	6	11																			1	2			2
P20702	Integrin alpha-X OS=Homo sapiens GN=ITGAX PE=1 SV=3 - [ITAX_HUMAN]	1163	127.7	6.64	0.0645	2	7	8	11																	1	2		2			2
P20933	N(4)-(beta-N-acetylglucosaminyl)-L-asparaginase OS=Homo sapiens GN=AGA PE=1 SV=2 - [ASPG_HUMAN]	346	37.2	6.28	0.1416	1	4	4	11																		2	1	1			2		1
Q13564	NEDD8-activating enzyme E1 regulatory subunit OS=Homo sapiens GN=NAE1 PE=1 SV=1 - [ULA1_HUMAN]	534	60.2	5.4	0.1292	1	5	5	11															1	1	1	1	1	1			1
Q5H9R7	Serine/threonine-protein phosphatase 6 regulatory subunit 3 OS=Homo sapiens GN=PPP6R3 PE=1 SV=2 - [PP6R3_HUMAN]	873	97.6	4.6	0.0985	1	6	6	11																							1				2											1		1
Q8N8A2	Serine/threonine-protein phosphatase 6 regulatory ankyrin repeat subunit B OS=Homo sapiens GN=ANKRD44 PE=1 SV=3 - [ANR44_HUMAN]	993	107.5	6.3	0.0997	2	7	7	11																		1		2			1				2		1
Q8TDZ2	Protein-methionine sulfoxide oxidase MICAL1 OS=Homo sapiens GN=MICAL1 PE=1 SV=2 - [MICA1_HUMAN]	1067	117.8	6.4	0.0291	1	3	3	11																1	1	1	2	1			1	1					1
Q92905	COP9 signalosome complex subunit 5 OS=Homo sapiens GN=COPS5 PE=1 SV=4 - [CSN5_HUMAN]	334	37.6	6.54	0.1677	1	5	5	11					1				1							1			1				1	1	1			1
Q9UNF1	Melanoma-associated antigen D2 OS=Homo sapiens GN=MAGED2 PE=1 SV=2 - [MAGD2_HUMAN]	606	64.9	9.32	0.1205	3	7	7	11																1	1						2	1	1
P08311	Cathepsin G OS=Homo sapiens GN=CTSG PE=1 SV=2 - [CATG_HUMAN]	255	28.8	11.19	0.251	1	6	6	11				1													2	1	1	3				1
Q8WWA1	Transmembrane protein 40 OS=Homo sapiens GN=TMEM40 PE=1 SV=2 - [TMM40_HUMAN]	233	25.5	5.59	0.1845	1	4	4	11																1	2		2	1				1			1
Q92878	DNA repair protein RAD50 OS=Homo sapiens GN=RAD50 PE=1 SV=1 - [RAD50_HUMAN]	1312	153.8	6.89	0.0549	1	6	6	11																	1	1	1	1				2				1
Q9H3K6	BolA-like protein 2 OS=Homo sapiens GN=BOLA2 PE=1 SV=1 - [BOLA2_HUMAN]	86	10.1	6.52	0.4302	1	3	3	11									1						2	1	1							1				1										1		1
P27338	Amine oxidase [flavin-containing] B OS=Homo sapiens GN=MAOB PE=1 SV=3 - [AOFB_HUMAN]	520	58.7	7.5	0.1731	2	8	8	11																			1	1					1	1		1	2
Q00722	1-phosphatidylinositol 4,5-bisphosphate phosphodiesterase beta-2 OS=Homo sapiens GN=PLCB2 PE=1 SV=2 - [PLCB2_HUMAN]	1185	133.9	6.29	0.0726	1	7	7	11																1	1	1		1					1	1
Q86VM9	Zinc finger CCCH domain-containing protein 18 OS=Homo sapiens GN=ZC3H18 PE=1 SV=2 - [ZCH18_HUMAN]	953	106.3	8.32	0.1091	1	8	8	11																	1								1	2	1
Q8ND71	GTPase IMAP family member 8 OS=Homo sapiens GN=GIMAP8 PE=1 SV=2 - [GIMA8_HUMAN]	665	74.8	8.34	0.1038	3	5	6	11				1														2		1					1		1
Q9NWV4	UPF0587 protein C1orf123 OS=Homo sapiens GN=C1orf123 PE=1 SV=1 - [CA123_HUMAN]	160	18	5.01	0.4	1	4	4	11																1	1	1	2	2					1
P20036	HLA class II histocompatibility antigen, DP alpha 1 chain OS=Homo sapiens GN=HLA-DPA1 PE=1 SV=1 - [DPA1_HUMAN]	260	29.4	5.21	0.1769	1	3	3	11															1	1										1	1										1
P31689	DnaJ homolog subfamily A member 1 OS=Homo sapiens GN=DNAJA1 PE=1 SV=2 - [DNJA1_HUMAN]	397	44.8	7.08	0.204	4	6	7	11															1	1			1							1		2
Q66K74	Microtubule-associated protein 1S OS=Homo sapiens GN=MAP1S PE=1 SV=2 - [MAP1S_HUMAN]	1059	112.1	7.3	0.0869	1	8	8	11																										1	2	1
Q13442	28 kDa heat- and acid-stable phosphoprotein OS=Homo sapiens GN=PDAP1 PE=1 SV=1 - [HAP28_HUMAN]	181	20.6	8.87	0.2818	1	4	4	11															1	1	1	1	2	1							1
Q9NTZ6	RNA-binding protein 12 OS=Homo sapiens GN=RBM12 PE=1 SV=1 - [RBM12_HUMAN]	932	97.3	8.63	0.0515	1	5	5	11																				1							2		1
Q9UN19	Dual adapter for phosphotyrosine and 3-phosphotyrosine and 3-phosphoinositide OS=Homo sapiens GN=DAPP1 PE=1 SV=1 - [DAPP1_HUMAN]	280	32.2	7.8	0.1607	1	3	4	11				1		1										1	1		1	1							1
P05155	Plasma protease C1 inhibitor OS=Homo sapiens GN=SERPING1 PE=1 SV=2 - [IC1_HUMAN]	500	55.1	6.55	0.094	1	5	5	11			1													1	1	1	2	1								1
P83111	Serine beta-lactamase-like protein LACTB, mitochondrial OS=Homo sapiens GN=LACTB PE=1 SV=2 - [LACTB_HUMAN]	547	60.7	8.53	0.1371	1	5	5	11																1	1	1										2										1
O43670	Zinc finger protein 207 OS=Homo sapiens GN=ZNF207 PE=1 SV=1 - [ZN207_HUMAN]	478	50.7	9.1	0.0983	1	4	4	11																		2	2	2									2
Q9BT40	Inositol polyphosphate 5-phosphatase K OS=Homo sapiens GN=INPP5K PE=1 SV=3 - [INP5K_HUMAN]	448	51.1	6.54	0.0223	1	1	1	11																													1										1
P61619	Protein transport protein Sec61 subunit alpha isoform 1 OS=Homo sapiens GN=SEC61A1 PE=1 SV=2 - [S61A1_HUMAN]	476	52.2	8.06	0.1029	2	4	4	11				1												2	1	1	1	2
O00303	Eukaryotic translation initiation factor 3 subunit F OS=Homo sapiens GN=EIF3F PE=1 SV=1 - [EIF3F_HUMAN]	357	37.5	5.45	0.1513	1	3	4	10									1						1	2	1	1	1	1	1
O43150	Arf-GAP with SH3 domain, ANK repeat and PH domain-containing protein 2 OS=Homo sapiens GN=ASAP2 PE=1 SV=3 - [ASAP2_HUMAN]	1006	111.6	6.68	0.0636	1	4	6	10																				1	1	1	1		1
O76021	Ribosomal L1 domain-containing protein 1 OS=Homo sapiens GN=RSL1D1 PE=1 SV=3 - [RL1D1_HUMAN]	490	54.9	10.13	0.149	1	7	7	10																1				1	1						1	1
P16278	Beta-galactosidase OS=Homo sapiens GN=GLB1 PE=1 SV=2 - [BGAL_HUMAN]	677	76	6.57	0.0739	1	4	4	10			1															1	1	1	1	1
P23634	Plasma membrane calcium-transporting ATPase 4 OS=Homo sapiens GN=ATP2B4 PE=1 SV=2 - [AT2B4_HUMAN]	1241	137.8	6.6	0.0612	3	2	7	10																		1			2			2		1
P25685	DnaJ homolog subfamily B member 1 OS=Homo sapiens GN=DNAJB1 PE=1 SV=4 - [DNJB1_HUMAN]	340	38	8.63	0.1676	1	5	5	10																					1		2	1										1
P26885	Peptidyl-prolyl cis-trans isomerase FKBP2 OS=Homo sapiens GN=FKBP2 PE=1 SV=2 - [FKBP2_HUMAN]	142	15.6	9.13	0.4437	1	5	5	10			1												1		1	1		1	1	1					1
P30520	Adenylosuccinate synthetase isozyme 2 OS=Homo sapiens GN=ADSS PE=1 SV=3 - [PURA2_HUMAN]	456	50.1	6.55	0.1864	1	6	6	10																	2		1	1	1				1
P53801	Pituitary tumor-transforming gene 1 protein-interacting protein OS=Homo sapiens GN=PTTG1IP PE=1 SV=1 - [PTTG_HUMAN]	180	20.3	8.79	0.1667	1	2	2	10																	1	1		1	1							1
P78347	General transcription factor II-I OS=Homo sapiens GN=GTF2I PE=1 SV=2 - [GTF2I_HUMAN]	998	112.3	6.39	0.0802	1	6	6	10																					1	1		1		1
Q13283	Ras GTPase-activating protein-binding protein 1 OS=Homo sapiens GN=G3BP1 PE=1 SV=1 - [G3BP1_HUMAN]	466	52.1	5.52	0.1073	1	4	4	10																1			1	1	1								1	1
Q7Z4W1	L-xylulose reductase OS=Homo sapiens GN=DCXR PE=1 SV=2 - [DCXR_HUMAN]	244	25.9	8.1	0.2746	1	5	5	10																		1	1		1		2				1
Q9H8Y8	Golgi reassembly-stacking protein 2 OS=Homo sapiens GN=GORASP2 PE=1 SV=3 - [GORS2_HUMAN]	452	47.1	4.82	0.1261	1	3	3	10																			2	1	1
Q9NQR4	Omega-amidase NIT2 OS=Homo sapiens GN=NIT2 PE=1 SV=1 - [NIT2_HUMAN]	276	30.6	7.21	0.3152	1	6	6	10																		1			1	1	1					1
Q9UQ35	Serine/arginine repetitive matrix protein 2 OS=Homo sapiens GN=SRRM2 PE=1 SV=2 - [SRRM2_HUMAN]	2752	299.4	12.06	0.0458	1	8	8	10														1	1			1	1	1	1	2
O95049	Tight junction protein ZO-3 OS=Homo sapiens GN=TJP3 PE=1 SV=2 - [ZO3_HUMAN]	933	102.7	6.54	0.0214	1	1	1	10																														1										1
P62633	Cellular nucleic acid-binding protein OS=Homo sapiens GN=CNBP PE=1 SV=1 - [CNBP_HUMAN]	177	19.4	7.71	0.2486	1	4	4	10			1				1					1					1	1	2					1						1
Q15121	Astrocytic phosphoprotein PEA-15 OS=Homo sapiens GN=PEA15 PE=1 SV=2 - [PEA15_HUMAN]	130	15	5.02	0.3077	1	4	4	10						1												1		1							1			1							1
Q5VWC8	Very-long-chain (3R)-3-hydroxyacyl-[acyl-carrier protein] dehydratase 4 OS=Homo sapiens GN=PTPLAD2 PE=1 SV=1 - [HACD4_HUMAN]	232	27.5	8.57	0.0474	1	4	4	10				1											1	1										1				1
Q93034	Cullin-5 OS=Homo sapiens GN=CUL5 PE=1 SV=4 - [CUL5_HUMAN]	780	90.9	7.94	0.0885	1	6	6	10																		2		2				1						1
Q9BSH5	Haloacid dehalogenase-like hydrolase domain-containing protein 3 OS=Homo sapiens GN=HDHD3 PE=1 SV=1 - [HDHD3_HUMAN]	251	28	6.71	0.2789	1	6	6	10																				1				1				1		1
Q9NV96	Cell cycle control protein 50A OS=Homo sapiens GN=TMEM30A PE=1 SV=1 - [CC50A_HUMAN]	361	40.7	8.59	0.1274	1	4	4	10																1		2	1	1		1		1						1
P30046	D-dopachrome decarboxylase OS=Homo sapiens GN=DDT PE=1 SV=3 - [DOPD_HUMAN]	118	12.7	7.3	0.2881	2	3	3	10	1															1		1	2	1				1													1
P62942	Peptidyl-prolyl cis-trans isomerase FKBP1A OS=Homo sapiens GN=FKBP1A PE=1 SV=2 - [FKB1A_HUMAN]	108	11.9	8.16	0.1296	1	1	1	10	1		1	1											1		1	1	1	1
Q0VD83	Apolipoprotein B receptor OS=Homo sapiens GN=APOBR PE=1 SV=1 - [APOBR_HUMAN]	1088	114.8	4.4	0.0671	1	6	6	10	1															1	2	1	1
P16333	Cytoplasmic protein NCK1 OS=Homo sapiens GN=NCK1 PE=1 SV=1 - [NCK1_HUMAN]	377	42.8	6.47	0.1008	1	1	4	10																		1		1		1	1				1						1
Q13618	Cullin-3 OS=Homo sapiens GN=CUL3 PE=1 SV=2 - [CUL3_HUMAN]	768	88.9	8.48	0.0898	1	6	6	10																	1	1	1	1		1
Q13867	Bleomycin hydrolase OS=Homo sapiens GN=BLMH PE=1 SV=1 - [BLMH_HUMAN]	455	52.5	6.27	0.1187	1	5	5	10																		1		2		1	1			1
Q16706	Alpha-mannosidase 2 OS=Homo sapiens GN=MAN2A1 PE=1 SV=2 - [MA2A1_HUMAN]	1144	131.1	7.58	0.0507	1	5	5	10																	1					1	1	2
Q5K651	Sterile alpha motif domain-containing protein 9 OS=Homo sapiens GN=SAMD9 PE=1 SV=1 - [SAMD9_HUMAN]	1589	184.2	7.83	0.0428	2	6	7	10															1					2		1
Q7L014	Probable ATP-dependent RNA helicase DDX46 OS=Homo sapiens GN=DDX46 PE=1 SV=2 - [DDX46_HUMAN]	1031	117.3	9.29	0.0747	1	7	7	10																			1			1	1				2	1
Q8NFW8	N-acylneuraminate cytidylyltransferase OS=Homo sapiens GN=CMAS PE=1 SV=2 - [NEUA_HUMAN]	434	48.3	7.93	0.1636	1	5	5	10												1		1	1			2	1			1
Q8WWY3	U4/U6 small nuclear ribonucleoprotein Prp31 OS=Homo sapiens GN=PRPF31 PE=1 SV=2 - [PRP31_HUMAN]	499	55.4	5.78	0.1182	1	5	5	10				1						1												1		1			2					1
Q9BRG1	Vacuolar protein-sorting-associated protein 25 OS=Homo sapiens GN=VPS25 PE=1 SV=1 - [VPS25_HUMAN]	176	20.7	6.34	0.3807	1	7	7	10															1		1					1		1				1
Q9NR28	Diablo homolog, mitochondrial OS=Homo sapiens GN=DIABLO PE=1 SV=1 - [DBLOH_HUMAN]	239	27.1	5.9	0.2301	1	5	5	10																			2			1	1						2
Q9UBC2	Epidermal growth factor receptor substrate 15-like 1 OS=Homo sapiens GN=EPS15L1 PE=1 SV=1 - [EP15R_HUMAN]	864	94.2	5.11	0.0637	1	5	5	10															1		2	1	1	1		1	1	1
Q9UMX0	Ubiquilin-1 OS=Homo sapiens GN=UBQLN1 PE=1 SV=2 - [UBQL1_HUMAN]	589	62.5	5.11	0.1138	2	4	5	10																1		1	1			1				1
O43172	U4/U6 small nuclear ribonucleoprotein Prp4 OS=Homo sapiens GN=PRPF4 PE=1 SV=2 - [PRP4_HUMAN]	522	58.4	7.42	0.1992	1	7	7	10															1			1					1			2
O43617	Trafficking protein particle complex subunit 3 OS=Homo sapiens GN=TRAPPC3 PE=1 SV=1 - [TPPC3_HUMAN]	180	20.3	4.96	0.0444	1	1	1	10				1		1				1		1				1			1				1										1
O60925	Prefoldin subunit 1 OS=Homo sapiens GN=PFDN1 PE=1 SV=2 - [PFD1_HUMAN]	122	14.2	6.81	0.2869	1	4	4	10															1		2			1			2					1
O95379	Tumor necrosis factor alpha-induced protein 8 OS=Homo sapiens GN=TNFAIP8 PE=1 SV=1 - [TFIP8_HUMAN]	198	23	7.93	0.0758	1	2	2	10			1									1				1	1	1		1			1	1
O95861	3'(2'),5'-bisphosphate nucleotidase 1 OS=Homo sapiens GN=BPNT1 PE=1 SV=1 - [BPNT1_HUMAN]	308	33.4	5.69	0.1234	1	4	4	10																		2	1	1			1	1
O96008	Mitochondrial import receptor subunit TOM40 homolog OS=Homo sapiens GN=TOMM40 PE=1 SV=1 - [TOM40_HUMAN]	361	37.9	7.25	0.1219	1	4	4	10																	1	1	1				1					1
P05496	ATP synthase lipid-binding protein, mitochondrial OS=Homo sapiens GN=ATP5G1 PE=2 SV=2 - [AT5G1_HUMAN]	136	14.3	9.74	0.0515	3	1	1	10					1							1				1	1	1	1	1			1										1
P13798	Acylamino-acid-releasing enzyme OS=Homo sapiens GN=APEH PE=1 SV=4 - [ACPH_HUMAN]	732	81.2	5.48	0.0915	1	7	7	10																			1				2	1				1
P16930	Fumarylacetoacetase OS=Homo sapiens GN=FAH PE=1 SV=2 - [FAAA_HUMAN]	419	46.3	6.95	0.1551	1	6	6	10															1	1	1			2			1
P18084	Integrin beta-5 OS=Homo sapiens GN=ITGB5 PE=1 SV=1 - [ITB5_HUMAN]	799	88	6.06	0.025	2	1	2	10				1			1									1		1	1				1										1
P55212	Caspase-6 OS=Homo sapiens GN=CASP6 PE=1 SV=2 - [CASP6_HUMAN]	293	33.3	6.93	0.2014	2	4	5	10															1			1	1	2			1			1
P55735	Protein SEC13 homolog OS=Homo sapiens GN=SEC13 PE=1 SV=3 - [SEC13_HUMAN]	322	35.5	5.48	0.1522	1	3	3	10						1			1				1				1	2	2	1			1
P61803	Dolichyl-diphosphooligosaccharide--protein glycosyltransferase subunit DAD1 OS=Homo sapiens GN=DAD1 PE=1 SV=3 - [DAD1_HUMAN]	113	12.5	7.08	0.1947	1	2	2	10							1					1				1	1	1	1				1	1
P62312	U6 snRNA-associated Sm-like protein LSm6 OS=Homo sapiens GN=LSM6 PE=1 SV=1 - [LSM6_HUMAN]	80	9.1	9.58	0.5625	1	6	6	10																	1						1	2			2										1
P69905	Hemoglobin subunit alpha OS=Homo sapiens GN=HBA1 PE=1 SV=2 - [HBA_HUMAN]	142	15.2	8.68	0.2183	2	3	3	10														1		1		1	1	1			1						1										1
Q02978	Mitochondrial 2-oxoglutarate/malate carrier protein OS=Homo sapiens GN=SLC25A11 PE=1 SV=3 - [M2OM_HUMAN]	314	34	9.91	0.1497	1	5	5	10					1												1			1			1	1										1
Q6PI48	Aspartate--tRNA ligase, mitochondrial OS=Homo sapiens GN=DARS2 PE=1 SV=1 - [SYDM_HUMAN]	645	73.5	8.02	0.1194	1	6	6	10																				1			1					1					1
Q8WYA6	Beta-catenin-like protein 1 OS=Homo sapiens GN=CTNNBL1 PE=1 SV=1 - [CTBL1_HUMAN]	563	65.1	5.05	0.0728	1	3	3	10																	1	1		2			1										1
Q96CN7	Isochorismatase domain-containing protein 1 OS=Homo sapiens GN=ISOC1 PE=1 SV=3 - [ISOC1_HUMAN]	298	32.2	7.39	0.2517	1	6	6	10															1								1		1		1
Q9NPQ8	Synembryn-A OS=Homo sapiens GN=RIC8A PE=1 SV=3 - [RIC8A_HUMAN]	531	59.7	5.33	0.145	1	5	6	10																1		2	1	1			2
Q9Y295	Developmentally-regulated GTP-binding protein 1 OS=Homo sapiens GN=DRG1 PE=1 SV=1 - [DRG1_HUMAN]	367	40.5	8.9	0.1499	1	4	4	10														1	1	1		1		1			1
P52948	Nuclear pore complex protein Nup98-Nup96 OS=Homo sapiens GN=NUP98 PE=1 SV=4 - [NUP98_HUMAN]	1817	197.5	6.4	0.0495	1	8	8	10																								1		1	1	1	1
P56202	Cathepsin W OS=Homo sapiens GN=CTSW PE=1 SV=2 - [CATW_HUMAN]	376	42.1	7.42	0.0665	1	2	2	10													1		1	1	1	1	1	1				1
P60468	Protein transport protein Sec61 subunit beta OS=Homo sapiens GN=SEC61B PE=1 SV=2 - [SC61B_HUMAN]	96	10	11.56	0.3021	1	3	3	10																2	1	2	1	1				1
P61221	ATP-binding cassette sub-family E member 1 OS=Homo sapiens GN=ABCE1 PE=1 SV=1 - [ABCE1_HUMAN]	599	67.3	8.34	0.1536	1	7	7	10																		1	2	1				1				1	1
P79483	HLA class II histocompatibility antigen, DR beta 3 chain OS=Homo sapiens GN=HLA-DRB3 PE=1 SV=1 - [DRB3_HUMAN]	266	29.9	8.56	0.1015	3	1	3	10															1	1	1	1		1				2										1
Q13951	Core-binding factor subunit beta OS=Homo sapiens GN=CBFB PE=1 SV=2 - [PEBB_HUMAN]	182	21.5	6.6	0.1648	1	3	3	10															1				1					1					1										1
Q8ND56	Protein LSM14 homolog A OS=Homo sapiens GN=LSM14A PE=1 SV=3 - [LS14A_HUMAN]	463	50.5	9.52	0.1145	3	4	5	10															1	1		1	1	1				1	1
Q8NI35	InaD-like protein OS=Homo sapiens GN=INADL PE=1 SV=3 - [INADL_HUMAN]	1801	196.2	4.94	0.0155	1	1	2	10									1						1	1	1			1				1										1
O95218	Zinc finger Ran-binding domain-containing protein 2 OS=Homo sapiens GN=ZRANB2 PE=1 SV=2 - [ZRAB2_HUMAN]	330	37.4	10.01	0.1303	1	4	4	10															1	1		1	1						2
Q6UN15	Pre-mRNA 3'-end-processing factor FIP1 OS=Homo sapiens GN=FIP1L1 PE=1 SV=1 - [FIP1_HUMAN]	594	66.5	5.59	0.0724	1	4	4	10															2		1	1	2	2					1
Q9UL18	Protein argonaute-1 OS=Homo sapiens GN=EIF2C1 PE=1 SV=3 - [AGO1_HUMAN]	857	97.2	9.16	0.1039	3	3	6	10			1	1						1					1				1						1		1	1
O43149	Zinc finger ZZ-type and EF-hand domain-containing protein 1 OS=Homo sapiens GN=ZZEF1 PE=1 SV=6 - [ZZEF1_HUMAN]	2961	330.9	5.95	0.0446	1	9	9	10																	1	1	1	2						1												1
O43813	LanC-like protein 1 OS=Homo sapiens GN=LANCL1 PE=1 SV=1 - [LANC1_HUMAN]	399	45.3	7.75	0.1003	1	3	3	10															1	1	1	1	1							1			1
P41252	Isoleucine--tRNA ligase, cytoplasmic OS=Homo sapiens GN=IARS PE=1 SV=2 - [SYIC_HUMAN]	1262	144.4	6.15	0.0563	1	7	7	10																										3	1							1
P62841	40S ribosomal protein S15 OS=Homo sapiens GN=RPS15 PE=1 SV=2 - [RS15_HUMAN]	145	17	10.39	0.0828	1	1	1	10															1	1	1	1								1										1
P68400	Casein kinase II subunit alpha OS=Homo sapiens GN=CSNK2A1 PE=1 SV=1 - [CSK21_HUMAN]	391	45.1	7.74	0.1816	1	4	4	10																	1		1	1						2
Q08378	Golgin subfamily A member 3 OS=Homo sapiens GN=GOLGA3 PE=1 SV=2 - [GOGA3_HUMAN]	1498	167.3	5.44	0.0601	1	6	6	10																		1		1						1	2
Q16644	MAP kinase-activated protein kinase 3 OS=Homo sapiens GN=MAPKAPK3 PE=1 SV=1 - [MAPK3_HUMAN]	382	43	7.28	0.0812	1	2	3	10															1	1		1	2							1										1
Q49A26	Putative oxidoreductase GLYR1 OS=Homo sapiens GN=GLYR1 PE=1 SV=3 - [GLYR1_HUMAN]	553	60.5	9.17	0.1121	1	5	5	10																	1	1	1	1						1
Q5JPE7	Nodal modulator 2 OS=Homo sapiens GN=NOMO2 PE=1 SV=1 - [NOMO2_HUMAN]	1267	139.4	5.76	0.0655	3	6	6	10																1		1	1							1	1		1
O75995	SAM and SH3 domain-containing protein 3 OS=Homo sapiens GN=SASH3 PE=1 SV=2 - [SASH3_HUMAN]	380	41.6	5.27	0.0289	1	1	1	10												1							1	1							1										1
P56211	cAMP-regulated phosphoprotein 19 OS=Homo sapiens GN=ARPP19 PE=1 SV=2 - [ARP19_HUMAN]	112	12.3	9.09	0.5	1	3	4	10														1	1		1			1							1	1
Q9P0J1	[Pyruvate dehydrogenase [acetyl-transferring]]-phosphatase 1, mitochondrial OS=Homo sapiens GN=PDP1 PE=1 SV=3 - [PDP1_HUMAN]	537	61	6.67	0.1061	1	5	5	10			1									1						1									1
O14976	Cyclin-G-associated kinase OS=Homo sapiens GN=GAK PE=1 SV=2 - [GAK_HUMAN]	1311	143.1	5.73	0.0404	1	5	5	10																	1	1	2	1								1
P49756	RNA-binding protein 25 OS=Homo sapiens GN=RBM25 PE=1 SV=3 - [RBM25_HUMAN]	843	100.1	6.32	0.1008	1	6	6	10					1												1	2										1
Q2M389	WASH complex subunit 7 OS=Homo sapiens GN=KIAA1033 PE=1 SV=2 - [WASH7_HUMAN]	1173	136.3	7.44	0.0358	3	4	4	10				1			1			1						1				1								1					1
P61289	Proteasome activator complex subunit 3 OS=Homo sapiens GN=PSME3 PE=1 SV=1 - [PSME3_HUMAN]	254	29.5	5.95	0.1496	1	3	3	10															1	1	1	1		1									1
P01623	Ig kappa chain V-III region WOL OS=Homo sapiens PE=1 SV=1 - [KV305_HUMAN]	109	11.7	8.91	0.2844	11	2	3	10														1	1		1	1	1	2															1
Q6ZRS2	Helicase SRCAP OS=Homo sapiens GN=SRCAP PE=1 SV=3 - [SRCAP_HUMAN]	3230	343.3	5.96	0.0251	1	3	4	10										1	1				1	1				1																			1
Q9UKK9	ADP-sugar pyrophosphatase OS=Homo sapiens GN=NUDT5 PE=1 SV=1 - [NUDT5_HUMAN]	219	24.3	4.94	0.4018	1	6	6	10																		1	1	3
O15355	Protein phosphatase 1G OS=Homo sapiens GN=PPM1G PE=1 SV=1 - [PPM1G_HUMAN]	546	59.2	4.36	0.1538	1	6	6	9															1	2			1	1	1	1							1
O75436	Vacuolar protein sorting-associated protein 26A OS=Homo sapiens GN=VPS26A PE=1 SV=2 - [VP26A_HUMAN]	327	38.1	6.57	0.1223	1	3	3	9																					1			1							1
P20020	Plasma membrane calcium-transporting ATPase 1 OS=Homo sapiens GN=ATP2B1 PE=1 SV=3 - [AT2B1_HUMAN]	1258	138.7	6.04	0.0588	3	1	6	9										1						1		1			2			1
Q86WV6	Stimulator of interferon genes protein OS=Homo sapiens GN=TMEM173 PE=1 SV=1 - [STING_HUMAN]	379	42.2	7.05	0.1504	1	3	3	9															1		1	1	1		1					1	1
Q8IVB4	Sodium/hydrogen exchanger 9 OS=Homo sapiens GN=SLC9A9 PE=1 SV=1 - [SL9A9_HUMAN]	645	72.5	6.21	0.1287	1	5	5	9																	1			1	1			1									1
Q8IZL8	Proline-, glutamic acid- and leucine-rich protein 1 OS=Homo sapiens GN=PELP1 PE=1 SV=2 - [PELP1_HUMAN]	1130	119.6	4.34	0.0637	1	5	5	9																	1	1	1	1	1	1		1		1
Q96S97	Myeloid-associated differentiation marker OS=Homo sapiens GN=MYADM PE=1 SV=2 - [MYADM_HUMAN]	322	35.3	8.15	0.1398	1	4	4	9				1					1											1	1		1		1
Q9NVP1	ATP-dependent RNA helicase DDX18 OS=Homo sapiens GN=DDX18 PE=1 SV=2 - [DDX18_HUMAN]	670	75.4	9.5	0.0716	1	4	4	9			1												1		1	1			1	1
Q06124	Tyrosine-protein phosphatase non-receptor type 11 OS=Homo sapiens GN=PTPN11 PE=1 SV=2 - [PTN11_HUMAN]	597	68.4	7.3	0.1323	1	7	7	9																				2		1	1							1
O75400	Pre-mRNA-processing factor 40 homolog A OS=Homo sapiens GN=PRPF40A PE=1 SV=2 - [PR40A_HUMAN]	957	108.7	7.56	0.0867	2	7	7	9	1																	1								1	1
Q12765	Secernin-1 OS=Homo sapiens GN=SCRN1 PE=1 SV=2 - [SCRN1_HUMAN]	414	46.4	4.75	0.0652	1	2	3	9	1			1	1	1												1		1
Q9NS69	Mitochondrial import receptor subunit TOM22 homolog OS=Homo sapiens GN=TOMM22 PE=1 SV=3 - [TOM22_HUMAN]	142	15.5	4.34	0.2535	1	2	2	9	1				1	1				1						1		1					1
Q9UHQ4	B-cell receptor-associated protein 29 OS=Homo sapiens GN=BCAP29 PE=1 SV=2 - [BAP29_HUMAN]	241	28.3	9.54	0.1328	1	5	5	9	1																1	1	1									2
Q9Y608	Leucine-rich repeat flightless-interacting protein 2 OS=Homo sapiens GN=LRRFIP2 PE=1 SV=1 - [LRRF2_HUMAN]	721	82.1	6.95	0.0915	1	5	5	9	1												1										1				1		1
O75427	Leucine-rich repeat and calponin homology domain-containing protein 4 OS=Homo sapiens GN=LRCH4 PE=1 SV=2 - [LRCH4_HUMAN]	683	73.4	8.22	0.1274	1	6	6	9																	1		2			2			1
O95232	Luc7-like protein 3 OS=Homo sapiens GN=LUC7L3 PE=1 SV=2 - [LC7L3_HUMAN]	432	51.4	9.79	0.1273	2	5	6	9						1												1				1						1
P01111	GTPase NRas OS=Homo sapiens GN=NRAS PE=1 SV=1 - [RASN_HUMAN]	189	21.2	5.17	0.3069	1	2	5	9																		1	1			1	1	1
P01116	GTPase KRas OS=Homo sapiens GN=KRAS PE=1 SV=1 - [RASK_HUMAN]	189	21.6	6.77	0.3439	1	2	5	9															1	1	1	1	1			2
P09917	Arachidonate 5-lipoxygenase OS=Homo sapiens GN=ALOX5 PE=1 SV=2 - [LOX5_HUMAN]	674	77.9	5.77	0.0801	1	5	5	9																			1	1		1	2
P14222	Perforin-1 OS=Homo sapiens GN=PRF1 PE=1 SV=1 - [PERF_HUMAN]	555	61.3	7.83	0.0919	1	4	4	9															1	1			1			1		1
P98171	Rho GTPase-activating protein 4 OS=Homo sapiens GN=ARHGAP4 PE=1 SV=2 - [RHG04_HUMAN]	946	105	6.34	0.0751	1	7	7	9																						2	1	1	1
Q9NXV6	CDKN2A-interacting protein OS=Homo sapiens GN=CDKN2AIP PE=1 SV=3 - [CARF_HUMAN]	580	61.1	9.01	0.1155	1	5	5	9																	2					1	2	1
Q9ULH1	Arf-GAP with SH3 domain, ANK repeat and PH domain-containing protein 1 OS=Homo sapiens GN=ASAP1 PE=1 SV=4 - [ASAP1_HUMAN]	1129	125.4	7.31	0.0602	1	4	6	9																						1	1		1
Q9UPN7	Serine/threonine-protein phosphatase 6 regulatory subunit 1 OS=Homo sapiens GN=PPP6R1 PE=1 SV=5 - [PP6R1_HUMAN]	881	96.7	4.55	0.1044	1	6	6	9																	1					1			1			1
Q9Y263	Phospholipase A-2-activating protein OS=Homo sapiens GN=PLAA PE=1 SV=2 - [PLAP_HUMAN]	795	87.1	6.37	0.1094	1	6	6	9																			1	1		2	1					1
O15498	Synaptobrevin homolog YKT6 OS=Homo sapiens GN=YKT6 PE=1 SV=1 - [YKT6_HUMAN]	198	22.4	6.92	0.2576	1	5	5	9								1				1								1			1				1		1
O75298	Reticulon-2 OS=Homo sapiens GN=RTN2 PE=1 SV=1 - [RTN2_HUMAN]	545	59.2	5.31	0.0459	1	3	3	9						1												2		1			1										1
O94826	Mitochondrial import receptor subunit TOM70 OS=Homo sapiens GN=TOMM70A PE=1 SV=1 - [TOM70_HUMAN]	608	67.4	7.12	0.0872	1	5	5	9																		1	1	1			1	1
P30419	Glycylpeptide N-tetradecanoyltransferase 1 OS=Homo sapiens GN=NMT1 PE=1 SV=2 - [NMT1_HUMAN]	496	56.8	7.8	0.1129	2	4	4	9													1						1	1			1					1
P39748	Flap endonuclease 1 OS=Homo sapiens GN=FEN1 PE=1 SV=1 - [FEN1_HUMAN]	380	42.6	8.62	0.0921	1	3	3	9								1									1	1	1	1			1												1
P49589	Cysteine--tRNA ligase, cytoplasmic OS=Homo sapiens GN=CARS PE=1 SV=3 - [SYCC_HUMAN]	748	85.4	6.76	0.1003	1	5	6	9																	1		1				1														1
Q08J23	tRNA (cytosine(34)-C(5))-methyltransferase OS=Homo sapiens GN=NSUN2 PE=1 SV=2 - [NSUN2_HUMAN]	767	86.4	6.77	0.0808	1	5	5	9																	1	1					1					1	1
Q15628	Tumor necrosis factor receptor type 1-associated DEATH domain protein OS=Homo sapiens GN=TRADD PE=1 SV=2 - [TRADD_HUMAN]	312	34.2	6.27	0.1923	1	4	4	9																							1					1											1
Q86UT6	NLR family member X1 OS=Homo sapiens GN=NLRX1 PE=1 SV=1 - [NLRX1_HUMAN]	975	107.5	7.37	0.0287	1	3	3	9																			1				1	1				1										1
Q8IU85	Calcium/calmodulin-dependent protein kinase type 1D OS=Homo sapiens GN=CAMK1D PE=1 SV=1 - [KCC1D_HUMAN]	385	42.9	7.21	0.0727	1	1	3	9						1						1			1	1							2					1
Q8IV04	Carabin OS=Homo sapiens GN=TBC1D10C PE=1 SV=1 - [TB10C_HUMAN]	446	49.7	8.76	0.1211	1	4	4	9																			1				2			1	1
Q8NG11	Tetraspanin-14 OS=Homo sapiens GN=TSPAN14 PE=1 SV=1 - [TSN14_HUMAN]	270	30.7	6.84	0.1407	1	3	3	9																1	1	1	1	1			1
Q96IX5	Up-regulated during skeletal muscle growth protein 5 OS=Homo sapiens GN=USMG5 PE=1 SV=1 - [USMG5_HUMAN]	58	6.5	9.76	0.2931	1	3	3	9																							1	1				2										1
Q9BT23	LIM domain-containing protein 2 OS=Homo sapiens GN=LIMD2 PE=1 SV=1 - [LIMD2_HUMAN]	127	14.1	9.03	0.2677	1	5	5	9																			1				1		1				1
Q9H2K8	Serine/threonine-protein kinase TAO3 OS=Homo sapiens GN=TAOK3 PE=1 SV=2 - [TAOK3_HUMAN]	898	105.3	7.3	0.0702	1	6	6	9																		1		1			1				1	1
Q9H930	Nuclear body protein SP140-like protein OS=Homo sapiens GN=SP140L PE=2 SV=3 - [LY10L_HUMAN]	580	67	8.48	0.05	1	4	4	9															1	2	1						1				1
O15116	U6 snRNA-associated Sm-like protein LSm1 OS=Homo sapiens GN=LSM1 PE=1 SV=1 - [LSM1_HUMAN]	133	15.2	5.22	0.0526	1	1	1	9							1		1							1								1										1
P08246	Neutrophil elastase OS=Homo sapiens GN=ELANE PE=1 SV=1 - [ELNE_HUMAN]	267	28.5	9.35	0.0674	1	2	2	9					1										1		1	1	1	1				1
P43490	Nicotinamide phosphoribosyltransferase OS=Homo sapiens GN=NAMPT PE=1 SV=1 - [NAMPT_HUMAN]	491	55.5	7.15	0.2057	1	7	7	9																				1				1	1		1
P49354	Protein farnesyltransferase/geranylgeranyltransferase type-1 subunit alpha OS=Homo sapiens GN=FNTA PE=1 SV=1 - [FNTA_HUMAN]	379	44.4	5.08	0.1029	1	3	3	9																	2		1	3				1
P49821	NADH dehydrogenase [ubiquinone] flavoprotein 1, mitochondrial OS=Homo sapiens GN=NDUFV1 PE=1 SV=4 - [NDUV1_HUMAN]	464	50.8	8.21	0.1746	1	6	6	9																		1		2				2			2
Q01081	Splicing factor U2AF 35 kDa subunit OS=Homo sapiens GN=U2AF1 PE=1 SV=3 - [U2AF1_HUMAN]	240	27.9	8.81	0.2083	2	4	4	9															2	1			1	1				1
Q12974	Protein tyrosine phosphatase type IVA 2 OS=Homo sapiens GN=PTP4A2 PE=1 SV=1 - [TP4A2_HUMAN]	167	19.1	8.37	0.2994	2	4	4	9				1												1			1	1				1		1	1
Q12982	BCL2/adenovirus E1B 19 kDa protein-interacting protein 2 OS=Homo sapiens GN=BNIP2 PE=1 SV=1 - [BNIP2_HUMAN]	314	36	4.81	0.0669	2	2	2	9				1								1						1		1				1		1	1
Q13617	Cullin-2 OS=Homo sapiens GN=CUL2 PE=1 SV=2 - [CUL2_HUMAN]	745	86.9	6.92	0.0349	1	2	3	9																			1					1										1
Q15005	Signal peptidase complex subunit 2 OS=Homo sapiens GN=SPCS2 PE=1 SV=3 - [SPCS2_HUMAN]	226	25	8.47	0.2699	1	5	6	9																		1		1				1	1													1
Q5T447	E3 ubiquitin-protein ligase HECTD3 OS=Homo sapiens GN=HECTD3 PE=1 SV=1 - [HECD3_HUMAN]	861	97.1	5.64	0.0941	1	6	6	9																			1	2				1				2
Q7LBR1	Charged multivesicular body protein 1b OS=Homo sapiens GN=CHMP1B PE=1 SV=1 - [CHM1B_HUMAN]	199	22.1	8.1	0.1055	1	3	3	9															1	1	2	1	1					1
Q8TD08	Mitogen-activated protein kinase 15 OS=Homo sapiens GN=MAPK15 PE=1 SV=1 - [MK15_HUMAN]	544	59.8	8.97	0.0496	9	1	2	9																1	1							1										1		1
Q96JB1	Dynein heavy chain 8, axonemal OS=Homo sapiens GN=DNAH8 PE=1 SV=2 - [DYH8_HUMAN]	4490	514.3	6.32	0.0031	1	1	2	9							1											1	1	1				1									1	1
Q96Q15	Serine/threonine-protein kinase SMG1 OS=Homo sapiens GN=SMG1 PE=1 SV=3 - [SMG1_HUMAN]	3661	410.2	6.46	0.0071	3	1	3	9										1						1	1		1					1			1		1
Q96ST3	Paired amphipathic helix protein Sin3a OS=Homo sapiens GN=SIN3A PE=1 SV=2 - [SIN3A_HUMAN]	1273	145.1	7.25	0.066	1	7	7	9																		1						2		1
Q99598	Translin-associated protein X OS=Homo sapiens GN=TSNAX PE=1 SV=1 - [TSNAX_HUMAN]	290	33.1	6.55	0.0552	1	2	2	9											1				1	1	1	1		1				1					1
Q9UHQ9	NADH-cytochrome b5 reductase 1 OS=Homo sapiens GN=CYB5R1 PE=1 SV=1 - [NB5R1_HUMAN]	305	34.1	9.38	0.2689	1	6	6	9																1		1	1	1				1
Q9UPT8	Zinc finger CCCH domain-containing protein 4 OS=Homo sapiens GN=ZC3H4 PE=1 SV=3 - [ZC3H4_HUMAN]	1303	140.2	6.27	0.0629	1	5	5	9																								1		1	1	1
Q9Y6D5	Brefeldin A-inhibited guanine nucleotide-exchange protein 2 OS=Homo sapiens GN=ARFGEF2 PE=1 SV=3 - [BIG2_HUMAN]	1785	201.9	6.33	0.0235	1	1	5	9																		1		1				3			1							1
O00116	Alkyldihydroxyacetonephosphate synthase, peroxisomal OS=Homo sapiens GN=AGPS PE=1 SV=1 - [ADAS_HUMAN]	658	72.9	7.34	0.1581	1	6	6	9																1		1							1
Q12996	Cleavage stimulation factor subunit 3 OS=Homo sapiens GN=CSTF3 PE=1 SV=1 - [CSTF3_HUMAN]	717	82.9	8.12	0.0446	1	3	3	9									1	1				1					1						1			1
Q7Z2W4	Zinc finger CCCH-type antiviral protein 1 OS=Homo sapiens GN=ZC3HAV1 PE=1 SV=3 - [ZCCHV_HUMAN]	902	101.4	8.4	0.0865	1	6	6	9																									1		1		1
Q8IYB3	Serine/arginine repetitive matrix protein 1 OS=Homo sapiens GN=SRRM1 PE=1 SV=2 - [SRRM1_HUMAN]	904	102.3	11.84	0.0442	1	3	3	9																			1	1					1	2									1
Q9H993	UPF0364 protein C6orf211 OS=Homo sapiens GN=C6orf211 PE=1 SV=1 - [CF211_HUMAN]	441	51.1	5.76	0.1066	1	3	3	9															1				1	1					1				1
Q9NR30	Nucleolar RNA helicase 2 OS=Homo sapiens GN=DDX21 PE=1 SV=5 - [DDX21_HUMAN]	783	87.3	9.28	0.0792	1	5	5	9																		1		1					1	1
O43815	Striatin OS=Homo sapiens GN=STRN PE=1 SV=4 - [STRN_HUMAN]	780	86.1	5.27	0.1154	1	6	6	9																		1	2							1
P06454	Prothymosin alpha OS=Homo sapiens GN=PTMA PE=1 SV=2 - [PTMA_HUMAN]	111	12.2	3.78	0.1261	1	1	1	9													1		1	1			1							1	1										1
P08195	4F2 cell-surface antigen heavy chain OS=Homo sapiens GN=SLC3A2 PE=1 SV=3 - [4F2_HUMAN]	630	68	5.01	0.0889	1	4	4	9																			1	1						1		1
Q9Y5L0	Transportin-3 OS=Homo sapiens GN=TNPO3 PE=1 SV=3 - [TNPO3_HUMAN]	923	104.1	5.57	0.091	1	6	6	9																				1						1	1										1
O95721	Synaptosomal-associated protein 29 OS=Homo sapiens GN=SNAP29 PE=1 SV=1 - [SNP29_HUMAN]	258	29	5.81	0.155	1	3	3	9															1	1	1	1	1								2
P49902	Cytosolic purine 5'-nucleotidase OS=Homo sapiens GN=NT5C2 PE=1 SV=1 - [5NTC_HUMAN]	561	64.9	6.14	0.0856	1	4	4	9																		1	1								1	1												1
Q16775	Hydroxyacylglutathione hydrolase, mitochondrial OS=Homo sapiens GN=HAGH PE=1 SV=2 - [GLO2_HUMAN]	308	33.8	8.12	0.1429	1	4	4	9																1	1		1								1		1
Q5JU67	Uncharacterized protein C9orf117 OS=Homo sapiens GN=C9orf117 PE=2 SV=1 - [CI117_HUMAN]	520	60.5	8.81	0.0154	1	1	1	9					1		1								1					1							1										1
Q92820	Gamma-glutamyl hydrolase OS=Homo sapiens GN=GGH PE=1 SV=2 - [GGH_HUMAN]	318	35.9	7.11	0.1572	1	4	4	9																1		1	1	1							1	1
Q9NZ01	Very-long-chain enoyl-CoA reductase OS=Homo sapiens GN=TECR PE=1 SV=1 - [TECR_HUMAN]	308	36	9.45	0.1169	1	4	4	9																											1	2	1
Q9NZ45	CDGSH iron-sulfur domain-containing protein 1 OS=Homo sapiens GN=CISD1 PE=1 SV=1 - [CISD1_HUMAN]	108	12.2	9.09	0.2593	1	2	2	9															1	1	1	1		1							1	1
Q96RL7	Vacuolar protein sorting-associated protein 13A OS=Homo sapiens GN=VPS13A PE=1 SV=2 - [VP13A_HUMAN]	3174	360	6.33	0.0299	1	8	8	9				1											1													1
O43719	HIV Tat-specific factor 1 OS=Homo sapiens GN=HTATSF1 PE=1 SV=1 - [HTSF1_HUMAN]	755	85.8	4.4	0.0517	2	5	5	9																		1											2					1
Q04446	1,4-alpha-glucan-branching enzyme OS=Homo sapiens GN=GBE1 PE=1 SV=3 - [GLGB_HUMAN]	702	80.4	6.32	0.0427	1	3	3	9								1								1	1	1	2	1									1
Q9Y3A6	Transmembrane emp24 domain-containing protein 5 OS=Homo sapiens GN=TMED5 PE=1 SV=1 - [TMED5_HUMAN]	229	26	4.84	0.0524	1	1	1	9			1												1	1	1	1	1	1
Q9Y6A9	Signal peptidase complex subunit 1 OS=Homo sapiens GN=SPCS1 PE=1 SV=3 - [SPCS1_HUMAN]	169	18.3	8.72	0.1006	1	1	1	9				1	1							1			1		1		1	1
P09110	3-ketoacyl-CoA thiolase, peroxisomal OS=Homo sapiens GN=ACAA1 PE=1 SV=2 - [THIK_HUMAN]	424	44.3	8.44	0.1816	1	6	6	9															1				1
Q7Z4V5	Hepatoma-derived growth factor-related protein 2 OS=Homo sapiens GN=HDGFRP2 PE=1 SV=1 - [HDGR2_HUMAN]	671	74.3	7.49	0.0417	2	1	3	9						1									1	1	1	2	1	2
O95260	Arginyl-tRNA--protein transferase 1 OS=Homo sapiens GN=ATE1 PE=1 SV=2 - [ATE1_HUMAN]	518	59.1	7.93	0.1486	1	5	5	8																		1		1	1				1				1
Q53QV2	Protein LBH OS=Homo sapiens GN=LBH PE=1 SV=1 - [LBH_HUMAN]	105	12.2	4.41	0.3429	1	2	2	8						1		1					1					1		1	1
Q99501	GAS2-like protein 1 OS=Homo sapiens GN=GAS2L1 PE=1 SV=2 - [GA2L1_HUMAN]	681	72.7	10.05	0.0661	1	3	3	8																					1										1
Q9H0P0	Cytosolic 5'-nucleotidase 3 OS=Homo sapiens GN=NT5C3 PE=1 SV=3 - [5NT3_HUMAN]	336	37.9	7.12	0.2262	1	6	6	8																	1		1		1		1					1
Q9Y6E2	Basic leucine zipper and W2 domain-containing protein 2 OS=Homo sapiens GN=BZW2 PE=1 SV=1 - [BZW2_HUMAN]	419	48.1	6.68	0.0931	1	2	4	8					1											1			2		1			1
P53680	AP-2 complex subunit sigma OS=Homo sapiens GN=AP2S1 PE=1 SV=2 - [AP2S1_HUMAN]	142	17	6.18	0.1901	1	3	3	8															1				1					1						1				1
O75348	V-type proton ATPase subunit G 1 OS=Homo sapiens GN=ATP6V1G1 PE=1 SV=3 - [VATG1_HUMAN]	118	13.7	8.79	0.5339	1	4	4	8	1			1																			1				1
P00846	ATP synthase subunit a OS=Homo sapiens GN=MT-ATP6 PE=1 SV=1 - [ATP6_HUMAN]	226	24.8	10.1	0.0708	1	2	2	8	1													1			1	1		1		1
P62310	U6 snRNA-associated Sm-like protein LSm3 OS=Homo sapiens GN=LSM3 PE=1 SV=2 - [LSM3_HUMAN]	102	11.8	4.7	0.1961	1	2	2	8	1														1	1			1	1			1
Q7RTV0	PHD finger-like domain-containing protein 5A OS=Homo sapiens GN=PHF5A PE=1 SV=1 - [PHF5A_HUMAN]	110	12.4	8.41	0.2545	1	3	3	8	1													1				1	2	1			1	1
O60613	15 kDa selenoprotein OS=Homo sapiens GN=SEP15 PE=1 SV=3 - [SEP15_HUMAN]	162	17.8	5.03	0.0988	1	2	2	8																1	1	1	1	1		1	1
O75694	Nuclear pore complex protein Nup155 OS=Homo sapiens GN=NUP155 PE=1 SV=1 - [NU155_HUMAN]	1391	155.1	6.16	0.046	2	6	6	8																1						1	1	2
P29966	Myristoylated alanine-rich C-kinase substrate OS=Homo sapiens GN=MARCKS PE=1 SV=4 - [MARCS_HUMAN]	332	31.5	4.45	0.1928	1	4	4	8																						1				1	2
Q13155	Aminoacyl tRNA synthase complex-interacting multifunctional protein 2 OS=Homo sapiens GN=AIMP2 PE=1 SV=2 - [AIMP2_HUMAN]	320	35.3	8.22	0.0906	1	3	3	8														1				1	1	1		1
Q6P4A8	Phospholipase B-like 1 OS=Homo sapiens GN=PLBD1 PE=1 SV=2 - [PLBL1_HUMAN]	553	63.2	9.06	0.0741	1	4	4	8																		1				1	1												1
Q8IXM2	Chromatin complexes subunit BAP18 OS=Homo sapiens GN=BAP18 PE=1 SV=1 - [BAP18_HUMAN]	172	17.9	7.33	0.1744	1	2	2	8															1		1	1		1		1				1
Q8NG06	Tripartite motif-containing protein 58 OS=Homo sapiens GN=TRIM58 PE=2 SV=2 - [TRI58_HUMAN]	486	54.7	6.19	0.1296	1	5	5	8														1				1		1		1		1
Q9BWS9	Chitinase domain-containing protein 1 OS=Homo sapiens GN=CHID1 PE=1 SV=1 - [CHID1_HUMAN]	393	44.9	8.63	0.1527	1	5	5	8				1						1												1						1	1
Q9NR45	Sialic acid synthase OS=Homo sapiens GN=NANS PE=1 SV=2 - [SIAS_HUMAN]	359	40.3	6.74	0.1476	1	4	4	8															2			1	1	1		1	1
O15439	Multidrug resistance-associated protein 4 OS=Homo sapiens GN=ABCC4 PE=1 SV=3 - [MRP4_HUMAN]	1325	149.4	8.19	0.0332	1	3	4	8																	1		2	1			1	1				1
P01042	Kininogen-1 OS=Homo sapiens GN=KNG1 PE=1 SV=2 - [KNG1_HUMAN]	644	71.9	6.81	0.0854	1	6	6	8																			1				1		1
P02795	Metallothionein-2 OS=Homo sapiens GN=MT2A PE=1 SV=1 - [MT2_HUMAN]	61	6	7.83	0.3279	7	2	2	8													1	1			2	1	1	1			1
P13807	Glycogen [starch] synthase, muscle OS=Homo sapiens GN=GYS1 PE=1 SV=2 - [GYS1_HUMAN]	737	83.7	6.18	0.0868	2	5	5	8																	1			1			1	1
P38571	Lysosomal acid lipase/cholesteryl ester hydrolase OS=Homo sapiens GN=LIPA PE=1 SV=2 - [LICH_HUMAN]	399	45.4	6.92	0.0602	4	3	3	8																	1						1			1										1
P49247	Ribose-5-phosphate isomerase OS=Homo sapiens GN=RPIA PE=1 SV=3 - [RPIA_HUMAN]	311	33.2	8.54	0.1608	1	5	5	8																			1				1	2		1			1
P57088	Transmembrane protein 33 OS=Homo sapiens GN=TMEM33 PE=1 SV=2 - [TMM33_HUMAN]	247	28	9.7	0.166	1	4	4	8			1								1									1			1										1
Q02153	Guanylate cyclase soluble subunit beta-1 OS=Homo sapiens GN=GUCY1B3 PE=1 SV=1 - [GCYB1_HUMAN]	619	70.5	5.35	0.0856	1	5	5	8																	1	1					1	1
Q02252	Methylmalonate-semialdehyde dehydrogenase [acylating], mitochondrial OS=Homo sapiens GN=ALDH6A1 PE=1 SV=2 - [MMSA_HUMAN]	535	57.8	8.5	0.0598	1	4	4	8																1				3			1				1
Q07812	Apoptosis regulator BAX OS=Homo sapiens GN=BAX PE=1 SV=1 - [BAX_HUMAN]	192	21.2	5.22	0.1875	1	3	3	8				1											1		1		1	2			1
Q53EQ6	Tigger transposable element-derived protein 5 OS=Homo sapiens GN=TIGD5 PE=2 SV=3 - [TIGD5_HUMAN]	642	69.2	8.41	0.0826	1	1	2	8															1	1	1	1					1			1							1
Q93008	Probable ubiquitin carboxyl-terminal hydrolase FAF-X OS=Homo sapiens GN=USP9X PE=1 SV=3 - [USP9X_HUMAN]	2570	292.1	5.8	0.0257	2	6	6	8																							2	1		1
Q9NQ29	Putative RNA-binding protein Luc7-like 1 OS=Homo sapiens GN=LUC7L PE=1 SV=1 - [LUC7L_HUMAN]	371	43.7	9.92	0.0728	1	1	3	8																			1	2			1						1
Q9NR46	Endophilin-B2 OS=Homo sapiens GN=SH3GLB2 PE=1 SV=1 - [SHLB2_HUMAN]	395	43.9	5.99	0.0861	1	2	3	8																	1	1	1	1			1					2
Q9Y5P6	Mannose-1-phosphate guanyltransferase beta OS=Homo sapiens GN=GMPPB PE=1 SV=2 - [GMPPB_HUMAN]	360	39.8	6.61	0.0944	1	3	3	8																1		1	1				1			1
O75534	Cold shock domain-containing protein E1 OS=Homo sapiens GN=CSDE1 PE=1 SV=2 - [CSDE1_HUMAN]	798	88.8	6.25	0.0439	1	4	4	8																		2		1				1					1
P27986	Phosphatidylinositol 3-kinase regulatory subunit alpha OS=Homo sapiens GN=PIK3R1 PE=1 SV=2 - [P85A_HUMAN]	724	83.5	6.16	0.1146	2	7	7	8																				1				2		1			1
P37198	Nuclear pore glycoprotein p62 OS=Homo sapiens GN=NUP62 PE=1 SV=3 - [NUP62_HUMAN]	522	53.2	5.31	0.1054	1	4	4	8																			1	1				1					1
P61009	Signal peptidase complex subunit 3 OS=Homo sapiens GN=SPCS3 PE=1 SV=1 - [SPCS3_HUMAN]	180	20.3	8.62	0.1167	1	2	2	8															1		1	1	1	1				1										1
P80217	Interferon-induced 35 kDa protein OS=Homo sapiens GN=IFI35 PE=1 SV=5 - [IN35_HUMAN]	286	31.5	6.09	0.1154	1	3	3	8					1											1			1	1				1										1
Q4G0F5	Vacuolar protein sorting-associated protein 26B OS=Homo sapiens GN=VPS26B PE=1 SV=2 - [VP26B_HUMAN]	336	39.1	7.36	0.0952	2	2	3	8													1				1			1				1		1										1
Q8TCU6	Phosphatidylinositol 3,4,5-trisphosphate-dependent Rac exchanger 1 protein OS=Homo sapiens GN=PREX1 PE=1 SV=3 - [PREX1_HUMAN]	1659	186.1	6.44	0.0259	1	4	5	8																		2	1	1				1				1
Q9NS28	Regulator of G-protein signaling 18 OS=Homo sapiens GN=RGS18 PE=1 SV=1 - [RGS18_HUMAN]	235	27.6	7.91	0.2255	1	5	5	8															1		1		1					1		1		1										1
Q9NVI7	ATPase family AAA domain-containing protein 3A OS=Homo sapiens GN=ATAD3A PE=1 SV=2 - [ATD3A_HUMAN]	634	71.3	8.98	0.0773	2	2	4	8																		2		1				1				1
Q9UBT2	SUMO-activating enzyme subunit 2 OS=Homo sapiens GN=UBA2 PE=1 SV=2 - [SAE2_HUMAN]	640	71.2	5.29	0.1297	1	5	5	8						1												1	1					1
Q9UIA9	Exportin-7 OS=Homo sapiens GN=XPO7 PE=1 SV=3 - [XPO7_HUMAN]	1087	123.8	6.32	0.0534	1	5	5	8																								1				1
Q9Y5L4	Mitochondrial import inner membrane translocase subunit Tim13 OS=Homo sapiens GN=TIMM13 PE=1 SV=1 - [TIM13_HUMAN]	95	10.5	8.18	0.3684	1	3	3	8					1		1									2		2						1
Q9Y6M9	NADH dehydrogenase [ubiquinone] 1 beta subcomplex subunit 9 OS=Homo sapiens GN=NDUFB9 PE=1 SV=3 - [NDUB9_HUMAN]	179	21.8	8.38	0.2458	1	3	3	8																		1	2	1				1			1
O94886	Transmembrane protein 63A OS=Homo sapiens GN=TMEM63A PE=2 SV=3 - [TM63A_HUMAN]	807	92.1	7.27	0.0533	1	5	5	8					1										1	2	1								1
P50336	Protoporphyrinogen oxidase OS=Homo sapiens GN=PPOX PE=1 SV=1 - [PPOX_HUMAN]	477	50.7	8.16	0.0755	1	2	4	8																	1		1						2										1
Q92925	SWI/SNF-related matrix-associated actin-dependent regulator of chromatin subfamily D member 2 OS=Homo sapiens GN=SMARCD2 PE=1 SV=3 - [SMRD2_HUMAN]	531	58.9	9.64	0.145	3	6	6	8																			1						2
P49137	MAP kinase-activated protein kinase 2 OS=Homo sapiens GN=MAPKAPK2 PE=1 SV=1 - [MAPK2_HUMAN]	400	45.5	8.68	0.0725	1	1	2	8															1				1	1						1										1
Q13123	Protein Red OS=Homo sapiens GN=IK PE=1 SV=3 - [RED_HUMAN]	557	65.6	6.64	0.1239	1	6	6	8																		2		1						2	1
P27708	CAD protein OS=Homo sapiens GN=CAD PE=1 SV=3 - [PYR1_HUMAN]	2225	242.8	6.46	0.031	1	5	6	8																	1										2	1
Q14558	Phosphoribosyl pyrophosphate synthase-associated protein 1 OS=Homo sapiens GN=PRPSAP1 PE=1 SV=2 - [KPRA_HUMAN]	356	39.4	7.2	0.1685	1	2	5	8											1							1		1							1										1
Q5TFQ8	Signal-regulatory protein beta-1 isoform 3 OS=Homo sapiens GN=SIRPB1 PE=1 SV=1 - [SIRBL_HUMAN]	398	43.3	7.83	0.0905	3	2	3	8																1			1								2										1
Q5VYK3	Proteasome-associated protein ECM29 homolog OS=Homo sapiens GN=ECM29 PE=1 SV=2 - [ECM29_HUMAN]	1845	204.2	7.12	0.0488	1	7	7	8																		2									1
Q6ZMZ3	Nesprin-3 OS=Homo sapiens GN=SYNE3 PE=1 SV=2 - [SYNE3_HUMAN]	975	112.1	6.23	0.0574	2	4	5	8																	1		1	1							1
Q86WR7	Proline and serine-rich protein 2 OS=Homo sapiens GN=PROSER2 PE=1 SV=2 - [PRSR2_HUMAN]	435	45.8	7.2	0.0345	1	1	1	8																				1							1										1
Q92747	Actin-related protein 2/3 complex subunit 1A OS=Homo sapiens GN=ARPC1A PE=1 SV=2 - [ARC1A_HUMAN]	370	41.5	8.18	0.0946	1	1	2	8				1		1									1		1		1								1
Q99986	Serine/threonine-protein kinase VRK1 OS=Homo sapiens GN=VRK1 PE=1 SV=1 - [VRK1_HUMAN]	396	45.4	8.91	0.0985	1	3	3	8																			1	1							1										1
Q9UN86	Ras GTPase-activating protein-binding protein 2 OS=Homo sapiens GN=G3BP2 PE=1 SV=2 - [G3BP2_HUMAN]	482	54.1	5.55	0.083	1	3	3	8																			1								1										1
Q9Y3A3	MOB-like protein phocein OS=Homo sapiens GN=MOB4 PE=1 SV=1 - [PHOCN_HUMAN]	225	26	5.78	0.1689	1	3	3	8													1					2	1	2							1
O75935	Dynactin subunit 3 OS=Homo sapiens GN=DCTN3 PE=1 SV=1 - [DCTN3_HUMAN]	186	21.1	5.47	0.2312	1	4	4	8																				2								2
P52888	Thimet oligopeptidase OS=Homo sapiens GN=THOP1 PE=1 SV=2 - [THOP1_HUMAN]	689	78.8	6.05	0.0624	1	4	4	8						1										1			1	1								1
P61764	Syntaxin-binding protein 1 OS=Homo sapiens GN=STXBP1 PE=1 SV=1 - [STXB1_HUMAN]	594	67.5	6.96	0.0337	1	1	2	8					1										1	1	1		1	1								1
Q13131	5'-AMP-activated protein kinase catalytic subunit alpha-1 OS=Homo sapiens GN=PRKAA1 PE=1 SV=4 - [AAPK1_HUMAN]	559	64	8.12	0.1449	2	7	7	8											1			1														1						1
Q5JSP0	FYVE, RhoGEF and PH domain-containing protein 3 OS=Homo sapiens GN=FGD3 PE=1 SV=1 - [FGD3_HUMAN]	725	79.4	6.15	0.0648	1	4	4	8																				2								1	1
Q99747	Gamma-soluble NSF attachment protein OS=Homo sapiens GN=NAPG PE=1 SV=1 - [SNAG_HUMAN]	312	34.7	5.41	0.1859	1	5	5	8															1				2									1	1
O43920	NADH dehydrogenase [ubiquinone] iron-sulfur protein 5 OS=Homo sapiens GN=NDUFS5 PE=1 SV=3 - [NDUS5_HUMAN]	106	12.5	9.14	0.4717	1	5	5	8																	1		2										1
O75165	DnaJ homolog subfamily C member 13 OS=Homo sapiens GN=DNAJC13 PE=1 SV=5 - [DJC13_HUMAN]	2243	254.3	6.74	0.0428	1	7	7	8																1				1									1
O15499	Homeobox protein goosecoid-2 OS=Homo sapiens GN=GSC2 PE=2 SV=1 - [GSC2_HUMAN]	205	21.5	10.55	0.078	1	1	1	8																															1
Q14789	Golgin subfamily B member 1 OS=Homo sapiens GN=GOLGB1 PE=1 SV=2 - [GOGB1_HUMAN]	3259	375.8	5	0.0141	2	3	4	8																		1	1													1
Q6P1R3	Myb/SANT-like DNA-binding domain-containing protein 2 OS=Homo sapiens GN=MSANTD2 PE=1 SV=1 - [MSD2_HUMAN]	559	61.3	6.19	0.0483	1	1	1	8																																1
Q86Y82	Syntaxin-12 OS=Homo sapiens GN=STX12 PE=1 SV=1 - [STX12_HUMAN]	276	31.6	5.59	0.2246	1	6	6	8			1	1												1			1													1
O60880	SH2 domain-containing protein 1A OS=Homo sapiens GN=SH2D1A PE=1 SV=1 - [SH21A_HUMAN]	128	14.2	8.56	0.4375	1	4	4	8													1		1				1
Q9BSF0	Small membrane A-kinase anchor protein OS=Homo sapiens GN=C2orf88 PE=1 SV=2 - [SMAKA_HUMAN]	95	11	4.87	0.2	1	1	1	8															1	1	1	1	1	1
Q9UL15	BAG family molecular chaperone regulator 5 OS=Homo sapiens GN=BAG5 PE=1 SV=1 - [BAG5_HUMAN]	447	51.2	6.05	0.132	1	4	4	8																	1	1	1	2
O14497	AT-rich interactive domain-containing protein 1A OS=Homo sapiens GN=ARID1A PE=1 SV=3 - [ARI1A_HUMAN]	2285	241.9	6.7	0.028	1	4	4	7																					1								1		1
O15231	Zinc finger protein 185 OS=Homo sapiens GN=ZNF185 PE=1 SV=3 - [ZN185_HUMAN]	689	73.5	7.01	0.1074	1	4	4	7													1				1		1		1	1
P30519	Heme oxygenase 2 OS=Homo sapiens GN=HMOX2 PE=1 SV=2 - [HMOX2_HUMAN]	316	36	5.41	0.1994	1	3	3	7																	1	1		1	1									1
Q13153	Serine/threonine-protein kinase PAK 1 OS=Homo sapiens GN=PAK1 PE=1 SV=2 - [PAK1_HUMAN]	545	60.6	5.76	0.1248	1	2	5	7															1						1	1	1
Q14157	Ubiquitin-associated protein 2-like OS=Homo sapiens GN=UBAP2L PE=1 SV=2 - [UBP2L_HUMAN]	1087	114.5	7.11	0.0497	1	3	3	7																					2		1								1
Q96QR8	Transcriptional activator protein Pur-beta OS=Homo sapiens GN=PURB PE=1 SV=3 - [PURB_HUMAN]	312	33.2	5.43	0.1699	3	3	4	7																			1	1	1				1
Q99614	Tetratricopeptide repeat protein 1 OS=Homo sapiens GN=TTC1 PE=1 SV=1 - [TTC1_HUMAN]	292	33.5	4.84	0.1712	1	4	4	7																				1	1						1
O43837	Isocitrate dehydrogenase [NAD] subunit beta, mitochondrial OS=Homo sapiens GN=IDH3B PE=1 SV=2 - [IDH3B_HUMAN]	385	42.2	8.46	0.1221	1	5	5	7																				1										1
P13284	Gamma-interferon-inducible lysosomal thiol reductase OS=Homo sapiens GN=IFI30 PE=1 SV=3 - [GILT_HUMAN]	250	27.9	4.88	0.148	1	2	2	7					1	1	1		1																					1	1
P57772	Selenocysteine-specific elongation factor OS=Homo sapiens GN=EEFSEC PE=1 SV=4 - [SELB_HUMAN]	596	65.3	8.35	0.0906	1	4	4	7																								1		1				1
P20962	Parathymosin OS=Homo sapiens GN=PTMS PE=1 SV=2 - [PTMS_HUMAN]	102	11.5	4.16	0.1078	1	1	1	7	1												1		1	1		1					1
Q14257	Reticulocalbin-2 OS=Homo sapiens GN=RCN2 PE=1 SV=1 - [RCN2_HUMAN]	317	36.9	4.4	0.1325	1	3	4	7	1																	1	1										1
Q9Y2Z0	Suppressor of G2 allele of SKP1 homolog OS=Homo sapiens GN=SUGT1 PE=1 SV=3 - [SUGT1_HUMAN]	365	41	5.16	0.1014	1	3	3	7	1																		1						1		1
O14787	Transportin-2 OS=Homo sapiens GN=TNPO2 PE=1 SV=3 - [TNPO2_HUMAN]	897	101.3	5.01	0.068	1	1	5	7										1					1				1			1	1
P08581	Hepatocyte growth factor receptor OS=Homo sapiens GN=MET PE=1 SV=4 - [MET_HUMAN]	1390	155.4	7.33	0.0158	3	1	2	7				1											1							1		1										1
P46060	Ran GTPase-activating protein 1 OS=Homo sapiens GN=RANGAP1 PE=1 SV=1 - [RAGP1_HUMAN]	587	63.5	4.68	0.1755	1	7	7	7																				1		1	1				1
P49841	Glycogen synthase kinase-3 beta OS=Homo sapiens GN=GSK3B PE=1 SV=2 - [GSK3B_HUMAN]	420	46.7	8.78	0.219	1	4	5	7																		1		1		1			1
Q13555	Calcium/calmodulin-dependent protein kinase type II subunit gamma OS=Homo sapiens GN=CAMK2G PE=1 SV=3 - [KCC2G_HUMAN]	558	62.6	7.83	0.0986	1	3	5	7																		1				1	1			1
Q15027	Arf-GAP with coiled-coil, ANK repeat and PH domain-containing protein 1 OS=Homo sapiens GN=ACAP1 PE=1 SV=1 - [ACAP1_HUMAN]	740	81.5	7.66	0.0851	1	5	5	7																		1		1		1					1
Q16595	Frataxin, mitochondrial OS=Homo sapiens GN=FXN PE=1 SV=2 - [FRDA_HUMAN]	210	23.1	8.69	0.119	1	2	2	7																		1				1				1	1
Q5SNT6	WASH complex subunit FAM21B OS=Homo sapiens GN=FAM21B PE=2 SV=2 - [FA21B_HUMAN]	1253	136.9	4.82	0.0543	3	4	4	7																						1				1			1
Q5T5C0	Syntaxin-binding protein 5 OS=Homo sapiens GN=STXBP5 PE=1 SV=1 - [STXB5_HUMAN]	1151	127.5	7.28	0.0712	2	5	5	7																						1		1
Q8TEM1	Nuclear pore membrane glycoprotein 210 OS=Homo sapiens GN=NUP210 PE=1 SV=3 - [PO210_HUMAN]	1887	205	6.81	0.027	1	4	4	7																						2				1			1
Q92890	Ubiquitin fusion degradation protein 1 homolog OS=Homo sapiens GN=UFD1L PE=1 SV=3 - [UFD1_HUMAN]	307	34.5	6.7	0.1694	1	5	5	7																				1		2			1										1
Q99417	C-Myc-binding protein OS=Homo sapiens GN=MYCBP PE=1 SV=3 - [MYCBP_HUMAN]	103	12	5.91	0.4854	1	4	4	7																		1	1			1					1
Q9BXK5	Bcl-2-like protein 13 OS=Homo sapiens GN=BCL2L13 PE=1 SV=1 - [B2L13_HUMAN]	485	52.7	4.44	0.1052	1	4	4	7			1													1						1					2
Q9HCN6	Platelet glycoprotein VI OS=Homo sapiens GN=GP6 PE=1 SV=4 - [GPVI_HUMAN]	339	36.8	9.2	0.0855	1	3	3	7																			1			1	1					1
Q9NZB2	Constitutive coactivator of PPAR-gamma-like protein 1 OS=Homo sapiens GN=FAM120A PE=1 SV=2 - [F120A_HUMAN]	1118	121.8	8.88	0.0707	1	5	5	7														1								2				1	1
Q9Y2W2	WW domain-binding protein 11 OS=Homo sapiens GN=WBP11 PE=1 SV=1 - [WBP11_HUMAN]	641	70	8.38	0.0905	1	5	5	7																						1		1			2
Q9Y315	Putative deoxyribose-phosphate aldolase OS=Homo sapiens GN=DERA PE=1 SV=2 - [DEOC_HUMAN]	318	35.2	8.94	0.217	1	5	5	7																				1		1			1				1
Q9Y6K9	NF-kappa-B essential modulator OS=Homo sapiens GN=IKBKG PE=1 SV=2 - [NEMO_HUMAN]	419	48.2	5.71	0.1384	1	4	4	7																			1	1		1						1
O14964	Hepatocyte growth factor-regulated tyrosine kinase substrate OS=Homo sapiens GN=HGS PE=1 SV=1 - [HGS_HUMAN]	777	86.1	6.16	0.0566	1	4	4	7														1			1		1	1			2
O95202	LETM1 and EF-hand domain-containing protein 1, mitochondrial OS=Homo sapiens GN=LETM1 PE=1 SV=1 - [LETM1_HUMAN]	739	83.3	6.7	0.0947	1	6	6	7															1					1			1			1		1
P01033	Metalloproteinase inhibitor 1 OS=Homo sapiens GN=TIMP1 PE=1 SV=1 - [TIMP1_HUMAN]	207	23.2	8.1	0.1111	1	2	2	7																1			1	1			2
[truncated: 2,131 more rows]
[truncated: 160 more columns]

## Sheet: S2-peptide groups
Sequence	# PSMs	# Proteins	# Protein Groups	Protein Group Accessions	Modifications	MH+ [Da]	q-Value	PEP	# Missed Cleavages
LCYVALDFEQEMATAASSSSLEK	1152	3	1	P60709	N-Term(TMT); C2(Carbamidomethyl); M12(Oxidation); K23(TMT)	3014.47	0	3.75e-16	0
DLYANTVLSGGTTMYPGIADR	1065	2	1	P60709	N-Term(TMT)	2439.23	0	9.15e-08	0
GKEESLDSDLYAELR	784	1	1	P02775	N-Term(TMT); K2(TMT)	2173.14	0	1.1e-07	1
VAPEEHPVLLTEAPLNPK	742	2	1	P60709	N-Term(TMT); K18(TMT)	2402.37	0	3.89e-16	0
SALTVQFVQGIFVEK	642	3	2	P61224;P62834	N-Term(TMT); K15(TMT)	2114.23	0	3.51e-06	0
EFNAETFTFHADICTLSEK	628	1	1	P02768	N-Term(TMT); C14(Carbamidomethyl); K19(TMT)	2708.32	0	9.1e-06	0
GTHCNQVEVIATLK	535	1	1	P02775	N-Term(TMT); C4(Carbamidomethyl); K14(TMT)	2018.11	0	1.71e-05	0
AVFPSIVGRPR	532	9	5	A5A3E0;P0CG38;P60709;P68032;P68133	N-Term(TMT)	1422.87	0	2.97e-06	0
VTIAQGGVLPNIQAVLLPK	532	10	6	P04908;Q96KK5;Q16777;Q6FI13;Q93077;Q9BTM1	N-Term(TMT); K19(TMT)	2379.47	0	3.75e-16	0
WGDAGAEYVVESTGVFTTMEK	532	1	1	P04406	N-Term(TMT); M19(Oxidation); K21(TMT)	2741.34	0	3.75e-16	0
YPIEHGIITNWDDMEK	489	4	2	P68032;P68133	N-Term(TMT); K16(TMT)	2409.22	0	6.51e-05	0
VFLENVIR	470	1	1	P62805	N-Term(TMT)	1213.72	0	0.00118	0
LLLPGELAK	452	15	4	P58876;Q8N257;Q96A08;Q99880	N-Term(TMT); K9(TMT)	1401.91	0	0.000439	0
VVIGMDVAASEFFR	451	1	1	P06733	N-Term(TMT)	1764.94	0	4.9e-10	0
SYELPDGQVITIGNER	439	10	6	A5A3E0;P60709;P68032;P68133;Q562R1;Q9BYX7	N-Term(TMT)	2015.06	0	8.16e-07	0
LDIAGR	417	14	10	P61160;P61163;A5A3E0;P0CG38;P0CG39;P60709;P68032;P68133;Q562R1;Q9BYX7	N-Term(TMT)	868.525	0	0.00747	0
AMGIMNSFVNDIFER	404	14	3	P58876;Q8N257;Q99880	N-Term(TMT)	1967.98	0	4.21e-07	0
TTGIVMDSGDGVTHTVPIYEGYALPHAILR	388	2	1	P60709	N-Term(TMT)	3407.77	0	4.4e-07	0
AHEPTYFTVDCAEAGQGDVSIGIK	371	1	1	P21333	N-Term(TMT); C11(Carbamidomethyl); K24(TMT)	3013.49	0	4.61e-16	0
FGANAILGVSLAVCK	369	3	2	P06733;P09104	N-Term(TMT); C14(Carbamidomethyl); K15(TMT)	1968.14	0	7.99e-11	0
VGAGAPVYLAAVLEYLTAEILELAGNAAR	363	10	6	P04908;Q96KK5;P16104;Q8IUE6;Q93077;Q9BTM1	N-Term(TMT)	3139.74	0	4.45e-15	0
EVQGFESATFLGYFK	354	1	1	P06396	N-Term(TMT); K15(TMT)	2171.14	0	2.06e-16	0
LQVELDNVTGLLSQSDSK	338	1	1	P35579	N-Term(TMT); K18(TMT)	2394.32	0	4.94e-06	0
EADESLNFEEQILEAAK	331	1	1	Q9Y490	N-Term(TMT); K17(TMT)	2384.22	0	6.69e-06	0
KDLYANTVLSGGTTMYPGIADR	329	2	1	P60709	N-Term(TMT); K1(TMT)	2791.49	0	4.69e-10	1
AGLQFPVGR	322	15	9	P04908;P0C0S5;Q96KK5;P16104;Q16777;Q6FI13;Q8IUE6;Q93077;Q9BTM1	N-Term(TMT)	1168.68	0	0.00147	0
GYSFTTTAER	315	2	1	P60709	N-Term(TMT)	1356.68	0	0.000125	0
VLLLGSQQAGTTLNLDLGGK	309	1	1	P08514	N-Term(TMT); K20(TMT)	2446.43	0	3.75e-16	0
LVSIGAEEIVDGNVK	285	2	2	P12814;P35609	N-Term(TMT); K15(TMT)	1991.14	0	1.8e-13	0
KLVIIEGDLER	278	1	1	P06753	N-Term(TMT); K1(TMT)	1733.06	0	0.00244	1
DVFLGMFLYEYAR	277	1	1	P02768	N-Term(TMT)	1847.94	0	3.46e-11	0
LQLQEQLQAETELCAEAEELR	275	1	1	P35579	N-Term(TMT); C14(Carbamidomethyl)	2725.37	0	3.75e-16	0
HQGVMVGMGQK	269	7	4	P60709;P68032;P68133;Q562R1	N-Term(TMT); K11(TMT)	1619.88	0	1.87e-08	0
AVCMLSNTTAIAEAWAR	262	6	2	P68366;Q9NY65	N-Term(TMT); C3(Carbamidomethyl)	2089.05	0	8.42e-11	0
GVGAAATAVTQALNELLQHVK	258	1	1	Q9Y490	N-Term(TMT); K21(TMT)	2539.49	0	2.31e-11	0
LQIWDTAGQER	240	25	14	O95716;P62820;Q9H0U4;P20338;P20340;P61006;P61018;P61026;P61106;Q15286;Q92930;Q96AX2;Q96E17;Q9NRW1	N-Term(TMT)	1540.81	0	2.05e-06	0
KESYSVYVYK	239	9	2	P58876;Q99880	N-Term(TMT); K1(TMT); K10(TMT)	1938.1	0	2.02e-06	1
VFDEFKPLVEEPQNLIK	237	1	1	P02768	N-Term(TMT); K6(TMT); K17(TMT)	2717.56	0	3.89e-16	0
DLTDYLMK	236	7	4	P60709;P68032;P68133;Q562R1	N-Term(TMT); K8(TMT)	1446.79	0	0.0137	0
SADFVVEAIGDDVGTLGFSVEGPSQAK	236	1	1	P21333	N-Term(TMT); K27(TMT)	3143.63	0	8.08e-05	0
ITDVIIGFQACCR	235	1	1	P35579	N-Term(TMT); C11(Carbamidomethyl); C12(Carbamidomethyl)	1776.91	0	2.72e-08	0
TVTAMDVVYALK	234	1	1	P62805	N-Term(TMT); K12(TMT)	1759.01	0	1.03e-05	0
ALVLIAFAQYLQQCPFEDHVK	231	1	1	P02768	N-Term(TMT); C14(Carbamidomethyl); K21(TMT)	2938.59	0	5.05e-06	0
IQDKEGIPPDQQR	228	4	1	P62979	N-Term(TMT); K4(TMT)	1972.08	0	0.00249	1
KLVILEGELER	223	2	2	P07951;P67936	N-Term(TMT); K1(TMT)	1747.07	0	0.00324	1
DAVTYTEHAK	215	1	1	P62805	N-Term(TMT); K10(TMT)	1582.85	0	0.0209	0
DNIQGITKPAIR	212	1	1	P62805	N-Term(TMT); K8(TMT)	1774.06	0	0.0108	0
LLQDSVDFSLADAINTEFK	212	1	1	P08670	N-Term(TMT); K19(TMT)	2574.37	0	3.75e-16	0
DSLLQDGEFSMDLR	211	1	1	P07737	N-Term(TMT)	1849.9	0	8.96e-07	0
KVESLQEEIAFLK	209	1	1	P08670	N-Term(TMT); K1(TMT); K13(TMT)	2206.31	0	3.14e-09	1
SHCIAEVENDEMPADLPSLAADFVESK	205	1	1	P02768	N-Term(TMT); C3(Carbamidomethyl); M12(Oxidation); K27(TMT)	3438.64	0	3.89e-16	0
VAPDEHPILLTEAPLNPK	204	1	1	Q562R1	N-Term(TMT); K18(TMT)	2402.37	0	0.000995	0
AVMDDFAAFVEK	201	1	1	P02768	N-Term(TMT); K12(TMT)	1790.94	0	2.71e-07	0
GQVLVFLGQSEGLR	199	1	1	P08514	N-Term(TMT)	1726.98	0	7.89e-09	0
ISGLIYEETR	198	1	1	P62805	N-Term(TMT)	1404.77	0	4.78e-06	0
KANLQIDQINTDLNLER	198	1	1	P35579	N-Term(TMT); K1(TMT)	2446.37	0	3.23e-07	1
TFVNITPAEVGVLVGK	198	1	1	P07737	N-Term(TMT); K16(TMT)	2092.24	0	3.75e-16	0
KTVTAMDVVYALK	196	1	1	P62805	N-Term(TMT); K1(TMT); K13(TMT)	2111.26	0	6.8e-06	1
VVLDDKDYFLFR	194	1	1	P61604	N-Term(TMT); K6(TMT)	1978.11	0	1.92e-05	1
EITALAPSTMK	190	6	3	P60709;P68032;P68133	N-Term(TMT); K11(TMT)	1609.92	0	1.6e-05	0
NIQSLEVIGK	182	1	1	P02775	N-Term(TMT); K10(TMT)	1548.93	0	2.06e-16	0
AGPHCPTAQLIATLK	172	2	2	P02776;P10720	N-Term(TMT); C5(Carbamidomethyl); K15(TMT)	2026.15	0	0.000541	0
NIILEEGKEILVGDVGQTVDDPYATFVK	169	1	1	P23528	N-Term(TMT); K8(TMT); K28(TMT)	3735.05	0	9.34e-11	1
NAFACFDEEATGTIQEDYLR	166	2	1	P19105	N-Term(TMT); C5(Carbamidomethyl)	2574.17	0	1.73e-08	0
HLQLAIR	165	14	8	P04908;P0C0S5;Q96KK5;P16104;Q16777;Q6FI13;Q93077;Q9BTM1	N-Term(TMT)	1074.67	0	0.00286	0
KVPQVSTPTLVEVSR	157	1	1	P02768	N-Term(TMT); K1(TMT)	2088.24	0	4.72e-08	1
ELPPDQAEYCIAR	156	2	2	O43707;P12814	N-Term(TMT); C10(Carbamidomethyl)	1785.88	0	1.89e-08	0
KASGPPVSELITK	151	3	3	P10412;P16402;P16403	N-Term(TMT); K1(TMT); K13(TMT)	1999.22	0	3.99e-05	1
KIFVGGIK	150	5	4	P09651;P51991;Q13151;P22626	N-Term(TMT); K1(TMT); K8(TMT)	1534.01	0	0.000546	1
RPCFSALEVDETYVPK	148	1	1	P02768	N-Term(TMT); C3(Carbamidomethyl); K16(TMT)	2359.23	0	2.44e-06	0
AVASAAAALVLK	144	1	1	Q9Y490	N-Term(TMT); K12(TMT)	1532.98	0	9.92e-05	0
STELLIR	144	5	3	P68431;P84243;Q71DI3	N-Term(TMT)	1055.65	0	0.00054	0
GKLDVQFSGLTK	143	1	1	P21333	N-Term(TMT); K2(TMT); K12(TMT)	1965.18	0	3.63e-06	1
LISWYDNEFGYSNR	143	1	1	P04406	N-Term(TMT)	1987.95	0	1.32e-08	0
LIALLEVLSQKK	141	1	1	P21333	N-Term(TMT); K11(TMT); K12(TMT)	2027.35	0	5.31e-05	1
GFLLLASLR	139	1	1	P07996	N-Term(TMT)	1213.77	0	0.000846	0
KICLDLQAPLYK	139	1	1	P02776	N-Term(TMT); K1(TMT); C3(Carbamidomethyl); K12(TMT)	2134.27	0	7.58e-06	1
IEDANLIPPVPDDKFQDLVDAVR	135	1	1	P07996	N-Term(TMT); K14(TMT)	3027.64	0	2.55e-06	1
RHPYFYAPELLFFAK	135	1	1	P02768	N-Term(TMT); K15(TMT)	2347.3	0	4.61e-16	1
RLEVDIDIK	134	1	1	P02671	N-Term(TMT); K9(TMT)	1548.94	0	2.1e-05	1
SIYGEKFEDENFILK	134	1	1	P62937	N-Term(TMT); K6(TMT); K15(TMT)	2504.37	0	0.00152	1
YLTVAAVFR	131	3	2	P07437;P68371	N-Term(TMT)	1263.75	0	0.000309	0
VISGVLQLGNIVFKK	130	1	1	P35579	N-Term(TMT); K14(TMT); K15(TMT)	2287.45	0	2.68e-09	1
VLDFEHFLPMLQTVAK	130	1	1	P60660	N-Term(TMT); K16(TMT)	2336.32	0	6.79e-07	0
QHVVSVEEALLATGQWK	129	1	1	P07996	N-Term(TMT); K17(TMT)	2343.31	0	5.03e-06	0
VETGVLKPGMVVTFAPVNVTTEVK	128	2	1	P68104	N-Term(TMT); K7(TMT); K24(TMT)	3187.84	0	1.81e-09	0
LQQELDDLLVDLDHQR	126	1	1	P35579	N-Term(TMT)	2174.15	0	6.12e-11	0
VGAGAPVYMAAVLEYLTAEILELAGNAAR	126	2	2	Q16777;Q6FI13	N-Term(TMT)	3157.7	0	3.75e-16	0
HVYGELDVQIQR	124	1	1	P00488	N-Term(TMT)	1680.91	0	0.000275	0
TATESFASDPILYRPVAVALDTK	124	1	1	P14618	N-Term(TMT); K23(TMT)	2913.6	0	4.26e-11	0
TITLEVEPSDTIENVK	124	4	1	P62979	N-Term(TMT); K16(TMT)	2236.23	0	3.75e-16	0
AGTLDLSLTVQGK	122	1	1	P07996	N-Term(TMT); K13(TMT)	1751.03	0	3.66e-11	0
SRPSQVLDSPFPTGSAFGFSLR	122	1	1	P08514	N-Term(TMT)	2577.35	0	0.000178	0
FQSAAIGALQEASEAYLVGLFEDTNLCAIHAK	121	1	1	P84243	N-Term(TMT); C27(Carbamidomethyl); K32(TMT)	3886.06	0	8.05e-19	0
TKDLQAICGISCDELSSMVLELR	119	1	1	P07996	N-Term(TMT); K2(TMT); C8(Carbamidomethyl); C12(Carbamidomethyl)	3086.59	0	1.02e-09	1
LFIGGLSFETTEESLR	117	1	1	P22626	N-Term(TMT)	2023.07	0	9.17e-09	0
LLAALLEDEGGSGRPLLQAAK	117	1	1	Q9Y490	N-Term(TMT); K21(TMT)	2570.5	0	3.11e-06	0
IRELESQISELQEDLESER	116	1	1	P35579	N-Term(TMT)	2527.32	0	3.26e-08	1
EAFSLFDKDGDGTITTK	115	1	1	P62158	N-Term(TMT); K8(TMT); K17(TMT)	2517.35	0	1.37e-05	1
KESYSIYVYK	115	7	1	Q8N257	N-Term(TMT); K1(TMT); K10(TMT)	1952.11	0	1.89e-06	1
NPLPSKETIEQEK	115	1	1	P62328	N-Term(TMT); K6(TMT); K13(TMT)	2185.25	0	0.00283	1
GVDDLDFFIGDEAIEKPTYATK	114	1	1	P61158	N-Term(TMT); K16(TMT); K22(TMT)	3116.64	0	2.08e-17	0
LDPHLVLDQLR	114	2	2	P35579;P35580	N-Term(TMT)	1542.9	0	4.32e-06	0
LFVGGIK	114	5	4	P22626;P09651;P51991;Q13151	N-Term(TMT); K7(TMT)	1181.77	0	0.00428	0
MELQEIQLK	114	3	3	A6NL28;P06753;P09493	N-Term(TMT); K9(TMT)	1579.91	0	2.44e-07	0
RGILTLK	114	10	6	A5A3E0;P0CG38;P0CG39;P60709;P68032;P68133	N-Term(TMT); K7(TMT)	1248.84	0	0.00258	1
HPYFYAPELLFFAK	113	1	1	P02768	N-Term(TMT); K14(TMT)	2191.23	0	7.3e-05	0
DLGEELEALKTELEDTLDSTAAQQELR	112	1	1	P35579	N-Term(TMT); K10(TMT)	3465.78	0	3.89e-16	1
EIAQDFK	112	4	3	P68431;P84243;Q71DI3	N-Term(TMT); K7(TMT)	1298.73	0	0.00564	0
FTASAGIQVVGDDLTVTNPK	112	1	1	P06733	N-Term(TMT); K20(TMT)	2481.36	0	3.75e-16	0
FKDLGEENFK	111	1	1	P02768	N-Term(TMT); K2(TMT); K10(TMT)	1899.06	0	0.00113	1
NIETIINTFHQYSVK	111	1	1	P06702	N-Term(TMT); K15(TMT)	2255.27	0	4.1e-07	0
VSHLLGINVTDFTR	111	1	1	P35579	N-Term(TMT)	1796	0	2.35e-07	0
DFSALESQLQDTQELLQEENR	110	1	1	P35579	N-Term(TMT)	2717.33	0	1.34e-15	0
AGADTHGRLLQGNICNDAVTK	109	1	1	Q6UXS9	N-Term(TMT); C15(Carbamidomethyl); K21(TMT)	2659.41	0	0.000472	1
EQADFAIEALAK	108	2	1	P35579	N-Term(TMT); K12(TMT)	1753.97	0	3.9e-10	0
NVQFVFDAVTDVIIK	108	3	2	P04899;P08754	N-Term(TMT); K15(TMT)	2156.24	0	3.81e-07	0
GILTLK	107	10	6	A5A3E0;P0CG38;P0CG39;P60709;P68032;P68133	N-Term(TMT); K6(TMT)	1092.74	0	0.0787	0
LLIIGDSGVGK	106	9	6	Q15286;P62820;Q9H0U4;P61006;P61026;Q92930	N-Term(TMT); K11(TMT)	1519.95	0	5.55e-05	0
LLSDSLPPSTGTFQEAQSR	106	1	1	Q9Y490	N-Term(TMT)	2258.16	0	1.17e-05	0
GTGASGSFK	105	6	5	P10412;P16401;P16402;P16403;Q02539	N-Term(TMT); K9(TMT)	1259.7	0	0.00112	0
ADLDVSGPK	104	1	1	Q09666	N-Term(TMT); K9(TMT)	1349.76	0	0.00204	0
AYLESEVAISEELVQK	104	1	1	Q9NQC3	N-Term(TMT); K16(TMT)	2256.24	0	3.46e-08	0
FVFGTTPEDILR	104	1	1	P07996	N-Term(TMT)	1618.88	0	2.47e-05	0
FNEEHIPDSPFVVPVASPSGDAR	103	1	1	P21333	N-Term(TMT)	2691.34	0	1.42e-08	0
ISLPLPNFSSLNLR	103	1	1	P08670	N-Term(TMT)	1795.05	0	3.7e-07	0
LGGSAVISLEGKPL	103	1	1	P23528	N-Term(TMT); K12(TMT)	1789.08	0	5.45e-12	0
LIDFGLAR	102	11	3	Q15746;O15264;Q16539	N-Term(TMT)	1128.68	0	0.00308	0
LASEAKPAAVAAENEEIGSHIK	101	1	1	Q9Y490	N-Term(TMT); K6(TMT); K22(TMT)	2907.62	0	3.22e-09	0
VKEEIIEAFVQELR	101	1	1	P50552	N-Term(TMT); K2(TMT)	2151.24	0	4.86e-07	1
AGFLDLKDFLPK	98	1	1	Q9Y490	N-Term(TMT); K7(TMT); K12(TMT)	2036.22	0	0.000525	1
ASVPTIQDQASAMQLSQCAK	98	1	1	Q9Y490	N-Term(TMT); C18(Carbamidomethyl); K20(TMT)	2582.33	0	3.75e-16	0
FVLVQENRPTLTDIVELR	98	1	1	Q13201	N-Term(TMT)	2366.35	0	6.38e-08	0
HQLYIDETVNSNIPTNLR	98	1	1	P02675	N-Term(TMT)	2351.27	0	1.28e-05	0
VGSAADIPINISETDLSLLTATVVPPSGR	98	1	1	P21333	N-Term(TMT)	3117.71	0	2.18e-08	0
DAGEGLLAVQITDPEGKPK	97	1	1	P21333	N-Term(TMT); K17(TMT); K19(TMT)	2610.47	0	3.89e-16	0
LVILEGELERAEER	97	1	1	P67936	N-Term(TMT)	1880.05	0	0.0114	1
AVLFCLSEDKK	96	1	1	P23528	N-Term(TMT); C5(Carbamidomethyl); K10(TMT); K11(TMT)	1982.13	0	0.000127	1
IQLVEEELDRAQER	96	4	4	P06753;P07951;P09493;P67936	N-Term(TMT)	1952.04	0	0.000192	1
VIISAPSADAPMFVMGVNHEK	96	1	1	P04406	N-Term(TMT); K21(TMT)	2661.41	0	3.89e-16	0
AGFAGDDAPR	95	10	6	A5A3E0;P0CG38;P0CG39;P60709;P68032;P68133	N-Term(TMT)	1200.6	0	0.00181	0
LSLNAELQLDR	95	1	1	P08514	N-Term(TMT)	1495.84	0	0.000299	0
LVRPEVDVMCTAFHDNEETFLK	95	1	1	P02768	N-Term(TMT); C10(Carbamidomethyl); K22(TMT)	3098.56	0	1.68e-15	0
RLTVSSLQESGLK	95	1	1	P21333	N-Term(TMT); K13(TMT)	1866.11	0	0.000215	1
KDLQNFLK	94	1	1	P06702	N-Term(TMT); K1(TMT); K8(TMT)	1678.03	0	0.00128	1
LAILGIHNEVSK	94	1	1	P12814	N-Term(TMT); K12(TMT)	1742.06	0	7.91e-05	0
MALDIEIATYR	94	2	1	P08670	N-Term(TMT)	1519.82	0	1.15e-06	0
RFDEILEASDGIMVAR	94	1	1	P14618	N-Term(TMT)	2046.07	0	1.68e-07	1
KLEGDSTDLSDQIAELQAQIAELK	92	1	1	P35579	N-Term(TMT); K1(TMT); K24(TMT)	3287.79	0	8.48e-06	1
SMEAEMIQLQEELAAAER	91	1	1	P35579	N-Term(TMT)	2273.12	0	4.18e-07	0
ASGPGLNTTGVPASLPVEFTIDAK	90	1	1	P21333	N-Term(TMT); K24(TMT)	2790.53	0	3.75e-16	0
EIVHLQAGQCGNQIGAK	90	6	2	P68371;P07437	N-Term(TMT); C10(Carbamidomethyl); K17(TMT)	2271.23	0	3.9e-08	0
SGPFGQIFRPDNFVFGQSGAGNNWAK	90	5	2	P07437;P68371	N-Term(TMT); K26(TMT)	3246.65	0	3.89e-16	0
ALTVPELTQQVFDAK	89	1	1	P07437	N-Term(TMT); K15(TMT)	2108.2	0	0.000529	0
QLSFEEFIMLMAR	89	1	1	P06702	N-Term(TMT)	1838.96	0	4.42e-10	0
VTYTPMAPGSYLISIK	89	1	1	P21333	N-Term(TMT); M6(Oxidation); K16(TMT)	2205.23	0	3.75e-16	0
YRPGTVALR	89	5	3	P68431;P84243;Q71DI3	N-Term(TMT)	1256.75	0	0.00308	0
AIPDLTAPVAAVQAAVSNLVR	88	1	1	P18206	N-Term(TMT)	2300.33	0	3.61e-08	0
ALNSIIDVYHK	88	1	1	P05109	N-Term(TMT); K11(TMT)	1721	0	9.11e-06	0
GMAFLHTLEPLIPR	88	1	1	Q13418	N-Term(TMT)	1819.03	0	0.000321	0
LAPITSDPTEATAVGAVEASFK	88	1	1	P14618	N-Term(TMT); K22(TMT)	2623.43	0	1.25e-09	0
SGETEDTFIADLVVGLCTGQIK	88	3	2	P06733;P09104	N-Term(TMT); C17(Carbamidomethyl); K22(TMT)	2801.46	0	1.07e-07	0
GTYIPVPIVSELQSGK	87	1	1	P00488	N-Term(TMT); K16(TMT)	2136.24	0	3.75e-16	0
ICLDLQAPLYK	87	1	1	P02776	N-Term(TMT); C2(Carbamidomethyl); K11(TMT)	1782.02	0	0.000964	0
IPESGGDNSVFDIFELTGAAR	87	1	1	P07996	N-Term(TMT)	2419.21	0	3.75e-16	0
AAVPSGASTGIYEALELR	86	3	2	P06733;P09104	N-Term(TMT)	2029.12	0	9.9e-05	0
AVEGCVSASQAATEDGQLLR	85	1	1	Q9Y490	N-Term(TMT); C5(Carbamidomethyl)	2286.14	0	2.83e-18	0
EHALLAYTLGVK	85	3	1	P68104	N-Term(TMT); K12(TMT)	1763.05	0	0.0024	0
IDQLEGDHQLIQEALIFDNK	85	1	1	P12814	N-Term(TMT); K20(TMT)	2787.49	0	3.89e-16	0
VIHDNFGIVEGLMTTVHAITATQK	85	1	1	P04406	N-Term(TMT); K24(TMT)	3043.67	0	4.33e-05	0
EAFQLFDR	84	1	1	P60660	N-Term(TMT)	1249.66	0	0.00441	0
EKPYFPIPEEYTFIQNVPLEDR	84	1	1	Q00839	N-Term(TMT); K2(TMT)	3172.66	0	3.89e-16	0
IKDLSTIEPLK	84	4	2	P39687;Q92688	N-Term(TMT); K2(TMT); K11(TMT)	1929.2	0	9.41e-08	1
ILLAELEQLK	84	1	1	P08670	N-Term(TMT); K10(TMT)	1618.02	0	3.77e-07	0
KEDLVFIFWAPESAPLK	83	2	1	P23528	N-Term(TMT); K1(TMT); K17(TMT)	2662.53	0	1.7e-06	1
LHFFMPGFAPLTSR	83	9	2	P07437;P68371	N-Term(TMT)	1844.99	0	0.000106	0
TVTAMDVVYALKR	83	1	1	P62805	N-Term(TMT); K12(TMT)	1915.11	0	7.82e-10	1
VAQPTITDNKDGTVTVR	83	1	1	P21333	N-Term(TMT); K10(TMT)	2263.26	0	9.18e-06	1
LIALLEVLSQK	82	3	2	O75369;P21333	N-Term(TMT); K11(TMT)	1675.08	0	2.28e-08	0
LTLSALLDGK	82	2	2	P21796;Q9Y277	N-Term(TMT); K10(TMT)	1478.92	0	3.5e-07	0
GSQAQPDSPSAQLALIAASQSFLQPGGK	81	1	1	Q9Y490	N-Term(TMT); K28(TMT)	3202.71	0	6.84e-08	0
LGAASLGAEDPETQVVLINAVK	81	1	1	Q9Y490	N-Term(TMT); K22(TMT)	2643.5	0	3.75e-16	0
LVNEVTEFAK	81	1	1	P02768	N-Term(TMT); K10(TMT)	1597.92	0	1.28e-06	0
VIEHIMEDLDTNADK	81	1	1	P06702	N-Term(TMT); K15(TMT)	2191.13	0	8.39e-09	0
ALAAAGYDVEK	80	5	4	P10412;P16402;P16403;Q02539	N-Term(TMT); K11(TMT)	1555.87	0	4.83e-08	0
FGSAIAPLGDLDRDGYNDIAVAAPYGGPSGR	80	1	1	P08514	N-Term(TMT)	3316.67	0	7.13e-10	1
KICLDPDAPR	80	1	1	P02775	N-Term(TMT); K1(TMT); C3(Carbamidomethyl)	1632.91	0	0.0155	1
YLYEIAR	80	1	1	P02768	N-Term(TMT)	1151.65	0	3.11e-05	0
ASGPPVSELITK	79	3	3	P10412;P16402;P16403	N-Term(TMT); K12(TMT)	1646.97	0	1.67e-10	0
NIDNPALADIYTEHAHQVVVAK	79	1	1	O75083	N-Term(TMT); K22(TMT)	2866.55	0	1.48e-09	0
SAGQGEVLVYVEDPAGHQEEAK	79	1	1	P21333	N-Term(TMT); K22(TMT)	2761.41	0	3.89e-16	0
AILFVPR	78	2	1	P07900	N-Term(TMT)	1039.67	0	0.00253	0
ASVQLLVQDSLNPAVK	78	1	1	P08514	N-Term(TMT); K16(TMT)	2130.26	0	6.66e-08	0
EKLCYVALDFEQEMATAASSSSLEK	78	3	1	P60709	N-Term(TMT); K2(TMT); C4(Carbamidomethyl); K25(TMT)	3479.77	0	2.35e-06	1
FGSYCPTTCGIADFLSTYQTK	78	1	1	P02679	N-Term(TMT); C5(Carbamidomethyl); C9(Carbamidomethyl); K21(TMT)	2865.38	0	2.74e-05	0
GISLANWMCLAK	78	1	1	P61626	N-Term(TMT); C9(Carbamidomethyl); K12(TMT)	1811.99	0	2.06e-16	0
GVVDSEDLPLNISR	78	3	3	P07900;P08238;Q12931	N-Term(TMT)	1737.94	0	7.24e-10	0
HPDYSVVLLLR	78	1	1	P02768	N-Term(TMT)	1535.9	0	0.000144	0
KPAAAAGAK	78	1	1	P10412	N-Term(TMT); K1(TMT); K9(TMT)	1456.92	0	0.00025	0
LDELRDEGK	78	1	1	P02768	N-Term(TMT); K9(TMT)	1522.83	0	0.00133	1
TYIPPKGETK	78	2	1	P09429	N-Term(TMT); K6(TMT); K10(TMT)	1806.08	0	0.00137	1
VEGDLKGPEVDIK	78	1	1	Q09666	N-Term(TMT); K6(TMT); K13(TMT)	2071.2	0	5.63e-05	1
VNIIPLIAK	78	5	4	Q16181;Q14141;Q9NVA2;Q92599	N-Term(TMT); K9(TMT)	1428.95	0	1.58e-05	0
EMEENFAVEAANYQDTIGR	77	1	1	P08670	N-Term(TMT)	2411.12	0	3.39e-11	0
RMPCAEDYLSVVLNQLCVLHEK	77	1	1	P02768	N-Term(TMT); C4(Carbamidomethyl); C17(Carbamidomethyl); K22(TMT)	3122.62	0	8.7e-12	1
TISFDIPPQEILTK	77	1	1	P27105	N-Term(TMT); K14(TMT)	2050.19	0	9.37e-08	0
VSFELFADK	77	1	1	P62937	N-Term(TMT); K9(TMT)	1503.84	0	0.000376	0
KLVIIESDLER	76	1	1	P09493	N-Term(TMT); K1(TMT)	1763.07	0	0.000635	1
SKINVNEIFYDLVR	76	3	2	P61224;P62834	N-Term(TMT); K2(TMT)	2158.23	0	6.05e-08	1
VLSSIEQK	76	5	4	P31946;P61981;P27348;Q04917	N-Term(TMT); K8(TMT)	1351.81	0	0.0017	0
AFGLLK	75	4	2	P55008;P07954	N-Term(TMT); K6(TMT)	1096.71	0.002	0.0327	0
FGGEHVPNSPFQVTALAGDQPSVQPPLR	75	1	1	P21333	N-Term(TMT)	3169.67	0	1.67e-07	0
GTLVQTK	75	5	5	P10412;P16401;P16402;P16403;Q02539	N-Term(TMT); K7(TMT)	1194.75	0.001	0.00253	0
IQYQLVDISQDNALRDEMR	75	1	1	Q9H299	N-Term(TMT)	2531.29	0	3.49e-10	1
KMQQNIQELEEQLEEEESAR	75	1	1	P35579	N-Term(TMT); K1(TMT)	2909.46	0	5.17e-11	1
RHPDYSVVLLLR	75	1	1	P02768	N-Term(TMT)	1692	0	0.00207	1
VMQEQGTHPK	75	1	1	P35579	N-Term(TMT); K10(TMT)	1602.86	0	3.25e-05	0
AQEACGPLEMDSALSVVQNLEK	74	1	1	Q9Y490	N-Term(TMT); C5(Carbamidomethyl); M10(Oxidation); K22(TMT)	2853.44	0	3.75e-16	0
DIVPGDIVEVAVGDKVPADIR	74	2	1	Q93084	N-Term(TMT); K15(TMT)	2625.49	0	3.74e-09	1
KEEELQAALAR	74	3	2	P35579;P35749	N-Term(TMT); K1(TMT)	1705.99	0	1.76e-08	1
KIPNPDFFEDLEPFR	74	1	1	P27824	N-Term(TMT); K1(TMT)	2312.23	0	1.24e-07	1
SMMQDREDQSILCTGESGAGK	74	1	1	P35579	N-Term(TMT); C13(Carbamidomethyl); K21(TMT)	2748.3	0	2.73e-09	1
STVLTIPEIIIK	74	1	1	P00488	N-Term(TMT); K12(TMT)	1775.13	0	0.00232	0
TIVTTLQDSIR	74	1	1	P07996	N-Term(TMT)	1470.85	0	1.4e-05	0
YICENQDSISSK	74	1	1	P02768	N-Term(TMT); C3(Carbamidomethyl); K12(TMT)	1891.94	0	2.06e-16	0
ILEAHQNVAQLSLAEAQLR	73	1	1	Q86UX7	N-Term(TMT)	2328.3	0	0.000266	0
KFDQLLAEEK	73	4	3	P35579;P35580;P35749	N-Term(TMT); K1(TMT); K10(TMT)	1893.11	0	0.00308	1
KIQALQQQADEAEDR	73	1	1	P67936	N-Term(TMT); K1(TMT)	2191.17	0	1.98e-05	1
KPAAATVTK	73	1	1	P16403	N-Term(TMT); K1(TMT); K9(TMT)	1558.99	0	7.03e-05	0
LLVPSPEGMSEIYLR	73	1	1	Q86UX7	N-Term(TMT)	1928.06	0	0.0012	0
TETQEKNPLPSK	73	1	1	P62328	N-Term(TMT); K6(TMT); K12(TMT)	2044.17	0	0.000569	1
ALVLDCHYPEDEVGQEDEAESDIFSIR	72	1	1	Q07021	N-Term(TMT); C6(Carbamidomethyl)	3360.55	0	8e-11	0
DSDWPFCSDEDWNYK	72	1	1	P02671	N-Term(TMT); C7(Carbamidomethyl); K15(TMT)	2412.05	0	7.74e-11	0
DSYVGDEAQSK	72	6	3	P60709;P68032;P68133	N-Term(TMT); K11(TMT)	1646.84	0	0.0014	0
FQNALLVR	72	1	1	P02768	N-Term(TMT)	1184.71	0.001	0.00747	0
FSHEEIAMATVTALR	72	1	1	P04075	N-Term(TMT)	1900	0	5.39e-08	0
IQLVEEELDR	72	4	4	P06753;P07951;P09493;P67936	N-Term(TMT)	1467.81	0	9.16e-05	0
NLPIYSEEIVEMYK	72	1	1	P35579	N-Term(TMT); K14(TMT)	2176.16	0	1.37e-07	0
TGVAVNKPAEFTVDAK	72	1	1	P21333	N-Term(TMT); K7(TMT); K16(TMT)	2319.33	0	5.02e-05	0
VGWEQLLTTIAR	72	2	2	O43707;P12814	N-Term(TMT)	1610.93	0	2.58e-08	0
VNQIGSVTESIQACK	72	2	1	P06733	N-Term(TMT); C14(Carbamidomethyl); K15(TMT)	2082.13	0	1.22e-09	0
YWPQEAGEYAVHVLCNSEDIR	72	1	1	P21333	N-Term(TMT); C15(Carbamidomethyl)	2760.31	0	2.91e-11	0
ACEFAGFQCQIQFGPHNEQK	71	1	1	Q9Y490	N-Term(TMT); C2(Carbamidomethyl); C9(Carbamidomethyl); K20(TMT)	2844.36	0	2.54e-10	0
DGLGFCALIHR	71	1	1	P12814	N-Term(TMT); C6(Carbamidomethyl)	1482.79	0	0.000178	0
ESYSVYVYK	71	9	2	P58876;Q99880	N-Term(TMT); K9(TMT)	1585.84	0	0.000302	0
GLVEPVDVVDNADGTQTVNYVPSR	71	1	1	P21333	N-Term(TMT)	2768.4	0	3.41e-06	0
IGDTVSFSIEAK	71	1	1	P05106	N-Term(TMT); K12(TMT)	1714.97	0	7.05e-08	0
LVTDLTK	71	1	1	P02768	N-Term(TMT); K7(TMT)	1237.77	0	0.00715	0
SITLFVQEDR	71	1	1	P07996	N-Term(TMT)	1431.79	0	1.35e-06	0
TLVLLMGK	71	1	1	P07737	N-Term(TMT); K8(TMT)	1322.85	0	0.000989	0
VAGSVTELIQAAEAMK	71	1	1	Q9Y490	N-Term(TMT); M15(Oxidation); K16(TMT)	2082.16	0	1.8e-08	0
FGEVVDCTLK	70	3	3	Q14103;O14979;Q99729	N-Term(TMT); C7(Carbamidomethyl); K10(TMT)	1615.89	0	8.35e-08	0
IFVGGIKEDTEEHHLR	70	3	2	P09651;P22626	N-Term(TMT); K7(TMT)	2328.26	0	3.21e-06	1
ILDLLK	70	5	3	Q96JB5;P26196;Q9NU02	N-Term(TMT); K6(TMT)	1162.78	0.002	0.0337	0
YALYDATYETK	70	2	1	P23528	N-Term(TMT); K11(TMT)	1785.93	0	3.83e-07	0
ADFCIIHYAGK	69	2	2	P35579;P35580	N-Term(TMT); C4(Carbamidomethyl); K11(TMT)	1742.93	0	3.97e-05	0
AGVLAHLEEER	69	2	2	P35579;P35580	N-Term(TMT)	1447.8	0	0.000277	0
EAGAGGLAIAVEGPSK	69	1	1	P21333	N-Term(TMT); K16(TMT)	1875.06	0	1.09e-11	0
IAQLEEELEEEQGNTELINDR	69	1	1	P35579	N-Term(TMT)	2696.33	0	2.56e-10	0
VSHVLAALQAGNR	69	1	1	Q9Y490	N-Term(TMT)	1559.9	0	0.0017	0
AIQLTYNPDESSKPNMIDAATLK	68	1	1	P02679	N-Term(TMT); K13(TMT); K23(TMT)	3192.72	0	7.75e-15	0
DSTLIMQLLR	68	7	6	P27348;P31946;P61981;Q04917;P62258;P63104	N-Term(TMT)	1413.81	0	0.000562	0
IAQLEEQLDNETK	68	1	1	P35579	N-Term(TMT); K13(TMT)	1979.07	0	4.31e-11	0
IIAPPERK	68	7	4	P60709;P68032;P68133;Q562R1	N-Term(TMT); K8(TMT)	1371.87	0	0.00175	1
NKDQGTYEDYVEGLR	68	1	1	P60660	N-Term(TMT); K2(TMT)	2235.13	0	8.1e-06	1
TVPPAVTGITFLSGGQSEEEASINLNAINK	68	1	1	P04075	N-Term(TMT); K30(TMT)	3505.88	0	3.75e-16	0
VVAPTISSPVCQEQLVEAGR	68	1	1	Q9Y490	N-Term(TMT); C11(Carbamidomethyl)	2364.26	0	6.07e-07	0
AVTDSINQLITMCTQQAPGQK	67	1	1	Q9Y490	N-Term(TMT); M12(Oxidation); C13(Carbamidomethyl); K21(TMT)	2768.43	0	3.75e-16	0
EDPAYLHYYDPAGAEDPLGAIHLR	67	1	1	P08567	N-Term(TMT)	2907.43	0	7.34e-05	0
ELASQPDVDGFLVGGASLKPEFVDIINAK	67	1	1	P60174	N-Term(TMT); K19(TMT); K29(TMT)	3702.04	0	2.06e-16	0
GHFFVEDQIYCEK	67	1	1	O00151	N-Term(TMT); C11(Carbamidomethyl); K13(TMT)	2120.05	0	1.25e-06	0
GVVPLAGTDGETTTQGLDGLSER	67	1	1	P09972	N-Term(TMT)	2497.28	0	0.000123	0
HVLVTLGEK	67	1	1	P60660	N-Term(TMT); K9(TMT)	1443.89	0	0.00133	0
ILYSQCGDVMR	67	2	2	P14649;P60660	N-Term(TMT); C6(Carbamidomethyl)	1565.78	0	3.5e-06	0
ITLPVDFVTADKFDENAK	67	1	1	P00558	N-Term(TMT); K12(TMT); K18(TMT)	2695.5	0	3.89e-16	1
LQVEPAVDTSGVQCYGPGIEGQGVFR	67	1	1	P21333	N-Term(TMT); C14(Carbamidomethyl)	2987.49	0	3.75e-16	0
SGVSLAALKK	67	3	3	P10412;P16402;P16403	N-Term(TMT); K9(TMT); K10(TMT)	1646.06	0	2.83e-05	1
VAHALAEGLGVIACIGEK	67	1	1	P60174	N-Term(TMT); C14(Carbamidomethyl); K18(TMT)	2256.28	0	3.9e-11	0
AEAGVPAEFSIWTR	66	1	1	P21333	N-Term(TMT)	1757.94	0	1.75e-06	0
ALESPERPFLAILGGAK	66	1	1	P00558	N-Term(TMT); K17(TMT)	2217.3	0	3.85e-06	0
ALPLALVLHELGAGR	66	1	1	P19971	N-Term(TMT)	1754.07	0	4.28e-11	0
HSQFLGYPITLYLEK	66	3	1	P08238	N-Term(TMT); K15(TMT)	2257.26	0	8.58e-07	0
ILAQATSDLVNAIK	66	1	1	Q9Y490	N-Term(TMT); K14(TMT)	1905.14	0	8.96e-13	0
KLENCNYAVELGK	66	3	2	P13796;P13797	N-Term(TMT); K1(TMT); C5(Carbamidomethyl); K13(TMT)	2210.22	0	1.76e-08	1
QQDHFFQAAFLEER	66	1	1	P08567	N-Term(TMT)	1989.98	0	0.00172	0
VEILANDQGNR	66	7	4	P08107;P11021;P11142;P54652	N-Term(TMT)	1452.78	0	4.43e-05	0
DLQAICGISCDELSSMVLELR	65	1	1	P07996	N-Term(TMT); C6(Carbamidomethyl); C10(Carbamidomethyl)	2633.3	0	1.88e-07	0
DSHSLTTNIMEILR	65	1	1	P02671	N-Term(TMT)	1853.97	0	2.06e-05	0
GIFPVLCKDPVQEAWAEDVDLR	65	1	1	P14618	N-Term(TMT); C7(Carbamidomethyl); K8(TMT)	3005.58	0	3.89e-16	1
GLAGAVSELLR	65	1	1	Q9Y490	N-Term(TMT)	1309.78	0	4.02e-06	0
LCTVATLR	65	1	1	P02768	N-Term(TMT); C2(Carbamidomethyl)	1157.67	0	2.19e-05	0
NTDQASMPDNTAAQK	65	2	2	P35579;P35749	N-Term(TMT); K15(TMT)	2040.01	0	8.31e-09	0
ATFMVGSYGPRPEEYEFLTPVEEAPK	64	1	1	P52566	N-Term(TMT); K26(TMT)	3392.71	0	2.19e-11	0
KATGAATPK	64	1	1	P10412	N-Term(TMT); K1(TMT); K9(TMT)	1516.95	0	0.00059	1
LISSAK	64	3	2	Q9Y490;Q9Y4G6	N-Term(TMT); K6(TMT)	1066.69	0	0.00353	0
LTLYDIAHTPGVAADLSHIETK	64	1	1	P40926	N-Term(TMT); K22(TMT)	2813.55	0	2.48e-08	0
LTWASHEK	64	1	1	P06702	N-Term(TMT); K8(TMT)	1419.81	0	0.00141	0
LVILEGELER	64	2	2	P07951;P67936	N-Term(TMT)	1394.83	0	2.5e-05	0
TQLEELEDELQATEDAK	64	3	3	P35579;P35580;P35749	N-Term(TMT); K17(TMT)	2410.22	0	4.21e-10	0
TYETTLEK	64	1	1	P02768	N-Term(TMT); K8(TMT)	1432.79	0	0.00199	0
VYSTSVTGSR	64	1	1	Q9H299	N-Term(TMT)	1280.68	0	0.000226	0
AVAEQIPLLVQGVR	63	1	1	Q9Y490	N-Term(TMT)	1717.04	0	1.12e-10	0
FGVEQDVDMVFASFIR	63	1	1	P14618	N-Term(TMT)	2084.05	0	1.58e-09	0
IIGLDQVAGMSETALPGAFK	63	1	1	P35579	N-Term(TMT); K20(TMT)	2466.37	0	8.42e-05	0
KATGPPVSELITK	63	1	1	P16401	N-Term(TMT); K1(TMT); K13(TMT)	2013.23	0	3.9e-07	1
KQELEEICHDLEAR	63	1	1	P35579	N-Term(TMT); K1(TMT); C8(Carbamidomethyl)	2218.17	0	9.38e-16	1
SPFSVAVSPSLDLSK	63	1	1	P21333	N-Term(TMT); K15(TMT)	1982.12	0	5.66e-09	0
VSQMAQYFEPLTLAAVGAASK	63	1	1	Q9Y490	N-Term(TMT); M4(Oxidation); K21(TMT)	2646.42	0	3.75e-16	0
ALGQNPTNAEVLK	62	2	2	P14649;P60660	N-Term(TMT); K13(TMT)	1803.04	0	2.02e-10	0
FYVVMWK	62	3	1	P07996	N-Term(TMT); K7(TMT)	1420.81	0	0.00253	0
GLGTDEDTIIDIITHR	62	1	1	P08133	N-Term(TMT)	1993.06	0	1.52e-07	0
IDNSQVESGSLEDDWDFLPPKK	62	1	1	P27797	N-Term(TMT); K21(TMT); K22(TMT)	3191.65	0	3.89e-16	1
ISMPDIDLNLK	62	1	1	Q09666	N-Term(TMT); K11(TMT)	1706.98	0	2.39e-09	0
IYVDDGLISLQVK	62	1	1	P14618	N-Term(TMT); K13(TMT)	1911.12	0	1.24e-07	0
KVAGAATPK	62	1	1	P16402	N-Term(TMT); K1(TMT); K9(TMT)	1514.97	0	9.09e-05	1
LFFLQVK	62	3	3	P15311;P26038;P35241	N-Term(TMT); K7(TMT)	1342.85	0	0.00253	0
LGHPDTLNQGEFK	62	1	1	P06702	N-Term(TMT); K13(TMT)	1904.03	0	3.35e-06	0
MEIQEMQLK	62	2	2	P67936;P07951	N-Term(TMT); K9(TMT)	1597.87	0	4.79e-05	0
TVDGPSGK	62	1	1	P04406	N-Term(TMT); K8(TMT)	1208.69	0	0.00112	0
VEYTPYEEGLHSVDVTYDGSPVPSSPFQVPVTEGCDPSR	62	1	1	P21333	N-Term(TMT); C35(Carbamidomethyl)	4521.17	0	0.000271	0
VHLVGIDIFTGK	62	3	1	P63241	N-Term(TMT); K12(TMT)	1747.05	0	7.25e-06	0
VYALPEDLVEVNPK	62	1	1	P13796	N-Term(TMT); K14(TMT)	2034.15	0	3.75e-16	0
ALPGQLKPFETLLSQNQGGK	61	1	1	P09211	N-Term(TMT); K7(TMT); K20(TMT)	2798.62	0	4.01e-06	0
FPGQLNADLR	61	11	3	P07437;P68371;Q9H4B7	N-Term(TMT)	1354.75	0	0.000125	0
IIPGFMCQGGDFTR	61	2	1	P62937	N-Term(TMT); C7(Carbamidomethyl)	1822.9	0	0.000732	0
LMLLLEVISGER	61	4	3	O43707;P12814;P35609	N-Term(TMT)	1596.94	0	1.52e-05	0
THILLFLPK	61	1	1	P07237	N-Term(TMT); K9(TMT)	1529.99	0	0.000373	0
DGSCGVAYVVQEPGDYEVSVK	60	1	1	P21333	N-Term(TMT); C4(Carbamidomethyl); K21(TMT)	2706.34	0	3.75e-16	0
ETNLDSLPLVDTHSK	60	1	1	P08670	N-Term(TMT); K15(TMT)	2117.15	0	0.000261	0
GYEEWLLNEIR	60	3	3	O43707;P12814;P35609	N-Term(TMT)	1645.86	0	0.000209	0
KLEELK	60	7	3	Q15172;P63173;Q9Y2S6	N-Term(TMT); K1(TMT); K6(TMT)	1431.91	0	0.00823	1
LATALQK	60	4	4	P06753;P07951;P09493;P67936	N-Term(TMT); K7(TMT)	1192.77	0	0.0051	0
LKPLPGETMEK	60	1	1	Q9Y490	N-Term(TMT); K2(TMT); K11(TMT)	1915.13	0	2.64e-05	0
MVNHFIAEFK	60	1	1	P11142	N-Term(TMT); K10(TMT)	1683.93	0	0.000317	0
NLLSVAYK	60	7	6	P27348;P31946;P61981;Q04917;P62258;P63104	N-Term(TMT); K8(TMT)	1355.82	0	0.00378	0
QVHPDTGISSK	60	15	4	P58876;Q8N257;Q96A08;Q99880	N-Term(TMT); K11(TMT)	1616.9	0	0.0106	0
SGVSLAALK	60	3	3	P10412;P16402;P16403	N-Term(TMT); K9(TMT)	1293.81	0	0.00392	0
VMVTNVTSLLK	60	2	2	Q9Y490;Q9Y4G6	N-Term(TMT); K11(TMT)	1653	0	1.53e-07	0
ASFSQPLFQAVAAICR	59	1	1	Q86UX7	N-Term(TMT); C15(Carbamidomethyl)	1990.06	0	1.05e-05	0
DICNDVLSLLEK	59	1	1	P63104	N-Term(TMT); C3(Carbamidomethyl); K12(TMT)	1867.03	0	0.000412	0
ESKKEDLVFIFWAPESAPLK	59	2	1	P23528	N-Term(TMT); K3(TMT); K4(TMT); K20(TMT)	3230.85	0	1.66e-09	2
FGQDFSTFLEAGVEMAGQAPSQEDR	59	1	1	Q9Y490	N-Term(TMT); M15(Oxidation)	2957.36	0	3.75e-16	0
HAVSEGTK	59	15	4	P58876;Q8N257;Q96A08;Q99880	N-Term(TMT); K8(TMT)	1276.73	0	2.63e-05	0
LGLALNFSVFYYEILNSPEK	59	2	2	P31946;P63104	N-Term(TMT); K20(TMT)	2765.52	0	3.75e-16	0
LLAVAATAPPDAPNREEVFDER	59	1	1	P18206	N-Term(TMT)	2605.36	0	1.49e-09	1
QEDKDDLDVTELTNEDLLDQLVK	59	2	2	P42166;P42167	N-Term(TMT); K4(TMT); K23(TMT)	3360.77	0	1.47e-16	1
VDVGKDQEFTVK	59	1	1	P21333	N-Term(TMT); K5(TMT); K12(TMT)	2037.16	0	0.00041	1
AGTQIENIEEDFRDGLK	58	1	1	P12814	N-Term(TMT); K17(TMT)	2383.25	0	1.23e-06	1
ALTGHLEEVVLALLK	58	1	1	P04083	N-Term(TMT); K15(TMT)	2054.26	0	8.09e-06	0
ATSNVFAMFDQSQIQEFK	58	3	2	P19105;P24844	N-Term(TMT); K18(TMT)	2539.29	0	7.01e-09	0
ERIPEAPAGPPSDFGLFLSDDDPKK	58	1	1	Q9Y490	N-Term(TMT); K24(TMT); K25(TMT)	3370.8	0	1.39e-10	2
GPPASSPAPAPK	58	1	1	Q15942	N-Term(TMT); K12(TMT)	1524.88	0	1.73e-10	0
IAQDLEMYGVNYFSIK	58	1	1	P26038	N-Term(TMT); K16(TMT)	2339.24	0	4.68e-08	0
LKDVLLQVDDERR	58	1	1	P35579	N-Term(TMT); K2(TMT)	2047.2	0	4.88e-06	2
LPETIDLGALYLSMK	58	1	1	P08567	N-Term(TMT); M14(Oxidation); K15(TMT)	2128.2	0	0.000134	0
MENAELDVPIQSVFTR	58	1	1	P07996	N-Term(TMT)	2073.07	0	1e-09	0
QSGLYFIKPLK	58	1	1	P02679	N-Term(TMT); K8(TMT); K11(TMT)	1966.22	0	9.83e-06	0
STGGAPTFNVTVTK	58	1	1	P07737	N-Term(TMT); K14(TMT)	1828.02	0	6.49e-14	0
TLSDYNIQK	58	4	1	P62979	N-Term(TMT); K9(TMT)	1529.86	0	0.000718	0
TTIPEEEEEEEEAAGVVVEEELFHQQGTPR	58	1	1	P20700	N-Term(TMT)	3635.72	0	5.05e-14	0
VLDLELKGDIEK	58	1	1	P04083	N-Term(TMT); K7(TMT); K12(TMT)	2044.23	0	0.000221	1
VLIFQEENEIPASVFVK	58	1	1	O95810	N-Term(TMT); K17(TMT)	2410.36	0	3.75e-16	0
YLAEVAAGDDKK	58	1	1	P63104	N-Term(TMT); K11(TMT); K12(TMT)	1952.1	0	5.85e-09	1
DDGLFSGDPNWFPK	57	1	1	P37802	N-Term(TMT); K14(TMT)	2043.02	0	1.32e-09	0
DKAPGQLECETAIAALNSCLR	57	1	1	Q9Y490	N-Term(TMT); K2(TMT); C9(Carbamidomethyl); C19(Carbamidomethyl)	2765.43	0	1.25e-10	1
GFGFVLFK	57	2	2	O14979;Q14103	N-Term(TMT); K8(TMT)	1362.82	0	0.00146	0
IGEHTPSALAIMENANVLAR	57	1	1	P04075	N-Term(TMT)	2331.27	0	7.75e-05	0
KQTALVELVK	57	1	1	P02768	N-Term(TMT); K1(TMT); K10(TMT)	1801.15	0	0.000228	1
LNEAAAGLNQAATELVQASR	57	1	1	Q9Y490	N-Term(TMT)	2251.2	0	1.84e-14	0
LYSVSYLLK	57	1	1	P21333	N-Term(TMT); K9(TMT)	1533.93	0	8.2e-06	0
QLLQANPILEAFGNAK	57	3	2	P35579;P35749	N-Term(TMT); K16(TMT)	2175.25	0	0.000478	0
TLAESALQLLYTAK	57	1	1	Q9Y490	N-Term(TMT); K14(TMT)	1970.16	0	7.74e-09	0
ETYGEMADCCAK	56	1	1	P02768	N-Term(TMT); C9(Carbamidomethyl); C10(Carbamidomethyl); K12(TMT)	1882.84	0	2.06e-16	0
FADLSEAANR	56	1	1	P08670	N-Term(TMT)	1317.68	0	6.68e-16	0
GFGFVTFDDHDPVDK	56	1	1	P22626	N-Term(TMT); K15(TMT)	2144.07	0	1.57e-05	0
IFNHCFTGNCVIDWLVSNQSVR	56	1	1	P08567	N-Term(TMT); C5(Carbamidomethyl); C10(Carbamidomethyl)	2890.4	0	1.54e-05	0
KLFIGGLSFETTEESLR	56	1	1	P22626	N-Term(TMT); K1(TMT)	2375.32	0	2.05e-07	1
RGDLPFVVPR	56	1	1	P35579	N-Term(TMT)	1379.81	0	0.000102	1
RKLEGDSTDLSDQIAELQAQIAELK	56	1	1	P35579	N-Term(TMT); K2(TMT); K25(TMT)	3443.9	0	4.29e-09	2
TVIGPDGHK	56	1	1	P02671	N-Term(TMT); K9(TMT)	1371.8	0	0.00068	0
VAQLEAQCQEPCKDTVQIHDITGK	56	1	1	P02679	N-Term(TMT); C8(Carbamidomethyl); C12(Carbamidomethyl); K13(TMT); K24(TMT)	3440.79	0	5.07e-05	1
VTQDELKEVFEDAAEIR	56	1	1	P19338	N-Term(TMT); K7(TMT)	2440.3	0	0.000698	1
VVDLMAHMASKE	56	1	1	P04406	N-Term(TMT); K11(TMT)	1778.96	0	0.000147	1
VVLAYEPVWAIGTGK	56	1	1	P60174	N-Term(TMT); K15(TMT)	2051.19	0	3.75e-16	0
AEFAEVSK	55	1	1	P02768	N-Term(TMT); K8(TMT)	1328.75	0	0.00989	0
AIWNVINWENVTER	55	1	1	P04179	N-Term(TMT)	1968.03	0	2.56e-07	0
ALSVAELTQQMFDAR	55	1	1	Q9H4B7	N-Term(TMT)	1904	0	1.06e-05	0
AVFVDLEPTVIDEVR	55	3	1	Q9BQE3	N-Term(TMT)	1926.06	0	3.75e-16	0
CCAAADPHECYAK	55	1	1	P02768	N-Term(TMT); C1(Carbamidomethyl); C2(Carbamidomethyl); C10(Carbamidomethyl); K13(TMT)	2000.92	0	2.89e-06	0
EILVGDVGQTVDDPYATFVK	55	1	1	P23528	N-Term(TMT); K20(TMT)	2614.4	0	3.75e-16	0
GGVNDNFQGVLQNVR	55	1	1	P07996	N-Term(TMT)	1840.97	0	3.61e-10	0
IPEAPAGPPSDFGLFLSDDDPKK	55	1	1	Q9Y490	N-Term(TMT); K22(TMT); K23(TMT)	3085.65	0	1.12e-15	1
IPEISIQDMTAQVTSPSGK	55	1	1	P21333	N-Term(TMT); K19(TMT)	2450.32	0	1.66e-07	0
IVLLDVPVR	55	1	1	P08514	N-Term(TMT)	1247.81	0	4.21e-16	0
KFLPLFDR	55	1	1	P61604	N-Term(TMT); K1(TMT)	1483.9	0	0.00025	1
KYLYEIAR	55	1	1	P02768	N-Term(TMT); K1(TMT)	1503.89	0	0.00842	1
LASDLLEWIRR	55	2	2	O43707;P12814	N-Term(TMT)	1595.93	0	4.82e-05	1
LYGSAGPPPTGEEDTAEKDEL	55	1	1	P11021	N-Term(TMT); K18(TMT)	2624.3	0	3.75e-16	1
NDEELNKLLGK	55	7	4	Q96KK5;Q16777;Q6FI13;Q9BTM1	N-Term(TMT); K7(TMT); K11(TMT)	1945.14	0	5.47e-05	1
TMLESAGGLIQTAR	55	1	1	Q9Y490	N-Term(TMT)	1671.91	0	2.06e-16	0
VKDTDDVPMILVGNK	55	2	1	P61224	N-Term(TMT); K2(TMT); K15(TMT)	2316.32	0	2.55e-07	1
VQELGHGCAALVTK	55	1	1	Q9Y490	N-Term(TMT); C8(Carbamidomethyl); K14(TMT)	1931.08	0	1.45e-06	0
VTSGSTTTTR	55	1	1	P02671	N-Term(TMT)	1234.66	0	9.52e-05	0
YGINTTDIFQTVDLWEGK	55	1	1	P37802	N-Term(TMT); K18(TMT)	2548.33	0	2.26e-06	0
YTPVQQGPVGVNVTYGGDPIPK	55	1	1	P21333	N-Term(TMT); K22(TMT)	2734.48	0	9.67e-14	0
AGAHLQGGAK	54	1	1	P04406	N-Term(TMT); K10(TMT)	1357.79	0	0.00194	0
AKFEELNMDLFR	54	1	1	P11021	N-Term(TMT); K2(TMT)	1961.06	0	0.00053	1
ALGALVDSCAPGLCPDWDSWDASKPVTNAR	54	1	1	P21333	N-Term(TMT); C9(Carbamidomethyl); C14(Carbamidomethyl); K24(TMT)	3677.81	0	2.31e-16	0
EAEAAIYHLQLFEELR	54	1	1	P14618	N-Term(TMT)	2156.14	0	1.82e-06	0
EAEAAIYHLQLFEELRR	54	1	1	P14618	N-Term(TMT)	2312.24	0	3.26e-10	1
EATNPPVIQEEKPK	54	1	1	P30101	N-Term(TMT); K12(TMT); K14(TMT)	2252.29	0	2.7e-08	0
EYQDLLNVK	54	6	2	P08670;P17661	N-Term(TMT); K9(TMT)	1569.89	0	3.03e-15	0
FWEMIGEEHGIDLAGSDR	54	1	1	Q9H4B7	N-Term(TMT)	2286.08	0	8.16e-11	0
GILSGTSDLLLTFDEAEVR	54	1	1	P18206	N-Term(TMT)	2260.21	0	1.71e-12	0
ILLLGAGESGK	54	12	4	Q14344;P04899;P08754;P63092	N-Term(TMT); K11(TMT)	1505.93	0	1.79e-06	0
KGGETSEMYLIQPDSSVKPYR	54	1	1	P02675	N-Term(TMT); K1(TMT); K18(TMT)	3057.63	0	1.48e-05	1
KGVNLPGAAVDLPAVSEKDIQDLK	54	1	1	P14618	N-Term(TMT); K1(TMT); K18(TMT); K24(TMT)	3373.97	0	2.29e-08	2
LSDLLAPISEQIK	54	1	1	Q01518	N-Term(TMT); K13(TMT)	1875.12	0	2.2e-11	0
QTQVSVLPEGGETPLFK	54	1	1	P06396	N-Term(TMT); K17(TMT)	2278.27	0	7.87e-09	0
SLLDASEEAIKK	54	1	1	P18206	N-Term(TMT); K11(TMT); K12(TMT)	1976.17	0	6.34e-08	1
TDLLLEPYNK	54	1	1	P35579	N-Term(TMT); K10(TMT)	1653.94	0	7.44e-05	0
VHTECCHGDLLECADDRADLAK	54	1	1	P02768	N-Term(TMT); C5(Carbamidomethyl); C6(Carbamidomethyl); C13(Carbamidomethyl); K22(TMT)	3033.41	0	2.44e-05	1
VSLNILPPEEEEETHK	54	1	1	Q86YW5	N-Term(TMT); K16(TMT)	2312.24	0	3.32e-07	0
VTAQGPGLEPSGNIANK	54	1	1	P21333	N-Term(TMT); K17(TMT)	2101.16	0	4.64e-10	0
AQPVQVAEGSEPDGFWEALGGK	53	1	1	P06396	N-Term(TMT); K22(TMT)	2720.39	0	3.75e-16	0
DFLLKPELLR	53	2	2	O00148;Q13838	N-Term(TMT); K5(TMT)	1692.05	0	0.000226	0
ELESQISELQEDLESER	53	1	1	P35579	N-Term(TMT)	2258.1	0	1.9e-09	0
ELSDFISYLQR	53	1	1	P30101	N-Term(TMT)	1594.85	0	7.98e-07	0
GAGSYTIMVLFADQATPTSPIR	53	1	1	P21333	N-Term(TMT)	2520.32	0	4.94e-09	0
KPAGAAK	53	2	2	P10412;P16402	N-Term(TMT); K1(TMT); K7(TMT)	1314.85	0	0.00237	0
LLETIDQLYLEYAK	53	1	1	P12814	N-Term(TMT); K14(TMT)	2160.22	0	1.51e-09	0
TLGPSQEETGGVFLCPWR	53	1	1	P08514	N-Term(TMT); C15(Carbamidomethyl)	2258.13	0	3.83e-14	0
VISGVLQLGNIVFK	53	1	1	P35579	N-Term(TMT); K14(TMT)	1935.21	0	2.27e-07	0
YYSFFDLDPK	53	1	1	Q86UX7	N-Term(TMT); K10(TMT)	1742.9	0	2.06e-16	0
AWGPGLEGGVVGK	52	1	1	P21333	N-Term(TMT); K13(TMT)	1674.95	0	3.07e-07	0
GLTEFVEPIIQIK	52	1	1	Q13201	N-Term(TMT); K13(TMT)	1935.16	0	3.75e-16	0
LDKENALDR	52	3	3	P06753;P09493;P07951	N-Term(TMT); K3(TMT)	1521.85	0	0.000738	1
NLQEAEEWYK	52	2	1	P08670	N-Term(TMT); K10(TMT)	1757.91	0	7.41e-07	0
VAMANIQPQMLVAGATSIAR	52	1	1	P18206	N-Term(TMT); M3(Oxidation)	2282.25	0	0.000366	0
VANPSGNLTETYVQDR	52	1	1	P21333	N-Term(TMT)	1988.01	0	6.05e-13	0
VIFGLFGK	52	1	1	P23284	N-Term(TMT); K8(TMT)	1328.83	0	0.00154	0
VPTANVSVVDLTCR	52	1	1	P04406	N-Term(TMT); C13(Carbamidomethyl)	1754.94	0	3.26e-11	0
AYYHLLEQVAPK	51	1	1	P13796	N-Term(TMT); K12(TMT)	1880.07	0	5.23e-05	0
GIVDQSQQAYQEAFEISK	51	1	1	P63104	N-Term(TMT); K18(TMT)	2489.29	0	6.81e-16	0
GTLLALER	51	1	1	P07996	N-Term(TMT)	1096.67	0	0.00443	0
IINEPTAAAIAYGLDKK	51	2	2	P11142;P54652	N-Term(TMT); K16(TMT); K17(TMT)	2460.45	0	1.11e-13	1
MPCAEDYLSVVLNQLCVLHEK	51	1	1	P02768	N-Term(TMT); C3(Carbamidomethyl); C16(Carbamidomethyl); K21(TMT)	2966.52	0	5.77e-10	0
NLGTALAELR	51	1	1	Q9Y490	N-Term(TMT)	1281.75	0	9.47e-05	0
QMEQISQFLQAAER	51	1	1	P37802	N-Term(TMT)	1902.98	0	1.15e-06	0
QNCELFEQLGEYK	51	1	1	P02768	N-Term(TMT); C3(Carbamidomethyl); K13(TMT)	2106.05	0	2.73e-08	0
SPYTVTVGQACNPSACR	51	1	1	P21333	N-Term(TMT); C11(Carbamidomethyl); C16(Carbamidomethyl)	2091.99	0	3.42e-11	0
VGDDPAVWQLK	51	1	1	Q9Y490	N-Term(TMT); K11(TMT)	1675.94	0	7.42e-09	0
VVFQEFR	51	1	1	P35579	N-Term(TMT)	1148.65	0	0.00367	0
VYLFLQPR	51	1	1	P08514	N-Term(TMT)	1259.75	0	0.00513	0
AAFTECCQAADK	50	1	1	P02768	N-Term(TMT); C6(Carbamidomethyl); C7(Carbamidomethyl); K12(TMT)	1819.87	0	2.06e-16	0
AAGVNVEPFWPGLFAK	50	1	1	P05386	N-Term(TMT); K16(TMT)	2151.2	0	3.75e-16	0
AHYGGFTVQNEANK	50	1	1	P02675	N-Term(TMT); K14(TMT)	1984.03	0	0.0153	0
ALEQQVEEMK	50	1	1	P35579	N-Term(TMT); K10(TMT)	1652.89	0	6.6e-08	0
ALSNVEGFER	50	1	1	P08514	N-Term(TMT)	1345.71	0	3.89e-16	0
DSQEEEKTEALTSAK	50	1	1	P06396	N-Term(TMT); K7(TMT); K15(TMT)	2338.24	0	1.66e-05	1
DSVTISVDGVVYYR	50	1	1	P27105	N-Term(TMT)	1796.94	0	1.02e-05	0
EEAPSLRPAPPPISGGGYR	50	1	1	P02675	N-Term(TMT)	2175.15	0	0.000104	0
EFPGFLENQKDPLAVDK	50	1	1	P60903	N-Term(TMT); K10(TMT); K17(TMT)	2619.44	0	9.06e-06	1
EKEPEEELYDLSK	50	1	1	Q86UX7	N-Term(TMT); K2(TMT); K13(TMT)	2281.22	0	5.08e-07	1
FLQDYFDGNLKR	50	1	1	P30101	N-Term(TMT); K11(TMT)	1964.07	0	9.76e-05	1
FVSELWK	50	1	1	P35579	N-Term(TMT); K7(TMT)	1356.79	0	0.00658	0
IGFPWSEIR	50	3	3	P15311;P26038;P35241	N-Term(TMT)	1328.74	0	0.00494	0
IMGIPEEEQMGLLR	50	1	1	P35579	N-Term(TMT)	1839.97	0	2.54e-12	0
KAAGGATPK	50	1	1	P16403	N-Term(TMT); K1(TMT); K9(TMT)	1472.92	0	8.11e-05	1
LLPYLAEDELR	50	1	1	P13224	N-Term(TMT)	1555.87	0	1.39e-05	0
LTVLPPELGNLDLTGQK	50	1	1	Q15404	N-Term(TMT); K17(TMT)	2256.32	0	7.69e-05	0
LVRPEVDVMCTAFHDNEETFLKK	50	1	1	P02768	N-Term(TMT); M9(Oxidation); C10(Carbamidomethyl); K22(TMT); K23(TMT)	3466.81	0	0.0547	1
MKPVPDLVPGNFK	50	1	1	P02671	N-Term(TMT); K2(TMT); K13(TMT)	2114.24	0	0.00195	0
NAEQYKDQADK	50	1	1	P35579	N-Term(TMT); K6(TMT); K11(TMT)	1982.04	0	0.00136	1
QMQLENVSVALEFLDR	50	2	2	O75369;P21333	N-Term(TMT)	2116.11	0	1.17e-07	0
SPYLYPLYGLGELPQGFAR	50	2	2	P31150;P50395	N-Term(TMT)	2365.26	0	4.62e-13	0
TFSVWYVPEVTGTHK	50	1	1	P21333	N-Term(TMT); K15(TMT)	2199.19	0	6.76e-07	0
VLQLTSWDEDAWASK	50	1	1	P18206	N-Term(TMT); K15(TMT)	2197.15	0	3.3e-09	0
VVLAGGVAPALFR	50	1	1	Q86UX7	N-Term(TMT)	1493.92	0	2.45e-06	0
AEGGQCPSLLFDLRDETR	49	1	1	P08514	N-Term(TMT); C6(Carbamidomethyl)	2288.13	0	4.22e-08	1
ARGEELDEDLFLQLTGGHEAF	49	1	1	Q86UX7	N-Term(TMT)	2571.28	0	2.76e-07	1
GQGSSPVAMQK	49	1	1	P18206	N-Term(TMT); K11(TMT)	1537.84	0	4.78e-05	0
HSQAVEELAEQLEQTKR	49	1	1	P35579	N-Term(TMT); K16(TMT)	2444.32	0	5.94e-05	1
ICLDPDAPR	49	1	1	P02775	N-Term(TMT); C2(Carbamidomethyl)	1280.67	0	0.00889	0
LNYKPPPQK	49	1	1	P52566	N-Term(TMT); K4(TMT); K9(TMT)	1757.07	0	0.000184	0
QAQQERDELADEIANSSGK	49	1	1	P35579	N-Term(TMT); K19(TMT)	2537.28	0	4.81e-08	1
QVAASTAQLLVACK	49	2	2	Q9Y490;Q9Y4G6	N-Term(TMT); C13(Carbamidomethyl); K14(TMT)	1908.1	0	1.42e-10	0
RAPFDLFENK	49	2	1	P08238	N-Term(TMT); K10(TMT)	1684.94	0	0.00068	1
SDKDLETQVIQLNEQVHSLK	49	1	1	Q15555	N-Term(TMT); K3(TMT); K20(TMT)	2996.67	0	0.000113	1
TTSQVRPR	49	2	2	P02776;P10720	N-Term(TMT)	1168.68	0	0.00117	0
VPVHDVTDASK	49	1	1	P21333	N-Term(TMT); K11(TMT)	1615.9	0	0.000454	0
WESGYNTR	49	1	1	P61626	N-Term(TMT)	1236.6	0	1.66e-08	0
AAAFEEQENETVVVK	48	1	1	Q9Y490	N-Term(TMT); K15(TMT)	2112.11	0	2.74e-07	0
AEPEDHYFLLTEPPLNTPENR	48	1	1	P61158	N-Term(TMT)	2706.34	0	1.34e-07	0
AFGPGLQGGSAGSPAR	48	1	1	P21333	N-Term(TMT)	1653.87	0	1.95e-06	0
DGTVLCELINALYPEGQAPVKK	48	1	1	P37802	N-Term(TMT); C6(Carbamidomethyl); K21(TMT); K22(TMT)	3087.71	0	9.06e-08	1
EFVEAVLELR	48	1	1	O75367	N-Term(TMT)	1428.81	0	0.000113	0
EGPYSISVLYGDEEVPR	48	1	1	P21333	N-Term(TMT)	2134.07	0	3.27e-12	0
ESYSIYVYK	48	7	1	Q8N257	N-Term(TMT); K9(TMT)	1599.87	0	7.3e-05	0
EVANSTANLVK	48	2	2	Q9Y490;Q9Y4G6	N-Term(TMT); K11(TMT)	1593.92	0	4.15e-08	0
GISMSSSK	48	1	1	Q9Y490	N-Term(TMT); K8(TMT)	1244.69	0	0.000982	0
GRPTSTNPIASIFAWTR	48	1	1	P48735	N-Term(TMT)	2099.14	0	0.000685	0
ILLAELEQLKGQGK	48	1	1	P08670	N-Term(TMT); K10(TMT); K14(TMT)	2212.37	0	1.53e-06	1
KLVWVPSDK	48	1	1	P35579	N-Term(TMT); K1(TMT); K9(TMT)	1744.08	0	0.00154	1
LADVDKDGLLDDEEFALANHLIK	48	1	1	Q9H4M9	N-Term(TMT); K6(TMT); K23(TMT)	3226.76	0	0.000206	1
LQIELGK	48	2	2	P20700;Q03252	N-Term(TMT); K7(TMT)	1248.79	0	0.00687	0
LVQDVANNTNEEAGDGTTTATVLAR	48	1	1	P10809	N-Term(TMT)	2784.42	0	3.75e-16	0
MTDQEAIQDLWQWR	48	1	1	P06748	N-Term(TMT)	2044	0	7.63e-09	0
NYCGLPGEYWLGNDK	48	1	1	P02675	N-Term(TMT); C3(Carbamidomethyl); K15(TMT)	2234.09	0	0.00136	0
QTALVELVK	48	1	1	P02768	N-Term(TMT); K9(TMT)	1448.91	0	0.000797	0
SNTSPEELGPLANQLTSDYGR	48	1	1	Q9Y490	N-Term(TMT)	2473.2	0	6.74e-08	0
TLTLVDTGIGMTK	48	3	2	P08238;P07900	N-Term(TMT); K13(TMT)	1798.04	0	3.26e-06	0
TSTADYAMFK	48	1	1	P02679	N-Term(TMT); K10(TMT)	1582.82	0	4.33e-07	0
VEVERDNLAEDIMR	48	1	1	P08670	N-Term(TMT)	1912.98	0	0.00248	1
VFVGEEDPEAESVTLR	48	1	1	Q86UX7	N-Term(TMT)	2001.02	0	1.44e-10	0
VLLDWINDVLVEER	48	1	1	Q9HBI1	N-Term(TMT)	1937.07	0	1.42e-11	0
YNEQHVPGSPFTAR	48	1	1	P21333	N-Term(TMT)	1826.92	0	0.00225	0
AASGEAKPK	47	3	3	P10412;P16401;P16403	N-Term(TMT); K7(TMT); K9(TMT)	1530.92	0	1.89e-05	0
AEGGQCPSLLFDLR	47	1	1	P08514	N-Term(TMT); C6(Carbamidomethyl)	1786.91	0	2.06e-16	0
AFVDFLSDEIKEER	47	1	1	Q07021	N-Term(TMT); K11(TMT)	2146.15	0	9.58e-05	1
ALTQTGGPHVK	47	1	1	P21333	N-Term(TMT); K11(TMT)	1556.92	0	0.000797	0
ANLQIDQINTDLNLER	47	1	1	P35579	N-Term(TMT)	2094.12	0	4.27e-10	0
AQGYSGLSVK	47	1	1	P07996	N-Term(TMT); K10(TMT)	1457.83	0	1.62e-05	0
EGVHGGLINKK	47	1	1	P07737	N-Term(TMT); K10(TMT); K11(TMT)	1824.13	0	0.000133	1
GADVWFK	47	1	1	P05109	N-Term(TMT); K7(TMT)	1270.72	0	0.00148	0
GALQNIIPASTGAAK	47	1	1	P04406	N-Term(TMT); K15(TMT)	1860.09	0	0.000144	0
HSQFIGYPITLFVEK	47	2	1	P07900	N-Term(TMT); K15(TMT)	2227.25	0	0.00127	0
IGPILDNSTLQSEVKPILEK	47	1	1	P30153	N-Term(TMT); K15(TMT); K20(TMT)	2866.69	0	9.61e-10	0
KDDPLTNLNTAFDVAEK	47	1	1	P12814	N-Term(TMT); K1(TMT); K17(TMT)	2563.4	0	4.28e-10	1
KGEITGEVR	47	1	1	P21333	N-Term(TMT); K1(TMT)	1436.86	0	0.000671	1
LAALNPESNTAGLDIFAK	47	1	1	O00299	N-Term(TMT); K18(TMT)	2293.28	0	3.75e-16	0
LASDLLEWIR	47	2	2	O43707;P12814	N-Term(TMT)	1439.83	0	5.27e-05	0
LDLAGRDLTDYLMK	47	7	4	P60709;P68032;P68133;Q562R1	N-Term(TMT); K14(TMT)	2072.15	0	3.8e-05	1
MLDAEDIVGTARPDEK	47	1	1	P12814	N-Term(TMT); K16(TMT)	2208.16	0	0.00316	0
TPCEEILVK	47	1	1	P21333	N-Term(TMT); C3(Carbamidomethyl); K9(TMT)	1536.87	0	0.0219	0
VLDPFTIKPLDR	47	1	1	P29401	N-Term(TMT); K8(TMT)	1862.12	0	0.000145	0
AACLLPK	46	1	1	P02768	N-Term(TMT); C3(Carbamidomethyl); K7(TMT)	1220.74	0.001	0.00941	0
AAFNSGK	46	1	1	P04406	N-Term(TMT); K7(TMT)	1142.66	0	0.023	0
AGALNSNDAFVLK	46	1	1	P06396	N-Term(TMT); K13(TMT)	1768	0	1.2e-11	0
AGKPVICATQMLESMIK	46	1	1	P14618	N-Term(TMT); K3(TMT); C7(Carbamidomethyl); K17(TMT)	2549.43	0	2.23e-09	0
AIAVTVQEMVTK	46	1	1	Q9Y490	N-Term(TMT); K12(TMT)	1738.02	0	1.26e-05	0
ALCGFTEAAAQAAYLVGVSDPNSQAGQQGLVEPTQFAR	46	1	1	Q9Y490	N-Term(TMT); C3(Carbamidomethyl)	4147.05	0	3.75e-16	0
ASITALEAK	46	1	1	P35579	N-Term(TMT); K9(TMT)	1351.82	0	0.00446	0
AVPTGDASK	46	1	1	P21333	N-Term(TMT); K9(TMT)	1293.74	0	1.94e-10	0
CDRVDQLTAQLADLAAR	46	1	1	P18206	N-Term(TMT); C1(Carbamidomethyl)	2140.12	0	8.07e-07	1
DGFIDKEDLHDMLASLGK	46	3	2	P19105;P24844	N-Term(TMT); K6(TMT); K18(TMT)	2676.43	0	0.000248	1
DLQNFLK	46	1	1	P06702	N-Term(TMT); K7(TMT)	1325.78	0	0.00264	0
ETIVLK	46	2	1	P52566	N-Term(TMT); K6(TMT)	1150.75	0.001	0.0168	0
FKDIFQEIFDK	46	1	1	P48735	N-Term(TMT); K2(TMT); K11(TMT)	2102.19	0	4.43e-07	1
GLGTDEDTLIEILASR	46	1	1	P04083	N-Term(TMT)	1927.04	0	8.79e-10	0
GVNLPGAAVDLPAVSEKDIQDLK	46	1	1	P14618	N-Term(TMT); K17(TMT); K23(TMT)	3021.72	0	4.76e-15	1
HSQAVEELAEQLEQTK	46	1	1	P35579	N-Term(TMT); K16(TMT)	2288.21	0	5.65e-05	0
IIAPPER	46	7	4	P60709;P68032;P68133;Q562R1	N-Term(TMT)	1019.62	0	0.00602	0
LFFGPQHRPVILR	46	1	1	Q86UX7	N-Term(TMT)	1804.07	0	0.0418	0
LQDEIQNMKEEMAR	46	1	1	P08670	N-Term(TMT); K9(TMT)	2183.13	0	3.84e-07	1
MHEGDEGPGHHHKPGLGEGTP	46	1	1	P06702	N-Term(TMT); M1(Oxidation); K13(TMT)	2640.27	0	0.00161	0
MIYASSK	46	3	2	P23528;P60981	N-Term(TMT); K7(TMT)	1247.71	0	0.00253	0
NVLVTLYERDEDNNLLTEK	46	1	1	P09486	N-Term(TMT); K19(TMT)	2726.46	0	4.35e-08	1
QHLPLIK	46	1	1	P02671	N-Term(TMT); K7(TMT)	1296.84	0	0.00269	0
QQYESVAAK	46	1	1	P08670	N-Term(TMT); K9(TMT)	1471.82	0	0.0001	0
RPPSAFFLFCSEYRPK	46	1	1	P09429	N-Term(TMT); C10(Carbamidomethyl); K16(TMT)	2450.3	0	2.54e-06	0
SIQFVDWCPTGFK	46	2	1	P68366	N-Term(TMT); C8(Carbamidomethyl); K13(TMT)	2033.06	0	4.59e-05	0
TINEVENQILTR	46	2	2	O43707;P12814	N-Term(TMT)	1653.91	0	2.06e-16	0
VGINYQPPTVVPGGDLAK	46	7	3	P68366;Q9BQE3;Q9NY65	N-Term(TMT); K18(TMT)	2273.29	0	1.87e-11	0
[truncated: 24,939 more rows]

## Sheet: S2-PSMs
Sequence	PSM Ambiguity	Protein Descriptions	# Proteins	# Protein Groups	Protein Group Accessions	Modifications	DeltaScore	DeltaCn	Rank	q-Value	PEP	Decoy Peptides Matched	Peptides Matched	XCorr	# Missed Cleavages	Isolation Interference [%]	Ion Inject Time [ms]	Intensity	Charge	m/z [Da]	MH+ [Da]	Delta Mass [PPM]	RT [min]	MS run
[truncated: 203,665+ more rows]

[truncated: 2 more sheets: S3-Filtered Proteins, S4-Method_variation_overlap]
